# Supplementary material for: Crystal structure of N-(4-oxo-2-sulfanyl­idene-1,3-thia­zolidin-3-yl)-2-(thio­phen-3-yl)acetamide
Source: Acta Crystallogr E Crystallogr Commun. 2017 May 31;73(Pt 6):901–4. doi: 10.1107/S2056989017007629 (PMC5458320; doi:10.1107/S2056989017007629)
Supplement: Supplementary file 1 [file e-73-00901-sup1.cif]

##############################################################################
#                                                                            #
# This CIF contains the data in a paper accepted for publication in          #
# Acta Crystallographica Section E. It conforms to the requirements of       #
# Notes for Authors for Acta Crystallographica Section E, and has been       #
# peer reviewed under the auspices of the IUCr Commission on Journals.       #
#                                                                            #
# Full details of the Crystallographic Information File format               #
# are given in the paper "The Crystallographic Information File (CIF):       #
# a New Standard Archive File for Crystallography" by S. R. Hall, F. H.      #
# Allen and I. D. Brown [Acta Cryst. (1991), A47, 655-685].                  #
#                                                                            #
# The current version of the core CIF dictionary is obtainable from          #
# ftp://ftp.iucr.org/pub/cif_core.dic.                                       #
#                                                                            #
# Software is freely available for graphical display of the structure(s)     #
# in this CIF. For information consult the CIF software page                 #
# http://www.iucr.org/resources/cif/software.                                #
#                                                                            #
# This file may be used for bona fide research purposes within the           #
# scientific community so long as proper attribution is given to the journal # 
# article from which it was obtained.                                        #
#                                                                            #
##############################################################################
data_I
_audit_creation_method
;
Olex2 1.2
(compiled 2017.03.28 svn.r3405 for OlexSys, GUI svn.r5335)
;
_journal_date_recd_electronic     2017-04-28
_journal_date_accepted     2017-05-23
_journal_name_full     'Acta Crystallographica, Section E'
_journal_year     2017
_journal_volume     73
_journal_issue      6
_journal_page_first     901
_journal_page_last     904
_journal_paper_category     GO
_journal_paper_doi     10.1107/S2056989017007629
_journal_coeditor_code     HB7673
_publ_contact_author_name     'Luc Van Meervelt'
_publ_contact_author_address
;
Department of Chemistry
KU Leuven
Biomolecular Architecture, Celestijnenlaan 200F
Leuven (Heverlee)
B-3001
Belgium
;
_publ_contact_author_email     'luc.vanmeervelt@kuleuven.be'
_publ_contact_author_fax     ?
_publ_contact_author_phone     '+32-16-327609'
_publ_section_title
;\
Crystal structure of
<i>N</i>-(4-oxo-2-sulfanylidene-1,3-thiazolidin-3-yl)-2-(thiophen-3-yl)\
acetamide
;
_publ_section_title_footnote     .
loop_
    _publ_author_name
    _publ_author_footnote
    _publ_author_address
    'Vu Quoc, Trung' .
;
Faculty of Chemistry
Hanoi National University of Education
136 Xuan Thuy
Cau Giay
Hanoi
Vietnam
;
    'Nguyen Ngoc, Linh' .
;
Faculty of Chemistry
Hanoi National University of Education
136 Xuan Thuy
Cau Giay
Hanoi
Vietnam
;
    'Nguyen Tien, Cong' .
;
Faculty of Chemistry
Ho Chi Minh City University of Education
280 An Duong Vuong Street
District No. 5
Ho Chi Minh City
Vietnam
;
    'Thang Pham, Chien' .
;
Department of Chemistry
Hanoi University of Science
19 Le Thanh Tong Street
Hoan Kiem District
Hanoi
Vietnam
;
    'Van Meervelt, Luc' .
;
Department of Chemistry
KU Leuven
Biomolecular Architecture, Celestijnenlaan 200F
Leuven (Heverlee)
B-3001
Belgium
;
_publ_section_synopsis
;
The synthesis and crystal structure of a new thiophene monomer containing an
additional rhodanine heterocycle are reported. The crystal packing is
sustained by N---H...O, C---H...O, C---H...S and C---H...\p interactions.
;
_chemical_name_systematic
;\
<i>N</i>-(4-Oxo-2-sulfanylidene-1,3-thiazolidin-3-yl)-\
2-(thiophen-3-yl)acetamide
;
_chemical_name_common     ?
_chemical_formula_moiety     'C9 H8 N2 O2 S3'
_chemical_formula_sum     'C9 H8 N2 O2 S3'
_chemical_formula_iupac     'C9 H8 N2 O2 S3'
_chemical_formula_weight     272.35
_chemical_melting_point     ?
_shelx_space_group_comment
;
The symmetry employed for this shelxl refinement is uniquely defined
by the following loop, which should always be used as a source of
symmetry information in preference to the above space-group names.
They are only intended as comments.
;
_space_group_crystal_system     triclinic
_space_group_name_H-M_alt     'P -1'
_space_group_name_Hall     '-P 1'
loop_
    _space_group_symop_operation_xyz
    'x, y, z'
    '-x, -y, -z'
_cell_length_a     9.6205(3)
_cell_length_b     10.8252(3)
_cell_length_c     11.5073(3)
_cell_angle_alpha     97.836(2)
_cell_angle_beta     102.720(2)
_cell_angle_gamma     95.047(2)
_cell_volume     1149.42(6)
_cell_formula_units_Z     4
_cell_measurement_reflns_used     9925
_cell_measurement_theta_min     3.08
_cell_measurement_theta_max     30.61
_cell_measurement_temperature     100(2)
_exptl_crystal_description     block
_exptl_crystal_colour     colourless
_exptl_crystal_size_max     0.224
_exptl_crystal_size_mid     0.073
_exptl_crystal_size_min     0.039
_exptl_crystal_density_diffrn     1.574
_exptl_crystal_density_meas     ?
_exptl_crystal_density_method     ?
_exptl_crystal_F_000     560
_exptl_absorpt_coefficient_mu     0.629
_exptl_absorpt_correction_type     multi-scan
_exptl_absorpt_process_details
;
(SADABS; Bruker, 2014)
;
_shelx_estimated_absorpt_T_min     ?
_shelx_estimated_absorpt_T_max     ?
_exptl_absorpt_correction_T_min     0.6905
_exptl_absorpt_correction_T_max     0.7461
_diffrn_ambient_temperature     100(2)
_diffrn_radiation_type     MoK\a
_diffrn_radiation_wavelength     0.71073
_diffrn_measurement_device_type     'Bruker APEX-II CCD'
_diffrn_measurement_method     '\f and \w scans'
_diffrn_detector_area_resol_mean     ?
_diffrn_reflns_number     37647
_diffrn_reflns_av_R_equivalents     0.0424
_diffrn_reflns_theta_min     2.858
_diffrn_reflns_theta_max     28.997
_diffrn_reflns_theta_full     25.242
_diffrn_measured_fraction_theta_max     0.998
_diffrn_measured_fraction_theta_full     0.998
_diffrn_reflns_limit_h_min     -13
_diffrn_reflns_limit_h_max     13
_diffrn_reflns_limit_k_min     -14
_diffrn_reflns_limit_k_max     14
_diffrn_reflns_limit_l_min     -15
_diffrn_reflns_limit_l_max     15
loop_
    _refln_index_h
    _refln_index_k
    _refln_index_l
    _refln_F_squared_meas
    -2 0 0 61.44
    2 0 0 64.72
    2 0 0 62.89
    2 0 0 65.09
    2 0 0 65.93
    -3 0 0 378.89
    -3 0 0 380.26
    3 0 0 393.22
    3 0 0 395.34
    3 0 0 387.83
    -4 0 0 69.26
    -4 0 0 71.21
    -4 0 0 69.7
    4 0 0 71.28
    4 0 0 73.98
    -5 0 0 44.21
    -5 0 0 43.2
    -5 0 0 44.91
    5 0 0 44.87
    5 0 0 45.89
    -6 0 0 46.91
    -6 0 0 46
    -6 0 0 46.27
    -6 0 0 44.43
    6 0 0 46.23
    -7 0 0 6.52
    -7 0 0 6.65
    -7 0 0 6.19
    -7 0 0 6.78
    7 0 0 6.35
    7 0 0 6.05
    -8 0 0 44.24
    -8 0 0 46.73
    -8 0 0 45.23
    -8 0 0 44.46
    8 0 0 43.96
    8 0 0 45.04
    -9 0 0 2.64
    -9 0 0 2.59
    -9 0 0 2.07
    -9 0 0 2.23
    9 0 0 2.32
    9 0 0 2.43
    -10 0 0 0.23
    -10 0 0 -0.59
    -10 0 0 0.69
    -10 0 0 -0.03
    -10 0 0 -0.11
    10 0 0 0.42
    10 0 0 0.09
    -11 0 0 7.06
    -11 0 0 7.65
    -11 0 0 6.24
    -11 0 0 6.79
    -11 0 0 7.09
    11 0 0 6.82
    11 0 0 7.35
    -12 0 0 7.92
    -12 0 0 9.76
    -12 0 0 8.03
    -12 0 0 10.22
    12 0 0 8.7
    12 0 0 10
    -13 0 0 3.23
    13 0 0 5.48
    13 -1 0 11.04
    -13 1 0 11.75
    -13 1 0 11.61
    12 -1 0 4.25
    -12 1 0 3.63
    -12 1 0 3.06
    -12 1 0 4.63
    -12 1 0 3.12
    11 -1 0 -0.09
    11 -1 0 0.48
    -11 1 0 0.06
    -11 1 0 -0.49
    -11 1 0 -0.26
    -11 1 0 -0.22
    -11 1 0 0.19
    10 -1 0 0.47
    10 -1 0 0.4
    -10 1 0 0.27
    -10 1 0 0.76
    -10 1 0 1.12
    -10 1 0 0.72
    -10 1 0 -0.49
    9 -1 0 8.44
    9 -1 0 8.25
    -9 1 0 7.36
    -9 1 0 9.81
    -9 1 0 8.78
    -9 1 0 7.63
    -9 1 0 8.21
    8 -1 0 49.76
    8 -1 0 50.01
    -8 1 0 53.69
    -8 1 0 52.36
    -8 1 0 50.71
    -8 1 0 50.84
    -8 1 0 53.47
    7 -1 0 55.88
    7 -1 0 55.36
    -7 1 0 56.83
    -7 1 0 56.08
    -7 1 0 54.75
    -7 1 0 56.27
    -7 1 0 57.09
    6 -1 0 0.87
    6 -1 0 1.17
    -6 1 0 1.15
    -6 1 0 0.69
    -6 1 0 0.85
    5 -1 0 28.18
    5 -1 0 28.68
    -5 1 0 28.18
    -5 1 0 28.24
    4 -1 0 220.51
    4 -1 0 213.05
    4 -1 0 220.42
    -4 1 0 209.85
    -4 1 0 216.65
    3 -1 0 153.38
    3 -1 0 153.23
    3 -1 0 145.67
    -3 1 0 145.98
    -3 1 0 144.78
    -3 1 0 145.42
    2 -1 0 271.79
    2 -1 0 282.99
    2 -1 0 286.28
    2 -1 0 287
    -2 1 0 278.91
    -2 1 0 281.74
    -2 1 0 272.04
    -1 -1 0 11.07
    -2 -1 0 149.64
    -2 -1 0 153.33
    -2 -1 0 150.61
    2 1 0 151.79
    2 1 0 153.22
    2 1 0 156.18
    2 1 0 155.42
    2 1 0 155.29
    -3 -1 0 6.96
    -3 -1 0 7.54
    -3 -1 0 7.34
    3 1 0 7.39
    3 1 0 7.56
    3 1 0 7.32
    3 1 0 7.72
    3 1 0 7.15
    -4 -1 0 116.8
    -4 -1 0 115.62
    -4 -1 0 115.14
    4 1 0 119.33
    4 1 0 116.65
    -5 -1 0 36.59
    -5 -1 0 34.74
    -5 -1 0 36.82
    5 1 0 36.68
    5 1 0 36.36
    -6 -1 0 3.7
    -6 -1 0 3.76
    -6 -1 0 4.01
    6 1 0 3.84
    6 1 0 3.92
    -7 -1 0 33.52
    -7 -1 0 33.42
    -7 -1 0 32.62
    7 1 0 33.42
    7 1 0 32.76
    -8 -1 0 4.38
    -8 -1 0 5.13
    -8 -1 0 4.31
    -8 -1 0 4.75
    8 1 0 5.01
    8 1 0 4.6
    -9 -1 0 12.32
    -9 -1 0 12.08
    -9 -1 0 13.27
    -9 -1 0 13.1
    9 1 0 12.28
    9 1 0 12.55
    -10 -1 0 -1.48
    -10 -1 0 -1.03
    -10 -1 0 0.02
    -10 -1 0 -0.1
    10 1 0 -0.03
    10 1 0 0.16
    -11 -1 0 0.83
    -11 -1 0 -0.06
    -11 -1 0 -0.25
    -11 -1 0 0.55
    11 1 0 -0.03
    11 1 0 0.11
    -12 -1 0 1.03
    -12 -1 0 1.62
    -12 -1 0 2.46
    12 1 0 1.08
    12 1 0 1.18
    13 1 0 1.04
    13 1 0 1.5
    13 -2 0 2.76
    -13 2 0 4.24
    -13 2 0 4.37
    12 -2 0 2.37
    -12 2 0 4.13
    -12 2 0 3.12
    -12 2 0 2.33
    -12 2 0 3.3
    -12 2 0 2.83
    11 -2 0 2.58
    -11 2 0 2.87
    -11 2 0 2.88
    -11 2 0 3.13
    -11 2 0 2.46
    -11 2 0 2.76
    10 -2 0 3.59
    -10 2 0 3.61
    -10 2 0 3.27
    -10 2 0 3.44
    -10 2 0 3.71
    9 -2 0 1.13
    -9 2 0 1.19
    -9 2 0 1.24
    -9 2 0 1.24
    -9 2 0 1.19
    -9 2 0 1.34
    8 -2 0 2.25
    -8 2 0 2.84
    -8 2 0 2.66
    -8 2 0 2.21
    -8 2 0 2.33
    7 -2 0 0.95
    -7 2 0 1.3
    -7 2 0 1.18
    -7 2 0 1.16
    -6 2 0 16.17
    -6 2 0 16.11
    -6 2 0 16.3
    5 -2 0 61.44
    5 -2 0 68.61
    -5 2 0 68.5
    -5 2 0 67.6
    -5 2 0 67.24
    4 -2 0 0.08
    4 -2 0 0
    4 -2 0 -0.03
    -4 2 0 0.04
    -4 2 0 -0.01
    -4 2 0 -0.05
    3 -2 0 30.32
    3 -2 0 30.12
    3 -2 0 29.74
    3 -2 0 29.45
    -3 2 0 29.47
    -3 2 0 29.52
    -3 2 0 30.33
    2 -2 0 6.83
    2 -2 0 6.81
    2 -2 0 6.83
    2 -2 0 6.77
    -2 2 0 6.94
    -2 2 0 6.71
    -2 2 0 7.08
    1 -2 0 21.06
    1 -2 0 21.34
    1 -2 0 20.32
    1 -2 0 21.51
    -1 2 0 19.82
    -1 2 0 21.03
    -1 2 0 20.48
    -1 2 0 20.04
    0 -2 0 286.8
    0 -2 0 281.26
    0 -2 0 286.25
    0 -2 0 289.63
    0 2 0 297.63
    0 2 0 286.77
    0 2 0 301.38
    0 2 0 292.19
    -1 -2 0 74.43
    -1 -2 0 71.6
    1 2 0 75.54
    1 2 0 72.95
    1 2 0 71.84
    1 2 0 72.48
    -2 -2 0 86.76
    -2 -2 0 87.94
    2 2 0 89.72
    2 2 0 88.65
    2 2 0 84.99
    2 2 0 89.96
    2 2 0 87.92
    -3 -2 0 0.27
    -3 -2 0 0.09
    -3 -2 0 0.39
    3 2 0 0.09
    3 2 0 0.12
    3 2 0 0.28
    3 2 0 0.27
    3 2 0 0.12
    -4 -2 0 22.8
    -4 -2 0 23.36
    -4 -2 0 23.26
    4 2 0 23.31
    4 2 0 23.21
    4 2 0 23.38
    4 2 0 23.75
    -5 -2 0 24.22
    -5 -2 0 24.15
    -5 -2 0 25.14
    5 2 0 25.04
    -6 -2 0 27.03
    -6 -2 0 29.13
    -6 -2 0 28.54
    6 2 0 27.82
    6 2 0 28.8
    -7 -2 0 7.5
    -7 -2 0 6.93
    -7 -2 0 7.35
    7 2 0 7.39
    7 2 0 7.05
    -8 -2 0 9.99
    -8 -2 0 10.51
    -8 -2 0 10.67
    8 2 0 10.06
    8 2 0 9.81
    -9 -2 0 3.27
    -9 -2 0 2.49
    -9 -2 0 3.71
    9 2 0 2.37
    9 2 0 3.15
    -10 -2 0 0.91
    -10 -2 0 1.66
    -10 -2 0 1.05
    10 2 0 1.36
    10 2 0 1.06
    -11 -2 0 -0.31
    -11 -2 0 1.23
    -11 -2 0 0.25
    -11 -2 0 -0.1
    11 2 0 0.28
    11 2 0 -0.14
    -12 -2 0 0.4
    -12 -2 0 1.97
    12 2 0 0.37
    13 2 0 0.51
    13 -3 0 0.31
    -13 3 0 0.29
    -13 3 0 0.05
    12 -3 0 1.07
    -12 3 0 0.53
    -12 3 0 2.24
    -12 3 0 2.01
    -12 3 0 1.98
    -12 3 0 1.38
    11 -3 0 0.93
    -11 3 0 0.21
    -11 3 0 0.34
    -11 3 0 0.57
    -11 3 0 1.37
    -11 3 0 0.22
    -11 3 0 0.7
    10 -3 0 16.21
    -10 3 0 14.29
    -10 3 0 15.78
    -10 3 0 16.15
    -10 3 0 16.37
    -10 3 0 15.95
    9 -3 0 2.39
    -9 3 0 2.61
    -9 3 0 2.65
    -9 3 0 2.7
    -9 3 0 1.65
    8 -3 0 8.16
    -8 3 0 8.61
    -8 3 0 8.77
    -8 3 0 8.19
    7 -3 0 37.98
    -7 3 0 36.79
    -7 3 0 38.35
    -7 3 0 36.99
    6 -3 0 0.53
    6 -3 0 0.78
    -6 3 0 0.62
    -6 3 0 0.65
    -6 3 0 0.89
    5 -3 0 53.13
    5 -3 0 51.92
    5 -3 0 52.7
    -5 3 0 52.6
    -5 3 0 52.52
    -5 3 0 51.94
    4 -3 0 0
    4 -3 0 -0.02
    4 -3 0 0.04
    4 -3 0 -0.06
    -4 3 0 0.05
    -4 3 0 -0.03
    -4 3 0 -0.22
    3 -3 0 35.78
    3 -3 0 32.1
    3 -3 0 34.93
    3 -3 0 34.95
    -3 3 0 34.58
    -3 3 0 32.81
    -3 3 0 35.81
    2 -3 0 12.53
    2 -3 0 12.05
    2 -3 0 13.16
    -2 3 0 12.52
    -2 3 0 12.44
    -2 3 0 11.31
    -2 3 0 12.54
    1 -3 0 46.55
    1 -3 0 46.91
    1 -3 0 45.37
    1 -3 0 46.89
    -1 3 0 47.21
    -1 3 0 45.13
    -1 3 0 47.22
    -1 3 0 46.06
    -1 3 0 45.71
    0 -3 0 0.61
    0 -3 0 0.37
    0 -3 0 0.46
    0 3 0 0.54
    0 3 0 0.65
    0 3 0 0.37
    -1 -3 0 9.18
    -1 -3 0 9.75
    -1 -3 0 9.13
    1 3 0 9.28
    1 3 0 9.72
    1 3 0 9.58
    1 3 0 9.5
    -2 -3 0 28.8
    -2 -3 0 29.95
    2 3 0 30.02
    2 3 0 29.88
    2 3 0 30.01
    2 3 0 30.72
    -3 -3 0 9.08
    -3 -3 0 9.3
    -3 -3 0 9.22
    3 3 0 9.51
    3 3 0 9.32
    3 3 0 9.38
    3 3 0 9.27
    -4 -3 0 28.75
    -4 -3 0 29.55
    -4 -3 0 27.49
    4 3 0 29.27
    4 3 0 28.69
    4 3 0 29.39
    4 3 0 28.53
    4 3 0 27.74
    -5 -3 0 2.2
    -5 -3 0 1.91
    -5 -3 0 2.67
    5 3 0 2.99
    5 3 0 1.71
    5 3 0 2.31
    5 3 0 2.3
    -6 -3 0 1.83
    -6 -3 0 2
    6 3 0 2.37
    -7 -3 0 3.81
    -7 -3 0 3.53
    -7 -3 0 3.79
    7 3 0 3.92
    7 3 0 3.98
    -8 -3 0 0.59
    -8 -3 0 0.78
    -8 -3 0 0.56
    8 3 0 0.4
    8 3 0 0.48
    -9 -3 0 7.01
    -9 -3 0 8
    -9 -3 0 7.44
    9 3 0 6.6
    9 3 0 7.41
    -10 -3 0 -0.53
    -10 -3 0 0.22
    -10 -3 0 1.04
    10 3 0 0.24
    10 3 0 0.38
    -11 -3 0 2.95
    -11 -3 0 3.13
    -11 -3 0 1.81
    -11 -3 0 2.14
    11 3 0 2.59
    11 3 0 2.56
    -12 -3 0 -0.33
    12 3 0 0.85
    12 3 0 0.23
    -13 4 0 1.16
    -13 4 0 1.04
    12 -4 0 0.06
    -12 4 0 -1.47
    -12 4 0 -0.13
    -12 4 0 0.58
    -12 4 0 0.49
    11 -4 0 5.19
    -11 4 0 4.63
    -11 4 0 5.44
    -11 4 0 5.26
    -11 4 0 5.35
    -11 4 0 5.58
    10 -4 0 1.53
    -10 4 0 1.63
    -10 4 0 1.85
    -10 4 0 1.41
    -10 4 0 2.41
    9 -4 0 4.55
    -9 4 0 5.02
    -9 4 0 4.57
    -9 4 0 3.87
    -9 4 0 3.61
    8 -4 0 12.4
    -8 4 0 12.57
    -8 4 0 12.51
    -8 4 0 13.23
    -8 4 0 11.72
    7 -4 0 18.64
    -7 4 0 18.22
    -7 4 0 19.31
    -7 4 0 19.22
    -7 4 0 18.73
    6 -4 0 7.96
    6 -4 0 8.21
    6 -4 0 8.24
    -6 4 0 8.2
    -6 4 0 9.55
    -6 4 0 7.69
    -6 4 0 8.28
    5 -4 0 3.41
    5 -4 0 3.7
    5 -4 0 3.72
    5 -4 0 3.7
    -5 4 0 3.36
    -5 4 0 3.51
    -5 4 0 3.65
    4 -4 0 2.59
    4 -4 0 1.88
    4 -4 0 2.28
    4 -4 0 2.63
    -4 4 0 2.57
    -4 4 0 2.76
    -4 4 0 2.61
    3 -4 0 71.45
    3 -4 0 69.67
    3 -4 0 73.36
    3 -4 0 71.59
    -3 4 0 71.53
    -3 4 0 70.9
    -3 4 0 65.95
    -3 4 0 70.33
    2 -4 0 0.02
    2 -4 0 0.11
    2 -4 0 -0.02
    2 -4 0 0.04
    -2 4 0 -0.12
    -2 4 0 0.07
    -2 4 0 0.02
    -2 4 0 -0.09
    1 -4 0 5.31
    1 -4 0 5.24
    1 -4 0 5.05
    1 -4 0 4.66
    -1 4 0 5.61
    -1 4 0 5.56
    -1 4 0 4.83
    -1 4 0 5.3
    -1 4 0 5.06
    0 -4 0 15.2
    0 -4 0 15.03
    0 -4 0 15.32
    0 -4 0 14.51
    0 4 0 15.2
    0 4 0 15.53
    0 4 0 15.25
    -1 -4 0 22.03
    -1 -4 0 21.4
    -1 -4 0 21.26
    -1 -4 0 21.51
    1 4 0 21.58
    1 4 0 22.08
    1 4 0 21.36
    1 4 0 22.1
    -2 -4 0 16.71
    2 4 0 16.85
    2 4 0 16.63
    2 4 0 15.71
    2 4 0 16.33
    -3 -4 0 12.39
    -3 -4 0 12.76
    3 4 0 12.93
    3 4 0 11.87
    3 4 0 12.32
    3 4 0 12.71
    -4 -4 0 2.19
    -4 -4 0 2.16
    -4 -4 0 2.16
    4 4 0 2.17
    4 4 0 1.96
    4 4 0 2.38
    4 4 0 1.99
    -5 -4 0 5.11
    -5 -4 0 5.81
    -5 -4 0 5.68
    5 4 0 5.62
    5 4 0 5.01
    5 4 0 6.14
    -6 -4 0 0.19
    -6 -4 0 0.22
    -6 -4 0 0.36
    6 4 0 0.05
    6 4 0 -0.05
    6 4 0 0.07
    6 4 0 0.11
    -7 -4 0 0.15
    -7 -4 0 0.36
    -7 -4 0 -0.22
    7 4 0 0.24
    7 4 0 0.13
    -8 -4 0 4.6
    -8 -4 0 5.2
    -8 -4 0 4.25
    8 4 0 4.43
    8 4 0 4.81
    -9 -4 0 9.38
    -9 -4 0 10.76
    -9 -4 0 10.19
    9 4 0 11.1
    9 4 0 10.12
    -10 -4 0 0.4
    -10 -4 0 2.05
    -10 -4 0 0.31
    10 4 0 0.55
    10 4 0 0.81
    -11 -4 0 -0.52
    11 4 0 0.7
    12 4 0 0.71
    13 -5 0 0.51
    12 -5 0 2.66
    -12 5 0 2.6
    -12 5 0 2.82
    11 -5 0 2.13
    -11 5 0 0.86
    -11 5 0 2.42
    -11 5 0 1.97
    -11 5 0 2.82
    10 -5 0 0.75
    -10 5 0 0.59
    -10 5 0 0.6
    -10 5 0 1.07
    9 -5 0 15.38
    -9 5 0 15.18
    -9 5 0 15.07
    -9 5 0 13.99
    -9 5 0 13.46
    8 -5 0 12.12
    -8 5 0 11.6
    -8 5 0 11.69
    -8 5 0 10.85
    7 -5 0 0.09
    7 -5 0 -0.15
    7 -5 0 -0.16
    -7 5 0 0.44
    -7 5 0 0.04
    -7 5 0 0.25
    6 -5 0 2.09
    6 -5 0 2.43
    6 -5 0 2.39
    6 -5 0 2.33
    -6 5 0 2.31
    -6 5 0 2.44
    -6 5 0 2.64
    5 -5 0 0.02
    5 -5 0 0.38
    5 -5 0 0.3
    5 -5 0 0.21
    -5 5 0 0.22
    -5 5 0 0.42
    -5 5 0 0.38
    -5 5 0 0.39
    4 -5 0 8.84
    4 -5 0 7.82
    4 -5 0 8.72
    4 -5 0 8.21
    -4 5 0 8.07
    -4 5 0 8.35
    -4 5 0 8.72
    3 -5 0 6.85
    3 -5 0 6.83
    3 -5 0 6.27
    -3 5 0 6.71
    -3 5 0 6.38
    -3 5 0 6.89
    2 -5 0 3.74
    2 -5 0 3.42
    2 -5 0 3.19
    2 -5 0 3.55
    -2 5 0 3.4
    -2 5 0 3.17
    -2 5 0 3.66
    1 -5 0 0.07
    1 -5 0 0.11
    1 -5 0 -0.11
    1 -5 0 0.21
    -1 5 0 0.07
    -1 5 0 0.14
    -1 5 0 0.08
    -1 5 0 -0.05
    0 -5 0 1.31
    0 -5 0 1.38
    0 -5 0 1.14
    0 -5 0 1.3
    0 5 0 0.78
    0 5 0 1.34
    0 5 0 1.1
    0 5 0 1.35
    -1 -5 0 -0.08
    -1 -5 0 0.16
    -1 -5 0 0.29
    -1 -5 0 0.12
    1 5 0 0.04
    1 5 0 0.22
    1 5 0 0.07
    -2 -5 0 59.99
    -2 -5 0 58.47
    -2 -5 0 61.3
    2 5 0 61.26
    2 5 0 59.57
    2 5 0 61.31
    -3 -5 0 11.87
    -3 -5 0 11.15
    3 5 0 12.01
    3 5 0 11.69
    3 5 0 11.82
    3 5 0 11.89
    -4 -5 0 13.45
    -4 -5 0 14.19
    -4 -5 0 13.74
    4 5 0 13.15
    4 5 0 12.29
    4 5 0 13.93
    4 5 0 13.49
    -5 -5 0 36.02
    -5 -5 0 35.97
    -5 -5 0 36.43
    5 5 0 34.61
    5 5 0 36.89
    5 5 0 35.68
    -6 -5 0 0.23
    -6 -5 0 -0.04
    -6 -5 0 0.38
    6 5 0 -0.05
    6 5 0 0.38
    6 5 0 0.52
    -7 -5 0 0.3
    -7 -5 0 0.51
    -7 -5 0 0.39
    7 5 0 0.36
    7 5 0 0.39
    -8 -5 0 1.74
    -8 -5 0 1.66
    -8 -5 0 2.66
    8 5 0 2.06
    -9 -5 0 -0.38
    -9 -5 0 -0.51
    -9 -5 0 -0.27
    9 5 0 -0.15
    -10 -5 0 0.13
    -10 -5 0 -1.03
    -10 -5 0 1.02
    10 5 0 0.77
    -11 -5 0 -0.11
    11 5 0 -0.62
    12 5 0 -0.16
    -12 6 0 0.07
    11 -6 0 0.44
    -11 6 0 -0.88
    -11 6 0 -0.35
    -11 6 0 0.27
    10 -6 0 0.89
    -10 6 0 0.76
    -10 6 0 0.54
    -10 6 0 0.73
    9 -6 0 1.05
    -9 6 0 1.04
    -9 6 0 0.37
    -9 6 0 0.38
    8 -6 0 3.24
    8 -6 0 2.46
    -8 6 0 2.58
    -8 6 0 3.18
    -8 6 0 3.45
    7 -6 0 1.04
    7 -6 0 0.82
    7 -6 0 1.06
    -7 6 0 1.54
    -7 6 0 1.03
    -7 6 0 1.26
    -7 6 0 0.9
    6 -6 0 27.37
    6 -6 0 27.32
    6 -6 0 26.08
    -6 6 0 25.6
    -6 6 0 26.84
    -6 6 0 26.5
    -6 6 0 25.94
    5 -6 0 0.57
    5 -6 0 0.61
    5 -6 0 0.47
    5 -6 0 0.67
    -5 6 0 0.58
    -5 6 0 0.75
    -5 6 0 0.25
    -5 6 0 0.62
    4 -6 0 27.79
    4 -6 0 26.28
    4 -6 0 27.12
    4 -6 0 27.29
    -4 6 0 26.49
    -4 6 0 27.65
    -4 6 0 27.68
    -4 6 0 27.15
    3 -6 0 73.41
    3 -6 0 76.2
    3 -6 0 76.74
    3 -6 0 75.49
    -3 6 0 78.7
    -3 6 0 74.69
    -3 6 0 78.76
    -3 6 0 74.76
    2 -6 0 0.44
    2 -6 0 0.73
    2 -6 0 0.45
    2 -6 0 0.52
    -2 6 0 0.54
    -2 6 0 0.47
    -2 6 0 0.64
    -2 6 0 0.64
    1 -6 0 8.5
    1 -6 0 9.18
    1 -6 0 8.85
    1 -6 0 8.4
    -1 6 0 8.61
    -1 6 0 9.19
    -1 6 0 8.17
    0 -6 0 29.25
    0 -6 0 27.26
    0 -6 0 28.36
    0 -6 0 28.84
    0 6 0 27.12
    0 6 0 28.46
    0 6 0 29.54
    0 6 0 30.02
    -1 -6 0 2.21
    -1 -6 0 1.5
    -1 -6 0 1.61
    -1 -6 0 1.35
    1 6 0 1.36
    1 6 0 1.63
    1 6 0 1.54
    1 6 0 1.04
    -2 -6 0 0.13
    -2 -6 0 0.15
    -2 -6 0 -0.1
    2 6 0 -0.12
    2 6 0 0.13
    2 6 0 0.01
    2 6 0 -0.13
    -3 -6 0 3.84
    -3 -6 0 4.46
    -3 -6 0 3.99
    3 6 0 4.01
    3 6 0 4.32
    3 6 0 3.83
    -4 -6 0 3.14
    -4 -6 0 1.9
    -4 -6 0 2.22
    4 6 0 1.94
    4 6 0 1.91
    4 6 0 2.48
    -5 -6 0 8.71
    -5 -6 0 8.62
    -5 -6 0 8.79
    5 6 0 8.81
    5 6 0 8.47
    5 6 0 8.26
    -6 -6 0 1.32
    -6 -6 0 1.2
    -6 -6 0 0.92
    6 6 0 0.55
    6 6 0 1.33
    6 6 0 1.09
    -7 -6 0 7.01
    -7 -6 0 6.56
    -7 -6 0 4.57
    7 6 0 8.23
    7 6 0 5.56
    7 6 0 5.94
    -8 -6 0 -0.49
    -8 -6 0 -0.22
    -8 -6 0 -0.64
    8 6 0 0.09
    -9 -6 0 8.84
    -9 -6 0 7.97
    -9 -6 0 5.51
    9 6 0 6.69
    -10 -6 0 7.25
    -10 -6 0 8.81
    10 6 0 8.67
    -11 -6 0 -0.75
    11 6 0 0.23
    12 -7 0 0.34
    11 -7 0 0.67
    -11 7 0 0.47
    -11 7 0 -1.22
    -11 7 0 0.36
    10 -7 0 19.88
    -10 7 0 18.96
    -10 7 0 21.36
    -10 7 0 16.32
    9 -7 0 2.21
    9 -7 0 2.19
    -9 7 0 2.29
    -9 7 0 1.49
    -9 7 0 1.35
    -9 7 0 1.77
    8 -7 0 0.17
    8 -7 0 0.17
    -8 7 0 0.04
    -8 7 0 0.31
    -8 7 0 -0.05
    -8 7 0 0.07
    7 -7 0 8.58
    7 -7 0 8.57
    7 -7 0 9.06
    7 -7 0 9.31
    -7 7 0 9.3
    -7 7 0 9.12
    -7 7 0 8.33
    -7 7 0 8.43
    6 -7 0 6.01
    6 -7 0 5.59
    6 -7 0 6.37
    6 -7 0 5.84
    -6 7 0 6.61
    -6 7 0 6.16
    -6 7 0 6.25
    -6 7 0 6.08
    5 -7 0 4.43
    5 -7 0 3.93
    5 -7 0 4.03
    5 -7 0 3.52
    -5 7 0 3.9
    -5 7 0 4.64
    -5 7 0 3.97
    -5 7 0 3.22
    4 -7 0 3.34
    4 -7 0 3.04
    4 -7 0 2.85
    4 -7 0 3.07
    -4 7 0 3.29
    -4 7 0 3.86
    -4 7 0 2.24
    -4 7 0 3.09
    3 -7 0 0.53
    3 -7 0 0.31
    3 -7 0 0.54
    3 -7 0 0.46
    -3 7 0 0.68
    -3 7 0 0.41
    -3 7 0 0.77
    -3 7 0 0.49
    2 -7 0 35.29
    2 -7 0 36.4
    2 -7 0 36.12
    2 -7 0 37.3
    -2 7 0 37.4
    -2 7 0 38.41
    -2 7 0 34.97
    1 -7 0 67.04
    1 -7 0 67.82
    1 -7 0 66.72
    1 -7 0 69.38
    -1 7 0 67.03
    -1 7 0 67.11
    -1 7 0 68.03
    0 -7 0 -0.33
    0 -7 0 -0.04
    0 -7 0 -0.04
    0 -7 0 0.09
    0 7 0 0.03
    0 7 0 -0.11
    0 7 0 0.02
    -1 -7 0 144.36
    -1 -7 0 146.16
    -1 -7 0 152.87
    -1 -7 0 146.5
    1 7 0 144.95
    1 7 0 148.92
    1 7 0 149.77
    -2 -7 0 1.85
    -2 -7 0 1.5
    -2 -7 0 1.96
    -2 -7 0 1.15
    2 7 0 1.69
    2 7 0 1.46
    2 7 0 1.37
    -3 -7 0 2.36
    -3 -7 0 3.68
    -3 -7 0 2.59
    3 7 0 3.77
    3 7 0 3.28
    3 7 0 3.24
    -4 -7 0 17.68
    -4 -7 0 17.74
    -4 -7 0 17.22
    4 7 0 19.55
    4 7 0 18.06
    4 7 0 16.93
    -5 -7 0 14.22
    -5 -7 0 15.83
    -5 -7 0 14.03
    -5 -7 0 12.65
    5 7 0 14.14
    5 7 0 13.49
    5 7 0 13.88
    -6 -7 0 0.76
    -6 -7 0 0.1
    -6 -7 0 -0.06
    -6 -7 0 -0.33
    6 7 0 0.03
    6 7 0 0.15
    6 7 0 0.12
    -7 -7 0 1.47
    -7 -7 0 2.33
    -7 -7 0 1.45
    -7 -7 0 1.69
    7 7 0 1.69
    7 7 0 1.7
    7 7 0 1.39
    -8 -7 0 9.58
    -8 -7 0 8.56
    -8 -7 0 9.97
    -8 -7 0 10.75
    8 7 0 7.59
    8 7 0 9.34
    8 7 0 9.3
    -9 -7 0 6.53
    -9 -7 0 5.06
    -9 -7 0 6.79
    9 7 0 6.67
    -10 -7 0 -0.3
    10 7 0 0.73
    -11 -7 0 4.09
    11 7 0 2.62
    12 -8 0 3.06
    -12 8 0 3.44
    -11 8 0 1.79
    10 -8 0 -0.25
    -10 8 0 0.79
    -10 8 0 0.08
    -10 8 0 0.31
    9 -8 0 1.86
    9 -8 0 1.54
    -9 8 0 1.44
    -9 8 0 1.96
    -9 8 0 0.05
    -9 8 0 2.53
    8 -8 0 0.33
    8 -8 0 0.54
    -8 8 0 0.65
    -8 8 0 1.5
    -8 8 0 0.71
    -8 8 0 0.62
    7 -8 0 0.23
    7 -8 0 0.52
    7 -8 0 -0.05
    -7 8 0 0.56
    -7 8 0 0.31
    -7 8 0 0.63
    6 -8 0 26.12
    6 -8 0 26.66
    6 -8 0 27.95
    6 -8 0 27.14
    -6 8 0 27.59
    -6 8 0 26.47
    -6 8 0 27.86
    -6 8 0 25.7
    5 -8 0 31.32
    5 -8 0 30.71
    5 -8 0 30.86
    -5 8 0 30.96
    -5 8 0 32.67
    -5 8 0 30.63
    -5 8 0 30.09
    4 -8 0 1.33
    4 -8 0 1.04
    4 -8 0 1.6
    4 -8 0 1.04
    -4 8 0 0.75
    -4 8 0 0.84
    -4 8 0 1.07
    -4 8 0 1.03
    3 -8 0 26.72
    3 -8 0 26.72
    3 -8 0 26.41
    3 -8 0 25.68
    -3 8 0 28.66
    -3 8 0 26.44
    -3 8 0 26.5
    2 -8 0 -0.06
    2 -8 0 0.53
    2 -8 0 0.11
    -2 8 0 0.12
    -2 8 0 0.73
    -2 8 0 0.07
    1 -8 0 0.23
    1 -8 0 -0.27
    1 -8 0 0.09
    1 -8 0 0.64
    -1 8 0 -0.05
    -1 8 0 0.04
    -1 8 0 -0.26
    0 -8 0 19.25
    0 -8 0 19.33
    0 -8 0 18.98
    0 -8 0 18.21
    0 8 0 19.1
    0 8 0 18.64
    0 8 0 19.62
    -1 -8 0 5.28
    -1 -8 0 5.55
    -1 -8 0 4.84
    -1 -8 0 5.35
    1 8 0 4.96
    1 8 0 4.32
    1 8 0 6.21
    -2 -8 0 1.8
    -2 -8 0 2.1
    -2 -8 0 2.47
    2 8 0 2.34
    2 8 0 2.52
    -3 -8 0 36.09
    -3 -8 0 34.01
    -3 -8 0 35.52
    -3 -8 0 35.27
    3 8 0 34.03
    3 8 0 35.18
    3 8 0 34.95
    -4 -8 0 5.55
    -4 -8 0 5.87
    -4 -8 0 6.2
    -4 -8 0 6
    4 8 0 6.16
    4 8 0 5.83
    4 8 0 5.55
    -5 -8 0 20.01
    -5 -8 0 19.61
    -5 -8 0 19.7
    -5 -8 0 19.1
    5 8 0 18.97
    5 8 0 20.51
    5 8 0 19.28
    -6 -8 0 8.06
    -6 -8 0 7.52
    -6 -8 0 8.47
    -6 -8 0 8.75
    6 8 0 9.08
    6 8 0 8.13
    6 8 0 8.18
    -7 -8 0 9.03
    -7 -8 0 6.27
    -7 -8 0 7.01
    -7 -8 0 8.01
    7 8 0 7.99
    7 8 0 8.85
    7 8 0 8.62
    -8 -8 0 1.69
    -8 -8 0 1.46
    -8 -8 0 2.83
    -8 -8 0 1.8
    8 8 0 1.26
    8 8 0 1.45
    8 8 0 2.35
    -9 -8 0 -0.42
    -9 -8 0 1.38
    -10 -8 0 2.24
    10 8 0 0.83
    11 -9 0 1.23
    10 -9 0 -0.38
    10 -9 0 -0.64
    -10 9 0 0.12
    -10 9 0 0.5
    -10 9 0 0.06
    9 -9 0 8.43
    9 -9 0 8.28
    -9 9 0 9.09
    -9 9 0 8.86
    -9 9 0 7.08
    8 -9 0 7.96
    8 -9 0 9.64
    8 -9 0 7.82
    -8 9 0 7.38
    -8 9 0 8.82
    -8 9 0 7.82
    7 -9 0 -0.3
    7 -9 0 0.43
    7 -9 0 0.38
    -7 9 0 -0.1
    -7 9 0 0.61
    -7 9 0 0.27
    6 -9 0 -0.04
    6 -9 0 -0.28
    6 -9 0 0.48
    -6 9 0 0.14
    -6 9 0 -0.08
    -6 9 0 0.19
    5 -9 0 7.23
    5 -9 0 6.65
    5 -9 0 6.64
    -5 9 0 7.13
    -5 9 0 6.37
    -5 9 0 7.45
    4 -9 0 17.09
    4 -9 0 17.62
    4 -9 0 16.3
    4 -9 0 16.51
    -4 9 0 16.53
    -4 9 0 15.77
    3 -9 0 1.53
    3 -9 0 1.62
    3 -9 0 1.12
    3 -9 0 1.12
    -3 9 0 1.69
    -3 9 0 1.18
    -3 9 0 1.61
    2 -9 0 0.39
    2 -9 0 0.12
    2 -9 0 0.12
    2 -9 0 0.36
    -2 9 0 0.21
    -2 9 0 0.23
    -2 9 0 -0.03
    1 -9 0 21.26
    1 -9 0 21
    1 -9 0 21.46
    1 -9 0 21.21
    -1 9 0 22.1
    -1 9 0 20.55
    -1 9 0 21.36
    0 -9 0 -0.04
    0 -9 0 -0.37
    0 -9 0 0.2
    0 -9 0 -0.03
    0 9 0 0.04
    0 9 0 0.05
    0 9 0 0.21
    -1 -9 0 8.39
    -1 -9 0 10.03
    -1 -9 0 9.22
    -1 -9 0 9.62
    1 9 0 8.23
    1 9 0 8.4
    1 9 0 9.38
    -2 -9 0 0.67
    -2 -9 0 0.4
    2 9 0 0.54
    2 9 0 0.51
    2 9 0 0.63
    -3 -9 0 3.26
    -3 -9 0 4.02
    -3 -9 0 3.84
    -3 -9 0 4.24
    3 9 0 3.47
    3 9 0 3.27
    3 9 0 3.89
    -4 -9 0 18.53
    -4 -9 0 21.66
    -4 -9 0 19.08
    -4 -9 0 19.53
    4 9 0 21.09
    4 9 0 21.37
    4 9 0 18.65
    -5 -9 0 1.85
    -5 -9 0 2.49
    -5 -9 0 2.8
    -5 -9 0 2.02
    5 9 0 2.15
    5 9 0 2.27
    5 9 0 1.97
    -6 -9 0 3.88
    -6 -9 0 3.79
    -6 -9 0 4.82
    -6 -9 0 4
    6 9 0 3.34
    6 9 0 3.25
    6 9 0 3.56
    -7 -9 0 0.79
    -7 -9 0 1.02
    -7 -9 0 -0.24
    -7 -9 0 1.05
    7 9 0 0.24
    7 9 0 0.66
    7 9 0 0.96
    -8 -9 0 1.95
    -8 -9 0 2.35
    8 9 0 1.46
    8 9 0 2.04
    8 9 0 2.23
    -9 -9 0 3.49
    9 9 0 1.37
    11 -10 0 3.57
    -11 10 0 2.74
    10 -10 0 0.09
    10 -10 0 0.4
    -10 10 0 0.19
    -10 10 0 -0.04
    9 -10 0 8.88
    9 -10 0 8.39
    -9 10 0 8.47
    -9 10 0 8.44
    -9 10 0 8.04
    8 -10 0 -0.1
    8 -10 0 1.05
    8 -10 0 0.79
    -8 10 0 0.22
    -8 10 0 0.57
    -8 10 0 -0.14
    7 -10 0 -0.04
    7 -10 0 -0.35
    7 -10 0 -0.03
    -7 10 0 0.07
    -7 10 0 -0.11
    -7 10 0 -0.2
    6 -10 0 11.55
    6 -10 0 11.9
    6 -10 0 10.67
    -6 10 0 11.03
    -6 10 0 10.31
    -6 10 0 12.04
    5 -10 0 0.96
    5 -10 0 0.18
    5 -10 0 -0.39
    -5 10 0 -0.1
    -5 10 0 0.25
    -5 10 0 -0.68
    4 -10 0 15.01
    4 -10 0 13.3
    4 -10 0 14.2
    4 -10 0 14.63
    -4 10 0 15.08
    -4 10 0 15.38
    -4 10 0 13.85
    3 -10 0 0.11
    3 -10 0 0.58
    3 -10 0 0.62
    3 -10 0 0
    -3 10 0 0.36
    -3 10 0 0.68
    -3 10 0 0.05
    2 -10 0 5.59
    2 -10 0 5.91
    2 -10 0 5.71
    2 -10 0 6.16
    -2 10 0 6.42
    -2 10 0 6.99
    -2 10 0 6.2
    1 -10 0 13.35
    1 -10 0 13.26
    1 -10 0 13.36
    1 -10 0 13.28
    -1 10 0 13.21
    -1 10 0 13.21
    -1 10 0 13.14
    0 -10 0 -0.19
    0 -10 0 0.19
    0 -10 0 0.25
    0 -10 0 0.28
    0 10 0 0.4
    0 10 0 0.12
    0 10 0 0.59
    -1 -10 0 4.83
    -1 -10 0 5.82
    -1 -10 0 2.91
    -1 -10 0 4.74
    1 10 0 4.16
    1 10 0 3.66
    1 10 0 4.34
    -2 -10 0 9.37
    -2 -10 0 8.96
    -2 -10 0 9.08
    -2 -10 0 7.15
    2 10 0 8.28
    2 10 0 9.1
    2 10 0 8.51
    -3 -10 0 9.5
    -3 -10 0 9.73
    -3 -10 0 7.91
    -3 -10 0 8.23
    3 10 0 8.65
    3 10 0 8.42
    3 10 0 9.34
    -4 -10 0 3.16
    -4 -10 0 3.42
    -4 -10 0 2.29
    -4 -10 0 2.15
    4 10 0 3.29
    4 10 0 1.88
    4 10 0 2.36
    -5 -10 0 9.34
    -5 -10 0 7.35
    -5 -10 0 10.78
    -5 -10 0 9.73
    5 10 0 7.98
    5 10 0 9.51
    5 10 0 9.17
    -6 -10 0 4.56
    -6 -10 0 3.78
    -6 -10 0 5
    -6 -10 0 3.48
    6 10 0 4.23
    6 10 0 3
    6 10 0 3.15
    -7 -10 0 0.35
    -7 -10 0 1.65
    7 10 0 0.11
    7 10 0 -1.11
    7 10 0 -0.16
    -8 -10 0 1.93
    8 10 0 1.26
    -9 -10 0 -0.9
    9 10 0 0.52
    10 -11 0 5.44
    10 -11 0 2.23
    -10 11 0 3.81
    9 -11 0 0.99
    -9 11 0 0.61
    -9 11 0 1.05
    8 -11 0 6.02
    8 -11 0 6.41
    -8 11 0 7.26
    -8 11 0 6.69
    -8 11 0 4.41
    7 -11 0 0.63
    7 -11 0 -0.59
    7 -11 0 0.15
    -7 11 0 0.05
    -7 11 0 0.21
    -7 11 0 0.51
    6 -11 0 0.19
    6 -11 0 -0.11
    6 -11 0 -1.53
    -6 11 0 0
    -6 11 0 1.26
    -6 11 0 -0.16
    5 -11 0 19.8
    5 -11 0 19.37
    5 -11 0 17.14
    -5 11 0 17.56
    -5 11 0 17.71
    -5 11 0 21.46
    4 -11 0 4.33
    4 -11 0 4.97
    4 -11 0 5.26
    4 -11 0 4.76
    -4 11 0 4.53
    -4 11 0 4.23
    -4 11 0 4.73
    3 -11 0 5.16
    3 -11 0 5
    3 -11 0 5
    3 -11 0 5.35
    3 -11 0 5.12
    -3 11 0 5.27
    -3 11 0 3.77
    -3 11 0 4.63
    2 -11 0 85.79
    2 -11 0 84.94
    2 -11 0 84.92
    2 -11 0 89.69
    -2 11 0 85.14
    -2 11 0 83.72
    -2 11 0 85.33
    1 -11 0 2.92
    1 -11 0 2.79
    1 -11 0 2.72
    1 -11 0 2.63
    -1 11 0 1.3
    -1 11 0 2.99
    -1 11 0 2
    0 -11 0 1.57
    0 -11 0 1.8
    0 -11 0 2.5
    0 -11 0 1.28
    0 11 0 1.53
    0 11 0 1.41
    0 11 0 1.4
    -1 -11 0 23.52
    -1 -11 0 22.32
    -1 -11 0 23.87
    -1 -11 0 23.26
    -1 -11 0 22.87
    1 11 0 24.4
    1 11 0 25.32
    1 11 0 24.85
    -2 -11 0 -0.04
    -2 -11 0 0.54
    -2 -11 0 1.1
    -2 -11 0 0.41
    2 11 0 1.25
    2 11 0 0.35
    2 11 0 1.33
    -3 -11 0 4.04
    -3 -11 0 2.44
    -3 -11 0 2.74
    -3 -11 0 3.9
    3 11 0 3.54
    3 11 0 3.15
    3 11 0 4.45
    -4 -11 0 0.37
    -4 -11 0 -0.57
    -4 -11 0 -0.9
    -4 -11 0 -0.23
    4 11 0 0.89
    4 11 0 0.72
    4 11 0 -0.11
    -5 -11 0 7.19
    -5 -11 0 5.86
    -5 -11 0 6.4
    -5 -11 0 5.73
    5 11 0 7.32
    5 11 0 6.21
    5 11 0 7.34
    -6 -11 0 4.57
    -6 -11 0 5.32
    6 11 0 3.67
    6 11 0 4.65
    6 11 0 4.77
    -7 -11 0 0.4
    7 11 0 0.25
    8 11 0 -0.21
    9 -12 0 -0.38
    9 -12 0 0.82
    -9 12 0 -0.17
    8 -12 0 1.57
    8 -12 0 1.6
    -8 12 0 1.37
    -8 12 0 1.65
    7 -12 0 4.4
    7 -12 0 4.7
    -7 12 0 4.53
    -7 12 0 4.45
    -7 12 0 5.16
    6 -12 0 6.29
    6 -12 0 4.82
    6 -12 0 5.15
    -6 12 0 6.38
    -6 12 0 5.22
    -6 12 0 6.77
    5 -12 0 2.01
    5 -12 0 1.34
    5 -12 0 0.77
    -5 12 0 1.16
    -5 12 0 1.21
    -5 12 0 1.5
    4 -12 0 4.12
    4 -12 0 4.41
    4 -12 0 4.18
    4 -12 0 5.02
    -4 12 0 4.04
    -4 12 0 3.48
    -4 12 0 2.96
    3 -12 0 3.68
    3 -12 0 3.43
    3 -12 0 3.63
    3 -12 0 2.89
    -3 12 0 2.84
    -3 12 0 3.21
    -3 12 0 2.74
    2 -12 0 4.3
    2 -12 0 4.2
    2 -12 0 2.95
    2 -12 0 4.62
    -2 12 0 4.28
    -2 12 0 3.43
    -2 12 0 3.57
    1 -12 0 4.34
    1 -12 0 4
    1 -12 0 4.28
    1 -12 0 3.22
    -1 12 0 3.19
    -1 12 0 3.86
    -1 12 0 3.24
    0 -12 0 0.08
    0 -12 0 -0.54
    0 -12 0 -0.24
    0 -12 0 -0.11
    0 -12 0 -0.35
    0 12 0 -0.61
    0 12 0 0.39
    0 12 0 -0.37
    -1 -12 0 -0.17
    -1 -12 0 0.05
    -1 -12 0 0.11
    -1 -12 0 -0.18
    1 12 0 -0.13
    1 12 0 -0.6
    1 12 0 0.28
    -2 -12 0 9.4
    -2 -12 0 10.32
    -2 -12 0 8.79
    -2 -12 0 11.68
    2 12 0 9.53
    2 12 0 9.89
    2 12 0 8.93
    -3 -12 0 6.22
    -3 -12 0 6.63
    -3 -12 0 7.25
    -3 -12 0 7.54
    3 12 0 7.77
    3 12 0 7.64
    3 12 0 6.48
    -4 -12 0 2.33
    -4 -12 0 -0.2
    -4 -12 0 1.61
    -4 -12 0 0.9
    4 12 0 0.26
    4 12 0 1
    -5 -12 0 -0.25
    -5 -12 0 1.09
    -5 -12 0 2.11
    5 12 0 0.73
    -6 -12 0 1.2
    6 12 0 0.73
    7 12 0 0.67
    8 -13 0 -0.61
    8 -13 0 0.12
    -8 13 0 0.41
    7 -13 0 0.58
    7 -13 0 1.19
    -7 13 0 0.52
    -7 13 0 -0.62
    6 -13 0 4.58
    6 -13 0 4.53
    -6 13 0 5
    -6 13 0 4.49
    -6 13 0 3.91
    5 -13 0 3.17
    5 -13 0 4.11
    -5 13 0 5.54
    -5 13 0 3.58
    -5 13 0 3.66
    4 -13 0 -0.56
    4 -13 0 -0.08
    -4 13 0 -0.98
    -4 13 0 1.08
    -4 13 0 -0.03
    3 -13 0 0.23
    3 -13 0 0.75
    3 -13 0 0.01
    3 -13 0 0.51
    3 -13 0 -0.66
    -3 13 0 0.78
    -3 13 0 0.27
    -3 13 0 0.32
    2 -13 0 0.63
    2 -13 0 1
    2 -13 0 0.99
    2 -13 0 1.01
    2 -13 0 3.48
    2 -13 0 0.74
    -2 13 0 0.61
    -2 13 0 0.41
    -2 13 0 0.44
    1 -13 0 1.55
    1 -13 0 1.23
    1 -13 0 -0.25
    -1 13 0 -0.74
    -1 13 0 0.81
    0 -13 0 0.36
    0 -13 0 0.96
    0 -13 0 1.05
    0 -13 0 0.35
    0 -13 0 1.98
    0 13 0 0.35
    0 13 0 1.08
    0 13 0 -0.02
    -1 -13 0 -0.84
    -1 -13 0 -0.1
    -1 -13 0 -0.16
    -1 -13 0 0.66
    1 13 0 0.21
    1 13 0 0.38
    -2 -13 0 1.55
    -2 -13 0 3.1
    -2 -13 0 3.41
    2 13 0 3.91
    2 13 0 2.71
    -3 -13 0 3.22
    -3 -13 0 3.8
    -3 -13 0 3.9
    3 13 0 3.03
    3 13 0 5.14
    -4 -13 0 0.82
    -4 -13 0 1.04
    4 13 0 1.04
    4 13 0 0.81
    -5 -13 0 -0.53
    5 13 0 0.25
    6 -14 0 2.79
    6 -14 0 1.67
    -6 14 0 1.1
    5 -14 0 6.04
    5 -14 0 4.2
    -5 14 0 3.86
    4 -14 0 1.5
    4 -14 0 3.17
    -4 14 0 2.58
    3 -14 0 0.49
    3 -14 0 -1.7
    -3 14 0 0.39
    -3 14 0 1.44
    2 -14 0 1.25
    2 -14 0 -0.55
    2 -14 0 -0.62
    2 -14 0 0.18
    2 -14 0 -0.03
    -2 14 0 0.1
    -2 14 0 1.24
    1 -14 0 2.57
    1 -14 0 2.42
    1 -14 0 3.33
    1 -14 0 3.03
    -1 14 0 2.29
    -1 14 0 2.98
    0 -14 0 2.73
    0 -14 0 0.55
    0 -14 0 2.42
    0 14 0 1.86
    0 14 0 1.67
    -1 -14 0 -0.93
    -1 -14 0 -0.51
    1 14 0 0.51
    -2 -14 0 0.76
    -2 -14 0 0.48
    2 14 0 1.65
    -3 -14 0 0.12
    -3 -14 0 -0.14
    3 14 0 1.25
    4 14 0 -0.13
    4 -15 0 4.65
    -4 15 0 4.25
    3 -15 0 1.15
    -3 15 0 1.24
    2 -15 0 2.27
    -2 15 0 2.54
    1 -15 0 1.44
    1 -15 0 1.6
    -1 15 0 1.24
    0 15 0 0.16
    1 15 0 0.63
    1 15 -1 3.48
    -1 -15 1 4.28
    0 15 -1 1.28
    0 -15 1 1.09
    -1 15 -1 1.72
    1 -15 1 1.51
    1 -15 1 1.76
    -2 15 -1 0.68
    2 -15 1 -0.79
    -3 15 -1 1.09
    3 -15 1 0.5
    -4 15 -1 0.55
    4 -15 1 0.39
    -4 -14 1 2.33
    3 14 -1 0.43
    -3 -14 1 1.48
    -3 -14 1 0.93
    -2 -14 1 -0.82
    -2 -14 1 0.8
    1 14 -1 8.16
    1 14 -1 6.91
    -1 -14 1 9.48
    -1 -14 1 6.98
    0 14 -1 3.09
    0 14 -1 3.61
    0 -14 1 4.26
    0 -14 1 4.75
    0 -14 1 4.93
    0 -14 1 4.64
    -1 14 -1 2.5
    -1 14 -1 1.81
    1 -14 1 3.42
    1 -14 1 2.89
    1 -14 1 5.08
    1 -14 1 3.2
    1 -14 1 3.4
    -2 14 -1 -0.13
    -2 14 -1 0.97
    2 -14 1 0.43
    2 -14 1 0.23
    2 -14 1 0.32
    2 -14 1 -0.86
    2 -14 1 -0.24
    -3 14 -1 12.67
    -3 14 -1 11.22
    3 -14 1 13.48
    3 -14 1 11.66
    -4 14 -1 4.25
    4 -14 1 4.03
    4 -14 1 2.95
    -5 14 -1 0.21
    5 -14 1 0.54
    5 -14 1 0.5
    6 -14 1 1.18
    6 -14 1 -0.13
    6 13 -1 0.07
    5 13 -1 6.72
    -5 -13 1 6
    4 13 -1 0.85
    -4 -13 1 0.6
    -4 -13 1 2.21
    -4 -13 1 -1.03
    3 13 -1 1.58
    3 13 -1 -0.11
    -3 -13 1 0.37
    -3 -13 1 -0.05
    -3 -13 1 0.3
    2 13 -1 0.81
    2 13 -1 0.15
    -2 -13 1 0.96
    -2 -13 1 1.19
    -2 -13 1 0.62
    1 13 -1 1.81
    1 13 -1 2.42
    1 13 -1 2.86
    -1 -13 1 3.25
    -1 -13 1 2.55
    -1 -13 1 2.39
    -1 -13 1 1.86
    0 13 -1 2.51
    0 13 -1 2.98
    0 13 -1 1.19
    0 -13 1 1.98
    0 -13 1 2.79
    0 -13 1 2.7
    0 -13 1 4.29
    0 -13 1 2.56
    -1 13 -1 2.52
    -1 13 -1 3.23
    -1 13 -1 2.36
    1 -13 1 2.41
    1 -13 1 2.04
    1 -13 1 2.3
    1 -13 1 3.29
    1 -13 1 3.46
    1 -13 1 2.82
    -2 13 -1 0.65
    -2 13 -1 1.16
    -2 13 -1 1.68
    2 -13 1 2.73
    2 -13 1 1.47
    2 -13 1 1.51
    2 -13 1 1.39
    2 -13 1 2.1
    2 -13 1 2.03
    -3 13 -1 1.41
    -3 13 -1 1.19
    -3 13 -1 2.38
    3 -13 1 2.05
    3 -13 1 0.93
    3 -13 1 1.58
    -4 13 -1 0.01
    -4 13 -1 0.07
    -4 13 -1 0.13
    4 -13 1 0.33
    4 -13 1 0.23
    -5 13 -1 18.25
    -5 13 -1 18.83
    -5 13 -1 14.61
    5 -13 1 18.69
    5 -13 1 18.39
    -6 13 -1 0.82
    -6 13 -1 0.19
    -6 13 -1 0.06
    6 -13 1 -0.53
    6 -13 1 -0.06
    -7 13 -1 1.92
    7 -13 1 2.24
    7 -13 1 2.95
    8 -13 1 2.39
    8 -13 1 1.31
    7 12 -1 -0.04
    6 12 -1 0.65
    -6 -12 1 0.13
    -6 -12 1 1.39
    5 12 -1 0.08
    5 12 -1 -0.89
    -5 -12 1 0.95
    -5 -12 1 0.66
    -5 -12 1 0.64
    4 12 -1 1.19
    4 12 -1 -0.6
    4 12 -1 2.5
    -4 -12 1 -0.23
    -4 -12 1 0.63
    -4 -12 1 0.01
    -4 -12 1 1.29
    3 12 -1 16.54
    3 12 -1 18.98
    3 12 -1 14.83
    -3 -12 1 14.34
    -3 -12 1 15.38
    -3 -12 1 16.73
    2 12 -1 -0.18
    2 12 -1 0.96
    2 12 -1 1
    -2 -12 1 -0.16
    -2 -12 1 0.4
    -2 -12 1 -0.23
    -2 -12 1 -0.12
    1 12 -1 -0.04
    1 12 -1 0.31
    1 12 -1 0.07
    -1 -12 1 0.3
    -1 -12 1 -0.32
    -1 -12 1 0.8
    -1 -12 1 0.1
    -1 -12 1 -0.01
    0 12 -1 19.7
    0 12 -1 20.56
    0 12 -1 21.84
    0 -12 1 21.8
    0 -12 1 21.56
    0 -12 1 20.07
    0 -12 1 21.41
    0 -12 1 19.3
    -1 12 -1 0.49
    -1 12 -1 1.46
    -1 12 -1 1.22
    1 -12 1 1.52
    1 -12 1 1.62
    1 -12 1 1
    1 -12 1 1.88
    1 -12 1 1.59
    -2 12 -1 0.68
    -2 12 -1 1.79
    -2 12 -1 1.57
    2 -12 1 2.25
    2 -12 1 1.18
    2 -12 1 1.76
    2 -12 1 2.34
    2 -12 1 1.24
    2 -12 1 2.69
    -3 12 -1 0.04
    -3 12 -1 0.1
    -3 12 -1 -0.7
    3 -12 1 0.24
    3 -12 1 0.23
    3 -12 1 0.82
    -4 12 -1 2.1
    -4 12 -1 1.2
    -4 12 -1 0.54
    4 -12 1 0.88
    4 -12 1 1
    4 -12 1 1.23
    -5 12 -1 19.98
    -5 12 -1 19.19
    -5 12 -1 20.21
    5 -12 1 18
    5 -12 1 20.82
    5 -12 1 21.75
    -6 12 -1 0.47
    -6 12 -1 1.02
    -6 12 -1 -1.13
    6 -12 1 -0.43
    6 -12 1 0.69
    6 -12 1 0.31
    -7 12 -1 0.03
    -7 12 -1 -0.2
    -7 12 -1 -0.17
    7 -12 1 0.02
    7 -12 1 0.55
    -8 12 -1 -0.08
    -8 12 -1 0.23
    8 -12 1 0.42
    -9 12 -1 0.06
    9 -12 1 0.62
    9 -12 1 -0.49
    8 11 -1 5.19
    -8 -11 1 4.66
    7 11 -1 8.97
    7 11 -1 5.98
    -7 -11 1 8.18
    -7 -11 1 6.99
    6 11 -1 -1.23
    6 11 -1 -0.17
    6 11 -1 0.21
    -6 -11 1 0.74
    -6 -11 1 0.94
    -6 -11 1 -0.71
    5 11 -1 1.19
    5 11 -1 -0.03
    5 11 -1 -0.22
    -5 -11 1 1.65
    -5 -11 1 -0.75
    -5 -11 1 -0.17
    -5 -11 1 0.36
    4 11 -1 5.82
    4 11 -1 7.37
    4 11 -1 7.3
    -4 -11 1 7.35
    -4 -11 1 8.04
    -4 -11 1 5.24
    -4 -11 1 5.74
    3 11 -1 5.57
    3 11 -1 4.62
    3 11 -1 3.69
    -3 -11 1 4.29
    -3 -11 1 4.82
    -3 -11 1 5.31
    -3 -11 1 4.59
    2 11 -1 3.35
    2 11 -1 4.05
    2 11 -1 3.77
    -2 -11 1 3.65
    -2 -11 1 3.47
    -2 -11 1 3.6
    -2 -11 1 4.35
    1 11 -1 0.52
    1 11 -1 0.89
    1 11 -1 0.36
    -1 -11 1 1.02
    -1 -11 1 1.03
    -1 -11 1 0.38
    -1 -11 1 0.06
    -1 -11 1 0.58
    0 11 -1 2.13
    0 11 -1 1.05
    0 11 -1 1.52
    0 -11 1 1.55
    0 -11 1 1.4
    0 -11 1 1.77
    0 -11 1 1.4
    0 -11 1 1.36
    -1 11 -1 9.5
    -1 11 -1 9.2
    -1 11 -1 10.61
    1 -11 1 9.33
    1 -11 1 9.44
    1 -11 1 9.91
    1 -11 1 10.82
    1 -11 1 13.58
    -2 11 -1 5.37
    -2 11 -1 6.79
    -2 11 -1 5.01
    2 -11 1 7.47
    2 -11 1 7.3
    2 -11 1 7.57
    2 -11 1 5.98
    2 -11 1 6.66
    -3 11 -1 11.2
    -3 11 -1 12.79
    -3 11 -1 11.89
    3 -11 1 10.85
    3 -11 1 12.73
    3 -11 1 10.53
    3 -11 1 12.24
    3 -11 1 11.07
    -4 11 -1 11.22
    -4 11 -1 10.59
    -4 11 -1 12.66
    4 -11 1 11.28
    4 -11 1 10.64
    4 -11 1 11.22
    -5 11 -1 1.68
    -5 11 -1 1.08
    -5 11 -1 1.75
    5 -11 1 2.01
    5 -11 1 1.58
    5 -11 1 2.58
    -6 11 -1 0.6
    -6 11 -1 0.78
    -6 11 -1 0.15
    6 -11 1 -0.11
    6 -11 1 0.46
    6 -11 1 -0.11
    -7 11 -1 11.07
    -7 11 -1 11.53
    -7 11 -1 12.57
    7 -11 1 11.52
    7 -11 1 8.96
    7 -11 1 10.7
    -8 11 -1 0.69
    -8 11 -1 0.69
    -8 11 -1 1.16
    8 -11 1 0.89
    8 -11 1 0.38
    -9 11 -1 0.7
    -9 11 -1 0.42
    9 -11 1 0.15
    10 -11 1 -0.85
    10 -11 1 -0.14
    9 10 -1 0.87
    -9 -10 1 1.78
    8 10 -1 2.04
    8 10 -1 2.73
    8 10 -1 2.59
    -8 -10 1 2.91
    -8 -10 1 0.74
    7 10 -1 -0.83
    7 10 -1 0.9
    7 10 -1 1.38
    -7 -10 1 -0.57
    -7 -10 1 -0.41
    -7 -10 1 0.3
    6 10 -1 3.86
    6 10 -1 3.63
    6 10 -1 4.75
    -6 -10 1 4.7
    -6 -10 1 4.45
    -6 -10 1 3.81
    -6 -10 1 2.93
    5 10 -1 -0.19
    5 10 -1 1.33
    5 10 -1 0.61
    -5 -10 1 -0.46
    -5 -10 1 0.42
    -5 -10 1 0.2
    -5 -10 1 0.11
    4 10 -1 0.61
    4 10 -1 0.56
    4 10 -1 0.2
    -4 -10 1 0.39
    -4 -10 1 0.73
    -4 -10 1 -0.33
    -4 -10 1 -0.34
    3 10 -1 1.91
    3 10 -1 2.67
    3 10 -1 2.74
    -3 -10 1 2.19
    -3 -10 1 2.22
    -3 -10 1 1.7
    -3 -10 1 1.7
    2 10 -1 -0.3
    2 10 -1 0.2
    2 10 -1 0.25
    -2 -10 1 0.25
    -2 -10 1 -0.28
    -2 -10 1 -0.27
    -2 -10 1 0.37
    1 10 -1 7.7
    1 10 -1 8.65
    1 10 -1 10.03
    -1 -10 1 8.77
    -1 -10 1 8.66
    -1 -10 1 9.31
    -1 -10 1 8.38
    -1 -10 1 9.53
    0 10 -1 50.47
    0 10 -1 46.63
    0 10 -1 47.52
    0 -10 1 50.28
    0 -10 1 50.1
    0 -10 1 49.57
    0 -10 1 50.66
    0 -10 1 48.39
    -1 10 -1 8.14
    -1 10 -1 8.37
    -1 10 -1 8.79
    1 -10 1 9.25
    1 -10 1 7.21
    1 -10 1 7.18
    1 -10 1 7.9
    1 -10 1 8.26
    -2 10 -1 5.41
    -2 10 -1 5.39
    -2 10 -1 5.86
    2 -10 1 7.04
    2 -10 1 5.42
    2 -10 1 6.44
    2 -10 1 6.27
    2 -10 1 4.97
    2 -10 1 5.53
    -3 10 -1 13.06
    -3 10 -1 12.47
    -3 10 -1 13.83
    3 -10 1 13.15
    3 -10 1 12.56
    3 -10 1 12.56
    3 -10 1 12.36
    -4 10 -1 -0.28
    -4 10 -1 0.25
    -4 10 -1 0.06
    4 -10 1 0.12
    4 -10 1 -0.16
    4 -10 1 -0.09
    -5 10 -1 13.52
    -5 10 -1 15.13
    -5 10 -1 15.38
    5 -10 1 14.52
    5 -10 1 14.32
    5 -10 1 14.52
    -6 10 -1 0.68
    -6 10 -1 0.7
    -6 10 -1 0.17
    6 -10 1 0.66
    6 -10 1 0.45
    6 -10 1 0.9
    -7 10 -1 2.51
    -7 10 -1 2.91
    -7 10 -1 2.17
    7 -10 1 2.7
    7 -10 1 2.28
    7 -10 1 2.13
    -8 10 -1 6.84
    -8 10 -1 6.23
    -8 10 -1 7.05
    8 -10 1 5.95
    8 -10 1 6.97
    8 -10 1 4.22
    -9 10 -1 2.54
    -9 10 -1 2.95
    -9 10 -1 4.63
    9 -10 1 2.22
    9 -10 1 2.13
    -10 10 -1 -0.28
    -10 10 -1 0.53
    10 -10 1 -1
    10 -10 1 -0.72
    -11 10 -1 5.07
    11 -10 1 6.12
    10 9 -1 2.18
    -10 -9 1 0.98
    9 9 -1 1.03
    9 9 -1 1.95
    -9 -9 1 0.71
    8 9 -1 7.6
    8 9 -1 6.99
    8 9 -1 7.16
    -8 -9 1 7.67
    -8 -9 1 8.01
    7 9 -1 0.29
    7 9 -1 0.88
    7 9 -1 0.01
    -7 -9 1 0.55
    -7 -9 1 1.01
    -7 -9 1 -0.44
    -7 -9 1 0.7
    6 9 -1 8.83
    6 9 -1 5.79
    6 9 -1 6.65
    -6 -9 1 7.01
    -6 -9 1 7.24
    -6 -9 1 7.05
    -6 -9 1 7.11
    5 9 -1 0.76
    5 9 -1 2.56
    5 9 -1 1.81
    -5 -9 1 2.02
    -5 -9 1 2.71
    -5 -9 1 1.82
    -5 -9 1 1.9
    4 9 -1 0.54
    4 9 -1 0.39
    4 9 -1 1.21
    -4 -9 1 1.02
    -4 -9 1 1.25
    -4 -9 1 1.62
    -4 -9 1 1.7
    3 9 -1 1.26
    3 9 -1 1.01
    3 9 -1 0.9
    -3 -9 1 0.82
    -3 -9 1 -0.28
    -3 -9 1 0.85
    2 9 -1 0.94
    2 9 -1 1.04
    2 9 -1 1.2
    -2 -9 1 1.4
    -2 -9 1 1.55
    -2 -9 1 1.19
    -2 -9 1 0.96
    -2 -9 1 1.62
    1 9 -1 2.32
    1 9 -1 3.14
    1 9 -1 3.21
    -1 -9 1 2.82
    -1 -9 1 2.63
    -1 -9 1 2.71
    -1 -9 1 2.36
    -1 -9 1 2.67
    0 9 -1 4.88
    0 9 -1 5.06
    0 9 -1 3.48
    0 -9 1 4.19
    0 -9 1 4.53
    0 -9 1 4.54
    0 -9 1 4.38
    0 -9 1 4.63
    -1 9 -1 0.13
    -1 9 -1 0.05
    -1 9 -1 0.13
    1 -9 1 0.11
    1 -9 1 0.23
    1 -9 1 0.3
    1 -9 1 0.02
    -2 9 -1 5.69
    -2 9 -1 6.06
    -2 9 -1 6.02
    2 -9 1 5.87
    2 -9 1 6.01
    2 -9 1 5.16
    2 -9 1 5.48
    2 -9 1 6.33
    -3 9 -1 12.35
    -3 9 -1 12.92
    -3 9 -1 13.92
    3 -9 1 12.28
    3 -9 1 11.9
    3 -9 1 12.51
    -4 9 -1 8.31
    -4 9 -1 7.86
    -4 9 -1 7.45
    4 -9 1 6.48
    4 -9 1 7.1
    4 -9 1 6.71
    -5 9 -1 1.22
    -5 9 -1 1.07
    -5 9 -1 1.4
    5 -9 1 1.19
    5 -9 1 1.2
    5 -9 1 1.36
    -6 9 -1 0.95
    -6 9 -1 0.6
    -6 9 -1 1.31
    6 -9 1 0.38
    6 -9 1 1.22
    6 -9 1 0.99
    -7 9 -1 5.88
    -7 9 -1 6.06
    -7 9 -1 4.89
    7 -9 1 5.69
    7 -9 1 5.64
    7 -9 1 6.07
    -8 9 -1 2.39
    -8 9 -1 1.88
    -8 9 -1 3.13
    8 -9 1 2.55
    8 -9 1 2.35
    -9 9 -1 1.07
    -9 9 -1 1.98
    -9 9 -1 1.59
    9 -9 1 1.47
    9 -9 1 0.76
    -10 9 -1 2.2
    -10 9 -1 4.15
    -10 9 -1 2.08
    10 -9 1 1.87
    10 -9 1 3.13
    -11 9 -1 0.63
    11 -9 1 0.7
    10 8 -1 0.52
    -10 -8 1 -0.95
    9 8 -1 9.61
    9 8 -1 8.81
    9 8 -1 7.35
    -9 -8 1 13.43
    -9 -8 1 8.1
    8 8 -1 2.9
    8 8 -1 3.39
    8 8 -1 2.3
    -8 -8 1 2.08
    -8 -8 1 1.55
    -8 -8 1 3.1
    -8 -8 1 1.62
    7 8 -1 0.96
    7 8 -1 0.53
    7 8 -1 0.29
    -7 -8 1 0.2
    -7 -8 1 1.5
    -7 -8 1 -0.7
    6 8 -1 4.81
    6 8 -1 4.4
    6 8 -1 4.58
    -6 -8 1 4.5
    -6 -8 1 4.85
    -6 -8 1 4.42
    5 8 -1 4.07
    5 8 -1 3.92
    5 8 -1 2.99
    -5 -8 1 4.07
    -5 -8 1 3.09
    -5 -8 1 4.42
    -5 -8 1 3.39
    4 8 -1 0.9
    4 8 -1 0.57
    4 8 -1 0.62
    -4 -8 1 0.86
    -4 -8 1 0.87
    -4 -8 1 0.6
    -4 -8 1 0.23
    3 8 -1 80.98
    3 8 -1 77.41
    -3 -8 1 82.86
    -3 -8 1 83.05
    -3 -8 1 82.1
    -3 -8 1 84.26
    2 8 -1 25.39
    2 8 -1 26.19
    2 8 -1 25.75
    -2 -8 1 25.94
    -2 -8 1 26.85
    -2 -8 1 25.24
    -2 -8 1 25.23
    -2 -8 1 28.18
    1 8 -1 5.15
    1 8 -1 5.25
    1 8 -1 6.19
    -1 -8 1 5.47
    -1 -8 1 5.94
    -1 -8 1 5.6
    -1 -8 1 5.97
    -1 -8 1 5.81
    0 8 -1 0.19
    0 8 -1 0.5
    0 8 -1 0.19
    0 -8 1 0.52
    0 -8 1 0.75
    0 -8 1 0.19
    0 -8 1 0.55
    -1 8 -1 8.24
    -1 8 -1 7.11
    -1 8 -1 6.68
    1 -8 1 7.37
    1 -8 1 7.56
    1 -8 1 6.95
    1 -8 1 7.08
    -2 8 -1 8.99
    -2 8 -1 9.86
    -2 8 -1 9.47
    2 -8 1 9.33
    2 -8 1 10.31
    2 -8 1 10.06
    2 -8 1 8.75
    2 -8 1 10.54
    -3 8 -1 0.19
    -3 8 -1 0.18
    -3 8 -1 0.51
    3 -8 1 -0.37
    3 -8 1 0.01
    3 -8 1 0.02
    -4 8 -1 53.55
    -4 8 -1 55.77
    -4 8 -1 56.3
    4 -8 1 52.56
    4 -8 1 54.29
    4 -8 1 53.37
    -5 8 -1 0.93
    -5 8 -1 1.26
    -5 8 -1 1.29
    5 -8 1 1.83
    5 -8 1 1.5
    5 -8 1 1.22
    -6 8 -1 -0.04
    -6 8 -1 0.15
    -6 8 -1 -0.1
    6 -8 1 -0.41
    6 -8 1 -0.04
    6 -8 1 -0.09
    -7 8 -1 18.06
    -7 8 -1 15.12
    -7 8 -1 15.94
    7 -8 1 16.29
    7 -8 1 16.72
    7 -8 1 14.93
    -8 8 -1 0.36
    -8 8 -1 0.7
    -8 8 -1 -0.12
    8 -8 1 1.14
    8 -8 1 0.59
    -9 8 -1 0.43
    -9 8 -1 0.11
    -9 8 -1 0.51
    9 -8 1 -0.01
    9 -8 1 0.02
    -10 8 -1 6.98
    -10 8 -1 6.01
    -10 8 -1 5.85
    10 -8 1 5.36
    -11 8 -1 -0.3
    -11 8 -1 0.17
    11 -8 1 -0.24
    -12 8 -1 2.67
    12 -8 1 1.17
    11 7 -1 9.11
    -11 -7 1 8.22
    -10 -7 1 2.12
    -10 -7 1 -0.34
    9 7 -1 0.4
    -9 -7 1 0.55
    -9 -7 1 1.3
    -9 -7 1 0.25
    8 7 -1 2.76
    8 7 -1 2.1
    8 7 -1 1.74
    -8 -7 1 1.91
    -8 -7 1 3.08
    -8 -7 1 2.04
    7 7 -1 5.89
    7 7 -1 5.42
    7 7 -1 5.07
    -7 -7 1 4.14
    -7 -7 1 4.69
    -7 -7 1 4.47
    6 7 -1 12.26
    6 7 -1 11.7
    6 7 -1 12.01
    -6 -7 1 11.46
    -6 -7 1 12.43
    -6 -7 1 13.72
    5 7 -1 13.2
    5 7 -1 11.41
    5 7 -1 13.59
    -5 -7 1 13.45
    -5 -7 1 13.74
    -5 -7 1 13.1
    4 7 -1 1.54
    4 7 -1 2.18
    4 7 -1 1.17
    -4 -7 1 1.53
    -4 -7 1 2.08
    3 7 -1 25.24
    3 7 -1 25.03
    3 7 -1 28.29
    -3 -7 1 26.47
    -3 -7 1 26.32
    -3 -7 1 27
    2 7 -1 0.09
    2 7 -1 0.09
    2 7 -1 0.23
    -2 -7 1 0.13
    -2 -7 1 -0.1
    -2 -7 1 0.26
    -2 -7 1 -0.03
    -2 -7 1 -0.12
    1 7 -1 4.58
    1 7 -1 3.95
    1 7 -1 4.29
    -1 -7 1 4.53
    -1 -7 1 4.47
    -1 -7 1 4.09
    -1 -7 1 3.89
    0 7 -1 20.25
    0 7 -1 20.31
    0 7 -1 19.82
    0 -7 1 20.57
    0 -7 1 21.14
    0 -7 1 20.87
    0 -7 1 21.32
    -1 7 -1 77.18
    -1 7 -1 76.33
    -1 7 -1 82.96
    1 -7 1 75.97
    1 -7 1 76.35
    1 -7 1 77.2
    1 -7 1 77.33
    -2 7 -1 160.05
    -2 7 -1 156.34
    2 -7 1 153.79
    2 -7 1 160.26
    2 -7 1 159.56
    2 -7 1 166.91
    2 -7 1 162.5
    -3 7 -1 0.91
    -3 7 -1 1.28
    -3 7 -1 1.01
    3 -7 1 0.7
    3 -7 1 0.81
    3 -7 1 0.97
    -4 7 -1 65.51
    -4 7 -1 65.01
    -4 7 -1 66.17
    4 -7 1 66.19
    4 -7 1 64.92
    4 -7 1 67.19
    -5 7 -1 20.64
    -5 7 -1 20.98
    -5 7 -1 20.62
    5 -7 1 20.56
    5 -7 1 21.31
    -6 7 -1 1.72
    -6 7 -1 1.7
    -6 7 -1 1.28
    6 -7 1 1.83
    6 -7 1 1.63
    6 -7 1 2.71
    -7 7 -1 2.3
    -7 7 -1 2.21
    7 -7 1 2.47
    7 -7 1 2.18
    7 -7 1 2.2
    -8 7 -1 19.99
    -8 7 -1 18.13
    -8 7 -1 21.19
    -8 7 -1 19.8
    8 -7 1 21.89
    8 -7 1 19.91
    -9 7 -1 1.91
    -9 7 -1 2.39
    -9 7 -1 1.97
    -9 7 -1 2.77
    9 -7 1 2.53
    9 -7 1 1.62
    -10 7 -1 12.01
    -10 7 -1 10.77
    -10 7 -1 12.17
    10 -7 1 12.69
    -11 7 -1 2.19
    -11 7 -1 1.26
    -11 7 -1 1.61
    -11 7 -1 2.48
    11 -7 1 1.57
    12 -7 1 2.15
    11 6 -1 0.26
    -11 -6 1 1.37
    10 6 -1 0.53
    -10 -6 1 1.42
    -10 -6 1 1.21
    9 6 -1 1.89
    -9 -6 1 2.16
    -9 -6 1 1.83
    -9 -6 1 2.17
    8 6 -1 3.74
    8 6 -1 3.33
    8 6 -1 3.23
    -8 -6 1 3.44
    -8 -6 1 4.76
    -8 -6 1 3.28
    7 6 -1 11.99
    7 6 -1 11.96
    7 6 -1 10.58
    -7 -6 1 10.83
    -7 -6 1 10.62
    -7 -6 1 13.12
    6 6 -1 2.82
    6 6 -1 2.37
    6 6 -1 2.3
    -6 -6 1 2.47
    -6 -6 1 1.99
    -6 -6 1 2.84
    5 6 -1 4.22
    5 6 -1 4.21
    5 6 -1 3.32
    -5 -6 1 4.66
    -5 -6 1 3.76
    -5 -6 1 2.99
    4 6 -1 26.44
    4 6 -1 26.1
    4 6 -1 25.44
    -4 -6 1 25.36
    -4 -6 1 27.3
    -4 -6 1 26.25
    3 6 -1 0.34
    3 6 -1 -0.04
    3 6 -1 -0.01
    -3 -6 1 -0.02
    -3 -6 1 0.33
    -3 -6 1 0.18
    2 6 -1 1.17
    2 6 -1 0.62
    -2 -6 1 1.02
    -2 -6 1 1.4
    -2 -6 1 0.95
    1 6 -1 49.95
    1 6 -1 51.15
    1 6 -1 50.5
    -1 -6 1 51.06
    -1 -6 1 50.33
    -1 -6 1 49.35
    -1 -6 1 50.44
    0 6 -1 3
    0 6 -1 1.92
    0 6 -1 2.99
    0 -6 1 2.67
    0 -6 1 2.44
    0 -6 1 2.96
    0 -6 1 2.38
    -1 6 -1 17.85
    -1 6 -1 16.89
    1 -6 1 16.03
    1 -6 1 16.77
    1 -6 1 17.24
    1 -6 1 16.58
    -2 6 -1 0.27
    -2 6 -1 0.31
    2 -6 1 0.59
    2 -6 1 0.38
    2 -6 1 0.38
    2 -6 1 0.62
    2 -6 1 0.6
    -3 6 -1 0.71
    -3 6 -1 0.9
    -3 6 -1 0.65
    3 -6 1 0.93
    3 -6 1 0.35
    3 -6 1 0.72
    -4 6 -1 3.43
    -4 6 -1 2.74
    -4 6 -1 3.21
    4 -6 1 3.14
    4 -6 1 3.39
    4 -6 1 3.18
    -5 6 -1 10.31
    -5 6 -1 11.18
    -5 6 -1 11.27
    5 -6 1 10.87
    5 -6 1 10.47
    5 -6 1 10.64
    -6 6 -1 50.2
    -6 6 -1 50.65
    -6 6 -1 50.2
    -6 6 -1 46.79
    6 -6 1 50.83
    6 -6 1 47.64
    -7 6 -1 2.23
    -7 6 -1 2.21
    -7 6 -1 2.46
    7 -6 1 1.59
    7 -6 1 2.25
    -8 6 -1 5.01
    -8 6 -1 3.59
    -8 6 -1 4.51
    8 -6 1 3.85
    8 -6 1 4.77
    -9 6 -1 4.09
    -9 6 -1 4.52
    9 -6 1 4.61
    -10 6 -1 4.66
    -10 6 -1 5.06
    -10 6 -1 5.22
    10 -6 1 4.86
    -11 6 -1 6.2
    -11 6 -1 4.92
    -11 6 -1 6.09
    11 -6 1 4.75
    12 -6 1 1.76
    12 5 -1 0.67
    -11 -5 1 1.86
    10 5 -1 2.47
    -10 -5 1 2.56
    -10 -5 1 3.06
    -10 -5 1 2.48
    9 5 -1 1.92
    -9 -5 1 2.37
    -9 -5 1 1.96
    -9 -5 1 2.98
    8 5 -1 26.89
    -8 -5 1 29.93
    -8 -5 1 29.87
    -8 -5 1 28.62
    7 5 -1 11.33
    7 5 -1 9.92
    -7 -5 1 11.5
    -7 -5 1 11.22
    -7 -5 1 10.25
    6 5 -1 0.46
    6 5 -1 1.08
    6 5 -1 0.67
    -6 -5 1 0.49
    -6 -5 1 0.13
    -6 -5 1 0.69
    5 5 -1 7.01
    5 5 -1 6.63
    5 5 -1 6.78
    -5 -5 1 8.16
    -5 -5 1 6.89
    -5 -5 1 7.49
    4 5 -1 39.82
    4 5 -1 38.77
    4 5 -1 38.76
    -4 -5 1 40.01
    -4 -5 1 40.04
    -4 -5 1 39.79
    3 5 -1 -0.05
    3 5 -1 0.05
    3 5 -1 0.13
    -3 -5 1 0
    -3 -5 1 0.07
    -3 -5 1 0.22
    2 5 -1 3.69
    2 5 -1 4.1
    2 5 -1 4.04
    -2 -5 1 4.17
    -2 -5 1 4.17
    -2 -5 1 4.28
    1 5 -1 6.65
    1 5 -1 6.7
    1 5 -1 6.89
    -1 -5 1 6.96
    -1 -5 1 6.58
    -1 -5 1 6.83
    0 5 -1 2.47
    0 5 -1 2.54
    0 5 -1 1.77
    0 -5 1 2.52
    0 -5 1 2.44
    0 -5 1 2.5
    0 -5 1 2.14
    -1 5 -1 7.43
    -1 5 -1 6.48
    -1 5 -1 7.04
    1 -5 1 6.86
    1 -5 1 7.16
    1 -5 1 6.95
    1 -5 1 7.28
    -2 5 -1 26.54
    -2 5 -1 25.83
    -2 5 -1 27.21
    2 -5 1 26.44
    2 -5 1 26.43
    2 -5 1 26.16
    -3 5 -1 1.2
    -3 5 -1 1.17
    -3 5 -1 1.37
    3 -5 1 1.18
    3 -5 1 0.59
    3 -5 1 0.95
    -4 5 -1 52.97
    -4 5 -1 56.62
    -4 5 -1 54.62
    4 -5 1 47.29
    4 -5 1 53.78
    4 -5 1 54.53
    -5 5 -1 1.75
    -5 5 -1 1.48
    -5 5 -1 2.31
    5 -5 1 2.3
    5 -5 1 1.94
    5 -5 1 1.97
    -6 5 -1 61.26
    -6 5 -1 62.43
    -6 5 -1 64.02
    6 -5 1 61.25
    6 -5 1 66.34
    -7 5 -1 13.1
    -7 5 -1 13.72
    -7 5 -1 12.75
    7 -5 1 12.51
    7 -5 1 12.43
    -8 5 -1 4.16
    -8 5 -1 4.17
    -8 5 -1 3.19
    8 -5 1 3.48
    -9 5 -1 0.24
    -9 5 -1 0.17
    -9 5 -1 -0.09
    9 -5 1 0.18
    -10 5 -1 0.15
    -10 5 -1 1.29
    -10 5 -1 1.05
    -10 5 -1 1.11
    10 -5 1 1.2
    -11 5 -1 1.85
    -11 5 -1 1.19
    -11 5 -1 1.53
    11 -5 1 1.71
    -12 5 -1 1.11
    12 -5 1 0.42
    12 4 -1 0.71
    11 4 -1 0.52
    -11 -4 1 -0.43
    -11 -4 1 -0.71
    10 4 -1 1.47
    -10 -4 1 1.1
    -10 -4 1 0.84
    -10 -4 1 1.02
    9 4 -1 0.25
    9 4 -1 0.1
    -9 -4 1 -0.39
    -9 -4 1 -0.44
    -9 -4 1 -0.33
    8 4 -1 16.04
    8 4 -1 15.51
    -8 -4 1 15.37
    -8 -4 1 17.4
    -8 -4 1 15.98
    7 4 -1 10.41
    7 4 -1 11.07
    7 4 -1 10.11
    -7 -4 1 10.81
    -7 -4 1 9.93
    -7 -4 1 9.96
    6 4 -1 13.76
    6 4 -1 13.42
    6 4 -1 12.78
    6 4 -1 13.04
    -6 -4 1 13.93
    -6 -4 1 13.59
    5 4 -1 21.41
    5 4 -1 21.6
    5 4 -1 22.16
    -5 -4 1 21.92
    -5 -4 1 22.19
    -5 -4 1 21.91
    4 4 -1 21.95
    4 4 -1 22.43
    -4 -4 1 22.15
    -4 -4 1 21.62
    -4 -4 1 22.62
    3 4 -1 18.09
    3 4 -1 18.26
    -3 -4 1 17.85
    -3 -4 1 18
    -3 -4 1 18.69
    2 4 -1 16.47
    2 4 -1 17.14
    2 4 -1 16.02
    -2 -4 1 15.97
    -2 -4 1 16.63
    -2 -4 1 17.09
    1 4 -1 2.12
    1 4 -1 2.35
    1 4 -1 2.4
    -1 -4 1 2.14
    -1 -4 1 2.09
    -1 -4 1 2.41
    -1 -4 1 2.52
    0 4 -1 170.18
    0 4 -1 162.61
    0 4 -1 163.9
    0 -4 1 165.29
    0 -4 1 164.08
    0 -4 1 163.21
    -1 4 -1 26.07
    -1 4 -1 24.28
    -1 4 -1 25.7
    1 -4 1 25.34
    1 -4 1 25.66
    1 -4 1 25.36
    1 -4 1 25.92
    -2 4 -1 2.04
    -2 4 -1 1.95
    -2 4 -1 1.92
    2 -4 1 2.07
    2 -4 1 1.98
    2 -4 1 1.94
    -3 4 -1 39.16
    -3 4 -1 43.09
    -3 4 -1 41.29
    3 -4 1 42.57
    3 -4 1 42.5
    3 -4 1 42.33
    -4 4 -1 48.41
    -4 4 -1 48.67
    -4 4 -1 49.34
    4 -4 1 50.54
    4 -4 1 48.93
    4 -4 1 49.99
    -5 4 -1 95.61
    -5 4 -1 93.1
    -5 4 -1 93.55
    5 -4 1 97.03
    5 -4 1 97.42
    5 -4 1 97.02
    -6 4 -1 11.81
    -6 4 -1 12.76
    -6 4 -1 12.8
    6 -4 1 12.09
    6 -4 1 11.63
    -7 4 -1 2.07
    -7 4 -1 1.47
    -7 4 -1 2.03
    7 -4 1 2.17
    -8 4 -1 2.63
    -8 4 -1 2.22
    8 -4 1 2.34
    -9 4 -1 0.64
    -9 4 -1 1.05
    -9 4 -1 0.26
    9 -4 1 1.06
    -10 4 -1 2.21
    -10 4 -1 1.92
    -10 4 -1 1.61
    -10 4 -1 1.44
    10 -4 1 2.38
    -11 4 -1 1.26
    -11 4 -1 1.32
    -11 4 -1 0.86
    -11 4 -1 1.3
    11 -4 1 1.44
    -12 4 -1 2.24
    -12 4 -1 0.79
    -12 4 -1 1.52
    -12 4 -1 2.33
    12 -4 1 1.81
    -13 4 -1 0.4
    13 -4 1 0.6
    12 3 -1 0.18
    12 3 -1 -0.53
    -12 -3 1 1.57
    11 3 -1 2.06
    11 3 -1 1.87
    -11 -3 1 2.09
    -11 -3 1 2.43
    -11 -3 1 1.62
    10 3 -1 2.61
    10 3 -1 2.15
    -10 -3 1 1.7
    -10 -3 1 1.92
    -10 -3 1 2.28
    9 3 -1 11.75
    9 3 -1 12.29
    -9 -3 1 12.11
    -9 -3 1 10.56
    -9 -3 1 9.59
    8 3 -1 0.3
    8 3 -1 0.16
    -8 -3 1 0.9
    -8 -3 1 0.65
    -8 -3 1 0.74
    7 3 -1 2.41
    7 3 -1 2.31
    -7 -3 1 2.48
    -7 -3 1 1.91
    -7 -3 1 1.98
    6 3 -1 -0.05
    6 3 -1 -0.03
    6 3 -1 0
    6 3 -1 0.11
    -6 -3 1 -0.23
    -6 -3 1 -0.04
    5 3 -1 6.44
    5 3 -1 6.5
    5 3 -1 6.81
    5 3 -1 6.91
    -5 -3 1 7
    -5 -3 1 6.9
    -5 -3 1 6.71
    4 3 -1 13.83
    4 3 -1 14.1
    4 3 -1 13.41
    -4 -3 1 14.26
    -4 -3 1 13.98
    -4 -3 1 14.18
    3 3 -1 41.95
    3 3 -1 42.37
    3 3 -1 40.98
    -3 -3 1 41.06
    -3 -3 1 42.4
    2 3 -1 43.05
    2 3 -1 42.47
    -2 -3 1 41.48
    -2 -3 1 42.44
    -2 -3 1 42.33
    1 3 -1 467.47
    1 3 -1 444.57
    1 3 -1 452.13
    -1 -3 1 471.4
    -1 -3 1 444.14
    -1 -3 1 445.08
    -1 -3 1 457.69
    0 3 -1 7.47
    0 3 -1 7.66
    0 3 -1 7.34
    0 -3 1 7.06
    0 -3 1 6.86
    0 -3 1 7.66
    0 -3 1 7.38
    -1 3 -1 632.96
    -1 3 -1 613.75
    -1 3 -1 654.58
    1 -3 1 619.29
    1 -3 1 641.77
    1 -3 1 640.87
    1 -3 1 659.77
    -2 3 -1 21.51
    -2 3 -1 19.42
    -2 3 -1 19.92
    2 -3 1 20.73
    2 -3 1 20.2
    2 -3 1 20.66
    -3 3 -1 54.41
    -3 3 -1 54.04
    -3 3 -1 55.8
    3 -3 1 54.09
    3 -3 1 55.27
    3 -3 1 53.5
    -4 3 -1 2.13
    -4 3 -1 2.33
    -4 3 -1 1.87
    4 -3 1 2.16
    4 -3 1 1.7
    -5 3 -1 1.51
    -5 3 -1 1.54
    -5 3 -1 1.62
    5 -3 1 1.43
    5 -3 1 1.82
    -6 3 -1 7.11
    -6 3 -1 6.88
    -6 3 -1 7.17
    6 -3 1 7.31
    -7 3 -1 3.28
    -7 3 -1 2.86
    -7 3 -1 3.09
    7 -3 1 2.93
    -8 3 -1 2.62
    -8 3 -1 2.74
    -8 3 -1 2.13
    8 -3 1 2.9
    -9 3 -1 5.8
    -9 3 -1 6.39
    -9 3 -1 5.61
    9 -3 1 4.7
    -10 3 -1 4.73
    -10 3 -1 4.29
    -10 3 -1 4.75
    -10 3 -1 5.13
    -10 3 -1 6.23
    10 -3 1 5.41
    -11 3 -1 0.43
    -11 3 -1 1.23
    -11 3 -1 0.18
    -11 3 -1 -0.42
    -11 3 -1 0.53
    11 -3 1 0.35
    -12 3 -1 0.69
    -12 3 -1 0.86
    -12 3 -1 0.68
    -12 3 -1 0.51
    12 -3 1 0.04
    -13 3 -1 0.39
    -13 3 -1 -0.93
    -13 3 -1 0.74
    13 -3 1 -0.1
    13 2 -1 0.38
    13 2 -1 0.03
    12 2 -1 0.41
    -12 -2 1 1.05
    -12 -2 1 -0.34
    11 2 -1 0.11
    11 2 -1 -0.46
    -11 -2 1 0.29
    -11 -2 1 -0.2
    -11 -2 1 0.9
    -11 -2 1 -0.66
    10 2 -1 0.77
    10 2 -1 0.53
    -10 -2 1 0.63
    -10 -2 1 0.93
    -10 -2 1 1.16
    -10 -2 1 0.84
    9 2 -1 9.97
    9 2 -1 9.56
    -9 -2 1 8.94
    -9 -2 1 7.71
    -9 -2 1 10.45
    8 2 -1 -0.15
    8 2 -1 0
    -8 -2 1 -0.1
    -8 -2 1 0.03
    -8 -2 1 -0.45
    7 2 -1 52.72
    7 2 -1 54.45
    -7 -2 1 55.31
    -7 -2 1 55.74
    -7 -2 1 55.64
    6 2 -1 4.82
    6 2 -1 5.46
    -6 -2 1 5.17
    -6 -2 1 5.24
    -6 -2 1 5.74
    5 2 -1 1.47
    5 2 -1 1.83
    5 2 -1 1.65
    -5 -2 1 1.12
    -5 -2 1 1.35
    -5 -2 1 1.33
    4 2 -1 0.19
    4 2 -1 0.04
    4 2 -1 -0.01
    4 2 -1 0.07
    -4 -2 1 0.07
    -4 -2 1 0.04
    -4 -2 1 -0.04
    3 2 -1 4.67
    3 2 -1 4.74
    3 2 -1 4.44
    -3 -2 1 4.31
    -3 -2 1 4.43
    -3 -2 1 4.04
    2 2 -1 9.91
    2 2 -1 10.03
    2 2 -1 9.33
    2 2 -1 10.11
    2 2 -1 9.86
    -2 -2 1 10.09
    -2 -2 1 9.56
    1 2 -1 10.01
    1 2 -1 10.51
    1 2 -1 10.27
    1 2 -1 9.94
    -1 -2 1 9.9
    -1 -2 1 10.23
    -1 -2 1 9.86
    0 2 -1 37.26
    0 2 -1 35.31
    0 -2 1 34.68
    0 -2 1 34.38
    0 -2 1 36.19
    0 -2 1 36.3
    -1 2 -1 33.26
    -1 2 -1 32.75
    -1 2 -1 35.44
    1 -2 1 33.35
    1 -2 1 33.43
    1 -2 1 33.52
    1 -2 1 35.85
    -2 2 -1 24.64
    -2 2 -1 25.12
    -2 2 -1 25.64
    2 -2 1 25.81
    2 -2 1 24.74
    2 -2 1 27.26
    2 -2 1 25.88
    -3 2 -1 46.3
    -3 2 -1 47.79
    -3 2 -1 49.2
    3 -2 1 48.57
    3 -2 1 50.71
    3 -2 1 47.1
    3 -2 1 48.03
    -4 2 -1 72.97
    -4 2 -1 69.97
    -4 2 -1 73.27
    4 -2 1 74.82
    4 -2 1 77.18
    4 -2 1 73.12
    -5 2 -1 17.35
    -5 2 -1 16.88
    -5 2 -1 16.44
    5 -2 1 15.69
    5 -2 1 16.99
    5 -2 1 16.73
    -6 2 -1 14.37
    -6 2 -1 13.79
    -6 2 -1 15.19
    6 -2 1 15.16
    6 -2 1 14.55
    -7 2 -1 11.15
    -7 2 -1 11.85
    -7 2 -1 11.69
    7 -2 1 11.93
    7 -2 1 11.82
    -8 2 -1 1.09
    -8 2 -1 0.6
    -8 2 -1 0.81
    -8 2 -1 1.26
    8 -2 1 0.65
    8 -2 1 0.96
    -9 2 -1 2.59
    -9 2 -1 3.62
    -9 2 -1 3.79
    -9 2 -1 3.82
    -9 2 -1 2.81
    9 -2 1 2.64
    -10 2 -1 9.43
    -10 2 -1 9.27
    -10 2 -1 10.77
    -10 2 -1 11.24
    10 -2 1 10.01
    -11 2 -1 1.41
    -11 2 -1 3.06
    -11 2 -1 3.02
    -11 2 -1 2.96
    -11 2 -1 2.62
    11 -2 1 2.27
    -12 2 -1 0.58
    -12 2 -1 0.64
    -12 2 -1 1.86
    12 -2 1 1.27
    -13 2 -1 1.11
    -13 2 -1 -0.36
    13 -2 1 0.01
    13 1 -1 0.63
    13 1 -1 1.45
    -13 -1 1 0.97
    12 1 -1 0.35
    12 1 -1 0.37
    -12 -1 1 0.62
    -12 -1 1 1.72
    -12 -1 1 1.05
    -12 -1 1 0.2
    11 1 -1 0.51
    11 1 -1 0.97
    -11 -1 1 1.3
    -11 -1 1 0.84
    -11 -1 1 0.82
    -11 -1 1 0.51
    10 1 -1 2.78
    10 1 -1 1.82
    -10 -1 1 1.99
    -10 -1 1 2.4
    -10 -1 1 2.25
    -10 -1 1 1.99
    9 1 -1 4.07
    9 1 -1 4.23
    -9 -1 1 3.96
    -9 -1 1 3.08
    -9 -1 1 3.82
    -9 -1 1 4.21
    8 1 -1 16.89
    8 1 -1 18.03
    -8 -1 1 16.97
    -8 -1 1 17.77
    -8 -1 1 17.65
    -8 -1 1 17.75
    7 1 -1 0.23
    7 1 -1 0.41
    -7 -1 1 0.29
    -7 -1 1 0.83
    -7 -1 1 0.07
    6 1 -1 63.96
    6 1 -1 59.22
    -6 -1 1 59.57
    -6 -1 1 60.06
    -6 -1 1 59.19
    5 1 -1 129.55
    5 1 -1 136.96
    5 1 -1 126.4
    -5 -1 1 128.69
    -5 -1 1 128.64
    -5 -1 1 128.85
    4 1 -1 76
    4 1 -1 72.83
    4 1 -1 73.77
    4 1 -1 75.16
    -4 -1 1 73.65
    -4 -1 1 73.06
    3 1 -1 29.1
    3 1 -1 31.13
    3 1 -1 30.39
    3 1 -1 30.39
    -3 -1 1 30.89
    -3 -1 1 29.84
    -3 -1 1 30.01
    2 1 -1 954.12
    2 1 -1 929.48
    2 1 -1 1000
    2 1 -1 946.58
    2 1 -1 909.35
    -2 -1 1 949.35
    -2 -1 1 908.1
    -2 -1 1 930.51
    1 1 -1 10.01
    1 1 -1 10.66
    1 1 -1 9.76
    -1 -1 1 9.7
    -1 -1 1 9.99
    -1 1 -1 -0.04
    -1 1 -1 0.02
    -1 1 -1 0.02
    1 -1 1 0.07
    1 -1 1 0.04
    1 -1 1 0.08
    1 -1 1 0.21
    -2 1 -1 568.59
    -2 1 -1 561.81
    2 -1 1 583.75
    2 -1 1 589.65
    2 -1 1 603.54
    2 -1 1 561.99
    -3 1 -1 53.57
    -3 1 -1 54.91
    -3 1 -1 54.64
    3 -1 1 58.23
    3 -1 1 56.15
    3 -1 1 55.99
    -4 1 -1 5.97
    -4 1 -1 6.22
    -4 1 -1 5.95
    4 -1 1 5.87
    4 -1 1 6.2
    4 -1 1 6.38
    -5 1 -1 89.8
    -5 1 -1 87.04
    -5 1 -1 88.37
    5 -1 1 88.55
    5 -1 1 84.51
    5 -1 1 89.27
    -6 1 -1 52.9
    -6 1 -1 54.2
    -6 1 -1 55.75
    6 -1 1 57.53
    6 -1 1 55.08
    6 -1 1 55.32
    -7 1 -1 0.25
    -7 1 -1 0.03
    -7 1 -1 0.3
    -7 1 -1 0.02
    -7 1 -1 0.3
    7 -1 1 0.24
    7 -1 1 0.1
    -8 1 -1 25.78
    -8 1 -1 25.63
    -8 1 -1 26.18
    -8 1 -1 25.91
    -8 1 -1 26.28
    8 -1 1 26.43
    8 -1 1 25.78
    -9 1 -1 -0.38
    -9 1 -1 0
    -9 1 -1 0.44
    -9 1 -1 -0.04
    -9 1 -1 0.15
    9 -1 1 0.32
    9 -1 1 -0.17
    -10 1 -1 0.62
    -10 1 -1 -0.03
    -10 1 -1 0.85
    -10 1 -1 -0.07
    -10 1 -1 -0.1
    10 -1 1 0.19
    10 -1 1 0.28
    -11 1 -1 9.24
    -11 1 -1 9.49
    -11 1 -1 8.41
    -11 1 -1 7.75
    -11 1 -1 10.31
    11 -1 1 9.47
    11 -1 1 9.9
    -12 1 -1 -0.53
    -12 1 -1 -0.73
    -12 1 -1 -0.92
    -12 1 -1 1.41
    12 -1 1 0.26
    -13 1 -1 1.81
    13 -1 1 2.96
    13 0 -1 3.57
    -13 0 1 4.27
    -13 0 1 3.46
    12 0 -1 0.59
    12 0 -1 0.7
    -12 0 1 1.08
    -12 0 1 -1.19
    -12 0 1 0.55
    -12 0 1 0.27
    -12 0 1 0.62
    11 0 -1 2.45
    11 0 -1 1.75
    -11 0 1 2.34
    -11 0 1 1.74
    -11 0 1 2.55
    -11 0 1 2.54
    -11 0 1 2.07
    10 0 -1 34.98
    10 0 -1 33.71
    -10 0 1 33.67
    -10 0 1 34.21
    -10 0 1 33.3
    -10 0 1 33.74
    9 0 -1 25.86
    9 0 -1 25.67
    -9 0 1 25.22
    -9 0 1 25.73
    -9 0 1 26.3
    -9 0 1 27.1
    8 0 -1 17.19
    8 0 -1 18.43
    -8 0 1 17.84
    -8 0 1 18.75
    -8 0 1 19.83
    -8 0 1 18.81
    7 0 -1 28.13
    7 0 -1 29.2
    -7 0 1 29.06
    -7 0 1 29.66
    -7 0 1 29.15
    -7 0 1 28.61
    6 0 -1 8.1
    6 0 -1 7.66
    6 0 -1 8.83
    -6 0 1 8.97
    -6 0 1 8.98
    -6 0 1 8.38
    -6 0 1 8.38
    5 0 -1 2.33
    5 0 -1 1.78
    5 0 -1 2.12
    -5 0 1 2
    -5 0 1 1.81
    -5 0 1 2.04
    -5 0 1 2.37
    4 0 -1 111.81
    4 0 -1 107.1
    4 0 -1 104.85
    -4 0 1 100.93
    -4 0 1 101.75
    -4 0 1 103.62
    3 0 -1 4.26
    3 0 -1 4.24
    3 0 -1 4.41
    -3 0 1 3.75
    -3 0 1 4.43
    2 0 -1 297.6
    2 0 -1 288.19
    2 0 -1 292.94
    -2 0 1 288.76
    -2 0 1 282.19
    -1 0 -1 40.58
    1 0 1 42.14
    1 0 1 37.18
    1 0 1 36.9
    2 0 1 111.54
    2 0 1 110.05
    2 0 1 111.49
    3 0 1 83.08
    3 0 1 84.68
    3 0 1 82.97
    -4 0 -1 12.23
    -4 0 -1 12.02
    -4 0 -1 11.21
    4 0 1 12.33
    4 0 1 12.24
    4 0 1 11.79
    -5 0 -1 94.42
    -5 0 -1 96.62
    -5 0 -1 96.09
    5 0 1 95.69
    5 0 1 97.45
    5 0 1 98.25
    -6 0 -1 10.35
    -6 0 -1 10.32
    -6 0 -1 10.31
    -6 0 -1 10.34
    6 0 1 10.41
    6 0 1 10.93
    6 0 1 10.7
    -7 0 -1 6.55
    -7 0 -1 7.64
    -7 0 -1 7.43
    -7 0 -1 7.18
    7 0 1 7.03
    7 0 1 6.98
    -8 0 -1 3.15
    -8 0 -1 1.84
    -8 0 -1 2.44
    -8 0 -1 1.96
    8 0 1 2.46
    8 0 1 2.17
    -9 0 -1 2.6
    -9 0 -1 2.33
    -9 0 -1 2.27
    -9 0 -1 2.83
    -9 0 -1 2.33
    9 0 1 3.05
    9 0 1 3.23
    -10 0 -1 -0.31
    -10 0 -1 -0.07
    -10 0 -1 -0.1
    -10 0 -1 1.59
    -10 0 -1 0.17
    10 0 1 0.28
    10 0 1 0.82
    -11 0 -1 -0.36
    -11 0 -1 -0.74
    -11 0 -1 0.95
    -11 0 -1 0.15
    -11 0 -1 0.27
    11 0 1 0.38
    11 0 1 0.34
    -12 0 -1 3.17
    -12 0 -1 1.95
    -12 0 -1 2.26
    -12 0 -1 1.95
    12 0 1 1.68
    12 0 1 1.76
    13 0 1 -0.17
    13 0 1 -0.26
    13 -1 -1 2.24
    -13 1 1 1.37
    -13 1 1 2.48
    12 -1 -1 0.59
    -12 1 1 0.25
    -12 1 1 1.21
    -12 1 1 0.96
    11 -1 -1 9.2
    -11 1 1 9.17
    -11 1 1 9.01
    -11 1 1 6.81
    -11 1 1 7.43
    -11 1 1 7.61
    -11 1 1 8.73
    10 -1 -1 0.2
    10 -1 -1 0.47
    -10 1 1 0.79
    -10 1 1 0.58
    -10 1 1 0.13
    -10 1 1 0.66
    -10 1 1 0.5
    9 -1 -1 8.95
    9 -1 -1 7.91
    -9 1 1 8.35
    -9 1 1 7.08
    -9 1 1 8.68
    -9 1 1 7.07
    -9 1 1 10.42
    8 -1 -1 29.86
    8 -1 -1 28.69
    -8 1 1 29.13
    -8 1 1 29.92
    -8 1 1 29.69
    -8 1 1 28.89
    -8 1 1 30.32
    7 -1 -1 39.16
    7 -1 -1 39.29
    7 -1 -1 38.88
    -7 1 1 41.62
    -7 1 1 39.02
    -7 1 1 37.52
    -7 1 1 39.2
    6 -1 -1 6.69
    6 -1 -1 7.05
    6 -1 -1 6.81
    -6 1 1 6.94
    -6 1 1 7.35
    -6 1 1 7.32
    5 -1 -1 71.87
    5 -1 -1 71.03
    -5 1 1 71.75
    -5 1 1 70.68
    4 -1 -1 3
    4 -1 -1 2.36
    4 -1 -1 2.55
    -4 1 1 2.71
    -4 1 1 2.45
    3 -1 -1 6.71
    3 -1 -1 7.49
    3 -1 -1 8.14
    3 -1 -1 6.58
    -3 1 1 6.76
    -3 1 1 6.45
    -3 1 1 6.11
    -3 1 1 7.08
    2 -1 -1 499.75
    2 -1 -1 516.27
    2 -1 -1 483.64
    -2 1 1 506.77
    -2 1 1 484.82
    -2 1 1 490.08
    -2 1 1 528.89
    1 -1 -1 0.56
    1 -1 -1 0.53
    1 -1 -1 0.5
    -1 1 1 0.46
    -1 1 1 0.42
    -1 1 1 0.64
    -1 1 1 0.53
    -1 1 1 0.47
    0 1 1 0.76
    -1 -1 -1 106.67
    -1 -1 -1 107.36
    -1 -1 -1 106.86
    1 1 1 104.78
    1 1 1 110.89
    1 1 1 111.24
    1 1 1 109.07
    -2 -1 -1 2.2
    -2 -1 -1 2.27
    2 1 1 2.4
    2 1 1 2.34
    2 1 1 2.49
    2 1 1 2.45
    2 1 1 2.35
    -3 -1 -1 2.14
    -3 -1 -1 2.07
    3 1 1 2.28
    3 1 1 2.03
    3 1 1 2.44
    -4 -1 -1 -0.07
    -4 -1 -1 -0.11
    -4 -1 -1 -0.11
    4 1 1 -0.01
    4 1 1 -0.07
    4 1 1 0.58
    -5 -1 -1 0.04
    -5 -1 -1 -0.05
    -5 -1 -1 0.12
    5 1 1 0.05
    5 1 1 0.06
    5 1 1 0.01
    -6 -1 -1 18.31
    -6 -1 -1 18.99
    -6 -1 -1 18.3
    6 1 1 18.52
    6 1 1 19.9
    6 1 1 18.92
    -7 -1 -1 1.1
    -7 -1 -1 1.29
    -7 -1 -1 1.02
    7 1 1 1.49
    7 1 1 1.89
    -8 -1 -1 0.28
    -8 -1 -1 0.47
    -8 -1 -1 0.45
    -8 -1 -1 0.76
    8 1 1 0.88
    8 1 1 0.66
    -9 -1 -1 4.46
    -9 -1 -1 3.84
    -9 -1 -1 3.23
    -9 -1 -1 4.46
    9 1 1 3.92
    9 1 1 4
    -10 -1 -1 6.35
    -10 -1 -1 6.98
    -10 -1 -1 7.32
    -10 -1 -1 6.6
    10 1 1 7.98
    10 1 1 7.26
    -11 -1 -1 -0.89
    -11 -1 -1 1.65
    -11 -1 -1 0.97
    -11 -1 -1 0.76
    -11 -1 -1 1.22
    11 1 1 0.87
    11 1 1 0.57
    -12 -1 -1 1.28
    -12 -1 -1 2.25
    -12 -1 -1 2.85
    -12 -1 -1 1.93
    12 1 1 2.54
    13 -2 -1 1.55
    -13 2 1 1.68
    -13 2 1 1.39
    12 -2 -1 0.23
    -12 2 1 -0.52
    -12 2 1 0.56
    -12 2 1 -0.3
    11 -2 -1 5.97
    -11 2 1 5.92
    -11 2 1 5.99
    -11 2 1 6
    -11 2 1 4.74
    -11 2 1 7.08
    -11 2 1 6.18
    10 -2 -1 22.4
    -10 2 1 23.89
    -10 2 1 25.56
    -10 2 1 23.23
    -10 2 1 24.19
    -10 2 1 23.94
    9 -2 -1 4.18
    -9 2 1 4.32
    -9 2 1 3.73
    -9 2 1 4.36
    -9 2 1 3.05
    -9 2 1 4.36
    -9 2 1 3.52
    8 -2 -1 23.5
    -8 2 1 24.73
    -8 2 1 24.64
    -8 2 1 23.78
    -8 2 1 23.27
    7 -2 -1 78.94
    7 -2 -1 82.86
    -7 2 1 80.27
    -7 2 1 79.49
    -7 2 1 78.81
    6 -2 -1 0.43
    6 -2 -1 0.41
    -6 2 1 0.39
    -6 2 1 0.38
    -6 2 1 0.41
    5 -2 -1 21.41
    5 -2 -1 20.57
    -5 2 1 21.26
    -5 2 1 20.72
    -5 2 1 20.49
    -5 2 1 21.17
    4 -2 -1 4.31
    4 -2 -1 4.24
    4 -2 -1 4.35
    -4 2 1 4.11
    -4 2 1 4.38
    -4 2 1 4.51
    -4 2 1 4.6
    3 -2 -1 0.34
    3 -2 -1 0.34
    3 -2 -1 0.36
    3 -2 -1 0.21
    -3 2 1 0.54
    -3 2 1 0.42
    -3 2 1 0.38
    -3 2 1 0.31
    2 -2 -1 32.01
    2 -2 -1 31.59
    2 -2 -1 31.25
    2 -2 -1 31
    -2 2 1 30.87
    -2 2 1 32.46
    -2 2 1 31.72
    -2 2 1 30.54
    1 -2 -1 9.7
    1 -2 -1 9.22
    1 -2 -1 9.08
    1 -2 -1 9.78
    -1 2 1 9.7
    -1 2 1 9.16
    -1 2 1 8.93
    -1 2 1 9.12
    -1 2 1 9.65
    0 -2 -1 9.04
    0 -2 -1 8.15
    0 -2 -1 8.22
    0 -2 -1 7.92
    0 2 1 7.89
    0 2 1 8
    0 2 1 9.07
    0 2 1 8.5
    -1 -2 -1 20.76
    -1 -2 -1 22.18
    -1 -2 -1 22.19
    1 2 1 22.57
    1 2 1 20.83
    1 2 1 21.65
    1 2 1 21.38
    -2 -2 -1 27.98
    -2 -2 -1 29.31
    2 2 1 28.62
    2 2 1 30.55
    2 2 1 28.79
    2 2 1 29.39
    -3 -2 -1 11.83
    -3 -2 -1 12.33
    3 2 1 12.8
    3 2 1 12.96
    3 2 1 11.6
    3 2 1 12.88
    3 2 1 12.59
    -4 -2 -1 0.69
    -4 -2 -1 0.74
    4 2 1 0.69
    4 2 1 0.65
    4 2 1 1.1
    -5 -2 -1 61.69
    -5 -2 -1 59.46
    -5 -2 -1 58.57
    5 2 1 60.01
    5 2 1 61.58
    5 2 1 61.85
    -6 -2 -1 16.04
    -6 -2 -1 15.16
    -6 -2 -1 15.14
    6 2 1 15.89
    6 2 1 15.23
    6 2 1 16.16
    -7 -2 -1 8.34
    -7 -2 -1 8.22
    -7 -2 -1 9.35
    7 2 1 7.61
    -8 -2 -1 3.48
    -8 -2 -1 3.09
    -8 -2 -1 2.57
    8 2 1 2.73
    8 2 1 3.17
    -9 -2 -1 4.61
    -9 -2 -1 4.76
    -9 -2 -1 4.96
    9 2 1 5.41
    9 2 1 5.51
    -10 -2 -1 -0.11
    -10 -2 -1 0.54
    -10 -2 -1 0.44
    -10 -2 -1 1.2
    10 2 1 0.46
    10 2 1 0.53
    -11 -2 -1 0.19
    -11 -2 -1 -2.34
    -11 -2 -1 -0.17
    -11 -2 -1 -0.23
    11 2 1 0.71
    11 2 1 -0.13
    -12 -2 -1 -0.89
    -12 -2 -1 -0.64
    12 2 1 0.14
    12 2 1 -0.26
    13 -3 -1 0.44
    -13 3 1 0.19
    -13 3 1 1.78
    12 -3 -1 0.09
    -12 3 1 -0.72
    -12 3 1 0.45
    -12 3 1 0.85
    11 -3 -1 5.32
    -11 3 1 5.61
    -11 3 1 5.62
    -11 3 1 5.07
    -11 3 1 5.89
    -11 3 1 6.08
    -11 3 1 5.75
    10 -3 -1 -0.2
    -10 3 1 0.23
    -10 3 1 -0.09
    -10 3 1 -0.14
    -10 3 1 0.53
    -10 3 1 0.22
    9 -3 -1 1.24
    -9 3 1 1.24
    -9 3 1 1.12
    -9 3 1 0.84
    -9 3 1 0.88
    -9 3 1 0.82
    8 -3 -1 0.33
    8 -3 -1 0.03
    -8 3 1 0.34
    -8 3 1 0.32
    -8 3 1 0.64
    -8 3 1 -0.49
    7 -3 -1 5.42
    7 -3 -1 4.88
    -7 3 1 4.78
    -7 3 1 5.57
    -7 3 1 5.02
    -7 3 1 5.03
    6 -3 -1 10.82
    6 -3 -1 11
    6 -3 -1 10.86
    -6 3 1 10.73
    -6 3 1 10.94
    -6 3 1 10.87
    -6 3 1 10.42
    5 -3 -1 102.71
    5 -3 -1 103.1
    5 -3 -1 105.47
    -5 3 1 99.72
    -5 3 1 99.89
    -5 3 1 99.77
    -5 3 1 106.14
    4 -3 -1 131.54
    4 -3 -1 129.19
    4 -3 -1 125.6
    4 -3 -1 126.01
    -4 3 1 120.29
    -4 3 1 137.16
    -4 3 1 127.89
    -4 3 1 129.14
    3 -3 -1 17.73
    3 -3 -1 17.52
    3 -3 -1 17.85
    -3 3 1 18.43
    -3 3 1 17.97
    -3 3 1 17.18
    -3 3 1 17.42
    2 -3 -1 162.09
    2 -3 -1 157.87
    2 -3 -1 153.13
    2 -3 -1 159.22
    -2 3 1 149.79
    -2 3 1 159.77
    -2 3 1 161.36
    -2 3 1 162.73
    -2 3 1 155.17
    1 -3 -1 19.11
    1 -3 -1 19.33
    1 -3 -1 18.7
    1 -3 -1 18.77
    -1 3 1 20.55
    -1 3 1 19.77
    -1 3 1 19.7
    -1 3 1 19.54
    -1 3 1 19.89
    0 -3 -1 3.84
    0 3 1 3.52
    -1 -3 -1 99.1
    -1 -3 -1 102.77
    -1 -3 -1 98.86
    -1 -3 -1 97.08
    1 3 1 101.38
    1 3 1 100.81
    1 3 1 99.21
    1 3 1 97.94
    -2 -3 -1 25.47
    -2 -3 -1 26.49
    -2 -3 -1 26.67
    -2 -3 -1 25.55
    2 3 1 27.19
    2 3 1 26.68
    2 3 1 25.82
    -3 -3 -1 0.62
    -3 -3 -1 0.8
    3 3 1 0.52
    3 3 1 0.65
    3 3 1 0.52
    3 3 1 0.66
    -4 -3 -1 6.98
    -4 -3 -1 7.07
    4 3 1 7.84
    4 3 1 7.27
    4 3 1 7.31
    4 3 1 7.23
    4 3 1 7.94
    -5 -3 -1 1.51
    -5 -3 -1 2.13
    -5 -3 -1 1.42
    5 3 1 2.24
    5 3 1 1.82
    5 3 1 2.2
    5 3 1 2.18
    5 3 1 1.73
    -6 -3 -1 2.98
    -6 -3 -1 4.16
    6 3 1 4.08
    6 3 1 3.92
    6 3 1 3.8
    -7 -3 -1 9.31
    -7 -3 -1 8.56
    -7 -3 -1 9.04
    7 3 1 9.21
    7 3 1 9.89
    -8 -3 -1 0.01
    -8 -3 -1 0.16
    -8 -3 -1 -0.23
    8 3 1 -0.19
    8 3 1 0.04
    -9 -3 -1 14.33
    -9 -3 -1 12.83
    -9 -3 -1 12.96
    9 3 1 12.66
    -10 -3 -1 0.91
    -10 -3 -1 0.53
    -10 -3 -1 0.12
    10 3 1 1.06
    10 3 1 0.84
    -11 -3 -1 0.44
    -11 -3 -1 0.49
    -11 -3 -1 2.1
    11 3 1 2.06
    11 3 1 1.64
    12 3 1 7.33
    12 3 1 5.18
    -13 4 1 3.1
    -13 4 1 3.29
    12 -4 -1 4.38
    -12 4 1 5.07
    -12 4 1 1.86
    -12 4 1 3.27
    11 -4 -1 5.69
    -11 4 1 4.48
    -11 4 1 6.25
    -11 4 1 6.11
    -11 4 1 6.04
    -11 4 1 4.37
    10 -4 -1 0.31
    -10 4 1 0.74
    -10 4 1 0.6
    -10 4 1 0.73
    -10 4 1 0.27
    -10 4 1 0.46
    9 -4 -1 21.06
    -9 4 1 22.87
    -9 4 1 22.6
    -9 4 1 22.11
    -9 4 1 22.64
    8 -4 -1 29.41
    8 -4 -1 26.68
    -8 4 1 27.53
    -8 4 1 28.63
    -8 4 1 28.32
    -8 4 1 27.72
    7 -4 -1 0.54
    7 -4 -1 0.53
    7 -4 -1 0.56
    -7 4 1 0.35
    -7 4 1 0.48
    -7 4 1 0.31
    -7 4 1 0.47
    6 -4 -1 9.49
    6 -4 -1 9.48
    6 -4 -1 9.63
    -6 4 1 8.89
    -6 4 1 9.32
    -6 4 1 9.76
    -6 4 1 9.24
    5 -4 -1 0.33
    5 -4 -1 0.56
    5 -4 -1 0.54
    5 -4 -1 0.32
    -5 4 1 0.26
    -5 4 1 0.18
    -5 4 1 0.36
    4 -4 -1 2.7
    4 -4 -1 2.73
    4 -4 -1 2.71
    4 -4 -1 1.76
    -4 4 1 2.53
    -4 4 1 2.2
    -4 4 1 2.03
    -4 4 1 2.1
    3 -4 -1 7.51
    3 -4 -1 7.57
    3 -4 -1 7.04
    3 -4 -1 7.22
    -3 4 1 8.18
    -3 4 1 7.96
    -3 4 1 6.99
    -3 4 1 7.11
    2 -4 -1 2.99
    2 -4 -1 3.43
    2 -4 -1 3.57
    2 -4 -1 3.5
    -2 4 1 3.53
    -2 4 1 3.58
    -2 4 1 3.59
    -2 4 1 3.32
    -2 4 1 3.25
    1 -4 -1 0.02
    1 -4 -1 0.03
    1 -4 -1 -0.15
    1 -4 -1 -0.04
    -1 4 1 -0.03
    -1 4 1 0
    -1 4 1 0.07
    -1 4 1 -0.09
    -1 4 1 -0.04
    0 -4 -1 516.25
    0 -4 -1 490.05
    0 -4 -1 489.81
    0 -4 -1 497.76
    0 4 1 498.32
    0 4 1 498.14
    0 4 1 514.46
    0 4 1 505.53
    0 4 1 501.52
    -1 -4 -1 64.25
    -1 -4 -1 64.74
    -1 -4 -1 62.55
    -1 -4 -1 64.47
    1 4 1 63.36
    1 4 1 66.44
    1 4 1 63.72
    1 4 1 64.43
    -2 -4 -1 29.71
    -2 -4 -1 30.78
    -2 -4 -1 30.38
    -2 -4 -1 31.08
    2 4 1 29.44
    2 4 1 31.12
    2 4 1 30.18
    -3 -4 -1 62.31
    -3 -4 -1 64.81
    -3 -4 -1 63.43
    3 4 1 62.57
    3 4 1 62.16
    3 4 1 64.43
    3 4 1 63.62
    -4 -4 -1 -0.01
    -4 -4 -1 0.16
    4 4 1 0.05
    4 4 1 -0.13
    4 4 1 0.07
    4 4 1 -0.13
    -5 -4 -1 11.38
    -5 -4 -1 11.94
    -5 -4 -1 11.81
    5 4 1 11.2
    5 4 1 12.25
    5 4 1 13.1
    5 4 1 10.98
    -6 -4 -1 8.2
    -6 -4 -1 7.97
    6 4 1 7.65
    6 4 1 8.2
    6 4 1 7.26
    6 4 1 8.1
    -7 -4 -1 5.34
    -7 -4 -1 8.28
    -7 -4 -1 6.09
    7 4 1 7.09
    7 4 1 6.67
    -8 -4 -1 22.92
    -8 -4 -1 22.95
    -8 -4 -1 23.09
    8 4 1 22.04
    8 4 1 23.07
    -9 -4 -1 4.08
    -9 -4 -1 4.39
    -9 -4 -1 4.55
    9 4 1 4.04
    -10 -4 -1 0
    -10 -4 -1 1.52
    -10 -4 -1 0.65
    -10 -4 -1 0.24
    10 4 1 0.07
    10 4 1 0.48
    -11 -4 -1 8.83
    -11 -4 -1 8.31
    12 4 1 0.5
    13 -5 -1 -0.38
    -13 5 1 -0.18
    12 -5 -1 1.46
    -12 5 1 0.13
    -12 5 1 0.62
    11 -5 -1 0.73
    -11 5 1 0.32
    -11 5 1 0.01
    -11 5 1 -0.27
    10 -5 -1 -0.12
    -10 5 1 -0.26
    -10 5 1 -0.3
    -10 5 1 -0.08
    9 -5 -1 2.8
    -9 5 1 3.09
    -9 5 1 3.17
    -9 5 1 3.45
    8 -5 -1 45.33
    8 -5 -1 45.92
    8 -5 -1 45.4
    -8 5 1 44.73
    -8 5 1 45.14
    -8 5 1 45.14
    7 -5 -1 0.58
    7 -5 -1 0.63
    7 -5 -1 0.66
    -7 5 1 0.41
    -7 5 1 0.8
    -7 5 1 0.51
    6 -5 -1 0.33
    6 -5 -1 0.29
    6 -5 -1 0.43
    -6 5 1 0.39
    -6 5 1 0.23
    -6 5 1 0.4
    5 -5 -1 0.91
    5 -5 -1 1.18
    5 -5 -1 1.7
    5 -5 -1 1.14
    -5 5 1 1.09
    -5 5 1 1.37
    -5 5 1 1.22
    -5 5 1 1.47
    4 -5 -1 56.48
    4 -5 -1 53.63
    4 -5 -1 55.83
    4 -5 -1 53.77
    -4 5 1 54.83
    -4 5 1 54.87
    -4 5 1 54.05
    3 -5 -1 15.77
    3 -5 -1 15.66
    3 -5 -1 14.39
    3 -5 -1 15.54
    -3 5 1 16.81
    -3 5 1 15.16
    -3 5 1 15.67
    -3 5 1 15.43
    2 -5 -1 28.06
    2 -5 -1 27.3
    2 -5 -1 27.11
    2 -5 -1 29.35
    -2 5 1 28.19
    -2 5 1 27.72
    -2 5 1 27.3
    -2 5 1 27.14
    1 -5 -1 7.81
    1 -5 -1 7.93
    1 -5 -1 8.28
    1 -5 -1 8.27
    -1 5 1 8.38
    -1 5 1 7.88
    -1 5 1 8.12
    -1 5 1 7.39
    -1 5 1 8.22
    0 -5 -1 3.19
    0 -5 -1 3.24
    0 -5 -1 2.6
    0 -5 -1 3.25
    0 5 1 3.09
    0 5 1 3.71
    0 5 1 3.16
    -1 -5 -1 32.21
    -1 -5 -1 31.89
    -1 -5 -1 31.56
    -1 -5 -1 32.04
    1 5 1 32.44
    1 5 1 32.74
    1 5 1 31.69
    1 5 1 32.01
    -2 -5 -1 0.18
    -2 -5 -1 0.11
    -2 -5 -1 0.15
    -2 -5 -1 0.27
    2 5 1 -0.07
    2 5 1 0.15
    2 5 1 0.08
    2 5 1 0.14
    -3 -5 -1 0.55
    -3 -5 -1 0.94
    -3 -5 -1 1.35
    3 5 1 1.08
    3 5 1 1.17
    3 5 1 1.44
    3 5 1 1.21
    -4 -5 -1 114.83
    -4 -5 -1 116.43
    -4 -5 -1 115.01
    4 5 1 118.15
    4 5 1 120.98
    4 5 1 113.9
    4 5 1 113.84
    -5 -5 -1 9.92
    -5 -5 -1 11.62
    -5 -5 -1 11.21
    -5 -5 -1 11.07
    5 5 1 11.2
    5 5 1 10.37
    5 5 1 11.21
    5 5 1 10.47
    -6 -5 -1 2.08
    -6 -5 -1 3.14
    -6 -5 -1 3.01
    -6 -5 -1 2.47
    6 5 1 2.78
    6 5 1 2.82
    6 5 1 3.6
    6 5 1 2.54
    -7 -5 -1 5.48
    -7 -5 -1 5.33
    -7 -5 -1 4.85
    -7 -5 -1 5.47
    7 5 1 4.79
    -8 -5 -1 3.24
    -8 -5 -1 1.75
    -8 -5 -1 3.91
    -8 -5 -1 2.54
    8 5 1 3.63
    -9 -5 -1 0.48
    -9 -5 -1 0.09
    -9 -5 -1 -0.25
    -9 -5 -1 0.51
    9 5 1 0.46
    -10 -5 -1 5.41
    -10 -5 -1 4.63
    -10 -5 -1 4.03
    10 5 1 4.49
    -11 -5 -1 3.04
    11 5 1 2.51
    13 -6 -1 0.58
    12 -6 -1 14.8
    -12 6 1 16.49
    11 -6 -1 0.59
    -11 6 1 -0.06
    -11 6 1 1.06
    -11 6 1 0.66
    10 -6 -1 0.96
    -10 6 1 0.71
    -10 6 1 0.76
    -10 6 1 0.72
    9 -6 -1 0.04
    9 -6 -1 -0.11
    -9 6 1 0.82
    -9 6 1 0.3
    -9 6 1 0.64
    8 -6 -1 0.87
    8 -6 -1 0.35
    8 -6 -1 0.5
    -8 6 1 0.71
    -8 6 1 0.84
    -8 6 1 0.02
    -8 6 1 0.54
    7 -6 -1 1.61
    7 -6 -1 2.1
    7 -6 -1 1.75
    -7 6 1 1.43
    -7 6 1 2.11
    -7 6 1 2.42
    -7 6 1 1.77
    6 -6 -1 9.58
    6 -6 -1 8.84
    6 -6 -1 9.35
    -6 6 1 9.34
    -6 6 1 8.27
    -6 6 1 8.67
    -6 6 1 9.18
    5 -6 -1 0.2
    5 -6 -1 0.03
    5 -6 -1 0
    5 -6 -1 0.3
    -5 6 1 -0.06
    -5 6 1 0.22
    -5 6 1 0.13
    -5 6 1 0.04
    4 -6 -1 38.58
    4 -6 -1 38.3
    4 -6 -1 38.95
    4 -6 -1 37.08
    -4 6 1 36.73
    -4 6 1 37.86
    -4 6 1 38.18
    -4 6 1 37.18
    3 -6 -1 3.24
    3 -6 -1 3.02
    3 -6 -1 2.52
    3 -6 -1 2.41
    -3 6 1 3.14
    -3 6 1 3.08
    -3 6 1 3.25
    -3 6 1 3.49
    2 -6 -1 16.59
    2 -6 -1 16.6
    2 -6 -1 17.65
    2 -6 -1 16.53
    -2 6 1 17
    -2 6 1 17.7
    -2 6 1 16.57
    -2 6 1 17.19
    -2 6 1 17.14
    1 -6 -1 0.37
    1 -6 -1 0.24
    1 -6 -1 0.11
    1 -6 -1 0.27
    -1 6 1 0.17
    -1 6 1 0.11
    -1 6 1 0.14
    -1 6 1 0.08
    -1 6 1 -0.03
    0 -6 -1 5.51
    0 -6 -1 6.21
    0 -6 -1 5.51
    0 -6 -1 5.4
    0 6 1 5.78
    0 6 1 5.83
    0 6 1 5.08
    -1 -6 -1 10.35
    -1 -6 -1 10.98
    -1 -6 -1 10.48
    -1 -6 -1 10.53
    1 6 1 10.12
    1 6 1 9.91
    1 6 1 10.45
    1 6 1 10.5
    -2 -6 -1 4.29
    -2 -6 -1 4.32
    -2 -6 -1 4.23
    -2 -6 -1 4.55
    2 6 1 4.11
    2 6 1 4.24
    2 6 1 4.58
    2 6 1 3.84
    -3 -6 -1 14.84
    -3 -6 -1 14.31
    -3 -6 -1 13.88
    3 6 1 13.83
    3 6 1 14.08
    3 6 1 13.99
    3 6 1 14.39
    -4 -6 -1 6.64
    -4 -6 -1 7.72
    -4 -6 -1 7.14
    4 6 1 6.7
    4 6 1 6.59
    4 6 1 6.99
    4 6 1 7.53
    -5 -6 -1 24
    -5 -6 -1 24.8
    -5 -6 -1 24.79
    -5 -6 -1 25.58
    5 6 1 24.87
    5 6 1 24.02
    5 6 1 24.19
    5 6 1 26.57
    -6 -6 -1 8.81
    -6 -6 -1 8.64
    -6 -6 -1 9.77
    -6 -6 -1 10.08
    6 6 1 8.1
    6 6 1 9.58
    6 6 1 8.66
    -7 -6 -1 -1.05
    -7 -6 -1 0.26
    -7 -6 -1 0.09
    -7 -6 -1 0.01
    7 6 1 0.39
    7 6 1 -0.08
    7 6 1 -0.06
    -8 -6 -1 3.1
    -8 -6 -1 3.22
    -8 -6 -1 2.93
    -8 -6 -1 3.52
    8 6 1 2.88
    -9 -6 -1 7
    -9 -6 -1 5.74
    -9 -6 -1 7.83
    -9 -6 -1 5.54
    9 6 1 7.09
    -10 -6 -1 -0.61
    -10 -6 -1 -0.71
    10 6 1 0.96
    -11 -6 -1 0.65
    11 6 1 0.55
    12 -7 -1 0.1
    -12 7 1 0.59
    11 -7 -1 0.85
    -11 7 1 1.82
    -11 7 1 0.63
    -11 7 1 0.37
    -11 7 1 1.06
    10 -7 -1 1.64
    -10 7 1 2.29
    -10 7 1 2.51
    -10 7 1 1.41
    -10 7 1 1.91
    9 -7 -1 1.15
    9 -7 -1 0.9
    9 -7 -1 0.54
    -9 7 1 0.37
    -9 7 1 1.13
    -9 7 1 1.37
    -9 7 1 0.95
    8 -7 -1 4.34
    8 -7 -1 5.89
    8 -7 -1 4.98
    -8 7 1 4.45
    -8 7 1 5.6
    -8 7 1 4.58
    -8 7 1 5.36
    7 -7 -1 12.5
    7 -7 -1 11.88
    7 -7 -1 11.47
    7 -7 -1 12.95
    -7 7 1 11.12
    -7 7 1 12.74
    -7 7 1 11.5
    -7 7 1 12.18
    6 -7 -1 0.98
    6 -7 -1 1.13
    6 -7 -1 1.4
    6 -7 -1 1.14
    -6 7 1 1.56
    -6 7 1 0.89
    -6 7 1 0.68
    -6 7 1 0.94
    5 -7 -1 16.09
    5 -7 -1 17.95
    5 -7 -1 16.8
    5 -7 -1 17.08
    -5 7 1 16.84
    -5 7 1 18.67
    -5 7 1 16.83
    -5 7 1 17.77
    4 -7 -1 29.89
    4 -7 -1 28.05
    4 -7 -1 28.64
    4 -7 -1 27.95
    -4 7 1 27.34
    -4 7 1 27.69
    -4 7 1 28.04
    -4 7 1 27.7
    3 -7 -1 35.66
    3 -7 -1 35.25
    3 -7 -1 35.15
    3 -7 -1 35.3
    -3 7 1 34.16
    -3 7 1 35.71
    -3 7 1 36.63
    -3 7 1 35.02
    -3 7 1 35.36
    2 -7 -1 20.34
    2 -7 -1 19.51
    2 -7 -1 20.42
    2 -7 -1 20.1
    -2 7 1 20.95
    -2 7 1 19.79
    -2 7 1 20.48
    -2 7 1 20.75
    -2 7 1 20.52
    1 -7 -1 11.53
    1 -7 -1 11.48
    1 -7 -1 11.89
    1 -7 -1 11.79
    -1 7 1 10.29
    -1 7 1 12.52
    -1 7 1 12.24
    -1 7 1 12
    0 -7 -1 1.36
    0 -7 -1 2.46
    0 -7 -1 1.91
    0 -7 -1 2.24
    0 7 1 2.1
    0 7 1 1.8
    0 7 1 1.91
    -1 -7 -1 63.96
    -1 -7 -1 66.3
    -1 -7 -1 65.56
    -1 -7 -1 65.7
    1 7 1 62.73
    1 7 1 66.71
    1 7 1 64.02
    1 7 1 64.98
    -2 -7 -1 47.27
    -2 -7 -1 47.64
    -2 -7 -1 46.75
    -2 -7 -1 46.33
    2 7 1 46.69
    2 7 1 46.14
    2 7 1 47.29
    2 7 1 47.08
    -3 -7 -1 0.95
    -3 -7 -1 1.06
    -3 -7 -1 0.46
    3 7 1 0.69
    3 7 1 0.84
    3 7 1 0.46
    3 7 1 1.03
    -4 -7 -1 8.61
    -4 -7 -1 9.48
    4 7 1 9.29
    4 7 1 8.31
    4 7 1 8
    4 7 1 8.72
    -5 -7 -1 0.01
    -5 -7 -1 -0.06
    -5 -7 -1 0.47
    -5 -7 -1 0.17
    5 7 1 0.17
    5 7 1 0.27
    5 7 1 0.47
    5 7 1 0.19
    -6 -7 -1 3.54
    -6 -7 -1 3.41
    -6 -7 -1 2.87
    -6 -7 -1 3.76
    6 7 1 4.34
    6 7 1 3.97
    6 7 1 4.03
    -7 -7 -1 1.74
    -7 -7 -1 2.22
    -7 -7 -1 3.38
    -7 -7 -1 3.18
    7 7 1 2.95
    7 7 1 2.98
    7 7 1 2.69
    -8 -7 -1 0.98
    -8 -7 -1 2.33
    -8 -7 -1 2.18
    -8 -7 -1 1.84
    8 7 1 1.33
    8 7 1 1.64
    -9 -7 -1 4.48
    -9 -7 -1 4.84
    -9 -7 -1 7.25
    9 7 1 5.79
    -10 -7 -1 1.33
    10 7 1 0.86
    12 -8 -1 0.54
    -12 8 1 -0.03
    -11 8 1 0.86
    -11 8 1 1.82
    10 -8 -1 3.65
    10 -8 -1 3.03
    -10 8 1 1.44
    -10 8 1 3.96
    -10 8 1 3.22
    -10 8 1 2.5
    9 -8 -1 5.56
    9 -8 -1 7.68
    -9 8 1 5.52
    -9 8 1 7.83
    -9 8 1 6.56
    -9 8 1 7.08
    8 -8 -1 0.7
    8 -8 -1 -0.18
    8 -8 -1 -0.01
    -8 8 1 -0.18
    -8 8 1 0.18
    -8 8 1 0.26
    -8 8 1 -0.06
    7 -8 -1 3.84
    7 -8 -1 3.26
    7 -8 -1 2.91
    7 -8 -1 3.91
    -7 8 1 3.85
    -7 8 1 3.9
    -7 8 1 2.65
    -7 8 1 3.72
    6 -8 -1 28.73
    6 -8 -1 29.15
    6 -8 -1 29.9
    6 -8 -1 29.46
    -6 8 1 28.26
    -6 8 1 29.41
    -6 8 1 28.86
    -6 8 1 28.95
    5 -8 -1 8.2
    5 -8 -1 7.75
    5 -8 -1 8.21
    5 -8 -1 8.5
    -5 8 1 7.87
    -5 8 1 7.87
    -5 8 1 7.09
    -5 8 1 8
    4 -8 -1 3.15
    4 -8 -1 3.72
    4 -8 -1 3.43
    4 -8 -1 3.09
    -4 8 1 3.55
    -4 8 1 3.04
    -4 8 1 3.61
    -4 8 1 3.46
    3 -8 -1 36.34
    3 -8 -1 34.31
    3 -8 -1 35.09
    3 -8 -1 34.19
    -3 8 1 34.48
    -3 8 1 34.11
    -3 8 1 33.34
    -3 8 1 40.19
    2 -8 -1 24.52
    2 -8 -1 22.96
    2 -8 -1 22.2
    2 -8 -1 21.19
    -2 8 1 22.53
    -2 8 1 22.82
    -2 8 1 24.9
    -2 8 1 23.42
    1 -8 -1 32.49
    1 -8 -1 32.02
    1 -8 -1 33.63
    1 -8 -1 32.97
    -1 8 1 33.56
    -1 8 1 31.9
    -1 8 1 33.29
    -1 8 1 32.31
    0 -8 -1 66.07
    0 -8 -1 61.73
    0 -8 -1 63.98
    0 -8 -1 64.87
    0 8 1 62.77
    0 8 1 66.14
    0 8 1 65.62
    0 8 1 64.65
    -1 -8 -1 5.96
    -1 -8 -1 5.13
    -1 -8 -1 5.92
    -1 -8 -1 5.05
    1 8 1 5.18
    1 8 1 4.72
    1 8 1 5.11
    1 8 1 5.43
    -2 -8 -1 9.21
    -2 -8 -1 10.13
    -2 -8 -1 9.18
    -2 -8 -1 10.14
    2 8 1 9.95
    2 8 1 10.54
    2 8 1 9.9
    2 8 1 10.17
    -3 -8 -1 38.13
    -3 -8 -1 38.34
    -3 -8 -1 40.46
    3 8 1 38.83
    3 8 1 41.28
    3 8 1 37.06
    3 8 1 37.55
    -4 -8 -1 0.92
    -4 -8 -1 0.97
    -4 -8 -1 0.59
    4 8 1 0.28
    4 8 1 0.75
    4 8 1 0.97
    4 8 1 0.77
    -5 -8 -1 -0.2
    -5 -8 -1 -0.22
    -5 -8 -1 0.23
    -5 -8 -1 0.12
    5 8 1 0.2
    5 8 1 -0.21
    5 8 1 0.76
    -6 -8 -1 10.7
    -6 -8 -1 8.75
    -6 -8 -1 9.62
    -6 -8 -1 9.81
    6 8 1 9.47
    6 8 1 9.95
    6 8 1 8.91
    -7 -8 -1 0.02
    -7 -8 -1 1.09
    -7 -8 -1 0.61
    -7 -8 -1 -0.37
    7 8 1 1.41
    7 8 1 1
    7 8 1 0.35
    -8 -8 -1 2.21
    -8 -8 -1 2.45
    -8 -8 -1 2.35
    8 8 1 3.73
    8 8 1 2.41
    8 8 1 2.89
    -9 -8 -1 -0.61
    9 8 1 0.56
    -10 -8 -1 2.19
    10 8 1 3.02
    11 -9 -1 2.2
    10 -9 -1 0.65
    10 -9 -1 0.88
    -10 9 1 1.43
    -10 9 1 1.05
    -10 9 1 0.69
    -10 9 1 1.01
    9 -9 -1 10.44
    9 -9 -1 9.3
    -9 9 1 9.92
    -9 9 1 9.32
    -9 9 1 11.46
    -9 9 1 10.02
    8 -9 -1 1.36
    8 -9 -1 1.12
    8 -9 -1 1.8
    8 -9 -1 1.97
    -8 9 1 1.47
    -8 9 1 1.52
    -8 9 1 1.18
    -8 9 1 1.6
    7 -9 -1 2.24
    7 -9 -1 2.01
    7 -9 -1 2.29
    7 -9 -1 1.99
    -7 9 1 2.12
    -7 9 1 2.26
    -7 9 1 2.16
    -7 9 1 2.33
    6 -9 -1 7.46
    6 -9 -1 8.19
    6 -9 -1 8.16
    6 -9 -1 10.72
    -6 9 1 7.82
    -6 9 1 8.44
    -6 9 1 9.44
    5 -9 -1 0.49
    5 -9 -1 0.72
    5 -9 -1 0.2
    5 -9 -1 0.41
    -5 9 1 0.45
    -5 9 1 0.62
    -5 9 1 0.32
    4 -9 -1 0.19
    4 -9 -1 0.12
    4 -9 -1 0.16
    4 -9 -1 0.02
    -4 9 1 0.18
    -4 9 1 0.4
    -4 9 1 -0.17
    3 -9 -1 0.79
    3 -9 -1 0.87
    3 -9 -1 1.05
    3 -9 -1 0.78
    -3 9 1 0.56
    -3 9 1 1
    -3 9 1 1.51
    2 -9 -1 15.34
    2 -9 -1 14.18
    2 -9 -1 14.11
    2 -9 -1 14.84
    -2 9 1 15.5
    -2 9 1 15.43
    -2 9 1 13.68
    1 -9 -1 0.99
    1 -9 -1 1.14
    1 -9 -1 0.87
    1 -9 -1 1.24
    -1 9 1 1.07
    -1 9 1 0.92
    -1 9 1 1.24
    0 -9 -1 0.54
    0 -9 -1 0.32
    0 -9 -1 0.31
    0 -9 -1 0.35
    0 9 1 0.2
    0 9 1 0.02
    0 9 1 0.3
    0 9 1 0.38
    -1 -9 -1 8.8
    -1 -9 -1 9.65
    -1 -9 -1 9.29
    -1 -9 -1 9.41
    1 9 1 10.2
    1 9 1 9.49
    1 9 1 9.2
    1 9 1 9.39
    -2 -9 -1 1.73
    -2 -9 -1 2.09
    -2 -9 -1 3.53
    -2 -9 -1 2.27
    2 9 1 1.67
    2 9 1 2.71
    2 9 1 2.56
    2 9 1 1.75
    -3 -9 -1 0.04
    -3 -9 -1 0.39
    -3 -9 -1 0.05
    3 9 1 -0.24
    3 9 1 0.21
    3 9 1 0.23
    -4 -9 -1 1.64
    -4 -9 -1 1.4
    -4 -9 -1 1.66
    -4 -9 -1 1.88
    4 9 1 1.11
    4 9 1 1.23
    4 9 1 1.61
    -5 -9 -1 0.24
    -5 -9 -1 0.05
    -5 -9 -1 0.36
    -5 -9 -1 0.42
    5 9 1 0.32
    5 9 1 -0.09
    5 9 1 0.11
    -6 -9 -1 0.51
    -6 -9 -1 0.03
    -6 -9 -1 0.81
    -6 -9 -1 1.07
    6 9 1 0.65
    6 9 1 0.59
    6 9 1 0.69
    -7 -9 -1 -0.21
    -7 -9 -1 -0.13
    -7 -9 -1 0
    -7 -9 -1 -0.35
    7 9 1 1.19
    7 9 1 -0.6
    7 9 1 0.62
    -8 -9 -1 2.1
    -8 -9 -1 0.69
    8 9 1 1.91
    8 9 1 0.91
    -9 -9 -1 -1.22
    9 9 1 0.45
    11 -10 -1 2.39
    -11 10 1 2.65
    10 -10 -1 0.39
    10 -10 -1 -0.55
    -10 10 1 -0.6
    -10 10 1 -0.32
    9 -10 -1 0.02
    9 -10 -1 0.33
    -9 10 1 0.66
    -9 10 1 -0.16
    -9 10 1 0.16
    8 -10 -1 2.08
    8 -10 -1 1.76
    8 -10 -1 1.78
    -8 10 1 1.41
    -8 10 1 1.55
    -8 10 1 0.35
    7 -10 -1 7.66
    7 -10 -1 5.79
    7 -10 -1 5.57
    -7 10 1 5.21
    -7 10 1 5.9
    -7 10 1 5.18
    -7 10 1 6.01
    6 -10 -1 9.18
    6 -10 -1 12.48
    6 -10 -1 13.01
    6 -10 -1 11.59
    -6 10 1 11.31
    -6 10 1 11.56
    -6 10 1 12.25
    -6 10 1 11.29
    5 -10 -1 0.31
    5 -10 -1 0.32
    5 -10 -1 0.15
    -5 10 1 -0.04
    -5 10 1 0.45
    -5 10 1 0.62
    4 -10 -1 34.81
    4 -10 -1 36.64
    4 -10 -1 35.57
    -4 10 1 39.18
    -4 10 1 37.09
    -4 10 1 35.7
    3 -10 -1 18
    3 -10 -1 16.06
    3 -10 -1 15.77
    3 -10 -1 16.34
    -3 10 1 15.48
    -3 10 1 17.11
    -3 10 1 17.33
    2 -10 -1 0.78
    2 -10 -1 1.24
    2 -10 -1 0.89
    2 -10 -1 0.74
    -2 10 1 0.95
    -2 10 1 0.65
    -2 10 1 0.88
    1 -10 -1 0.86
    1 -10 -1 0.22
    1 -10 -1 0.66
    1 -10 -1 0.35
    -1 10 1 0.5
    -1 10 1 0.81
    -1 10 1 0.42
    0 -10 -1 5.57
    0 -10 -1 5.94
    0 -10 -1 5.71
    0 -10 -1 6.98
    0 10 1 5.46
    0 10 1 5.23
    0 10 1 4.56
    -1 -10 -1 0.66
    -1 -10 -1 1.26
    -1 -10 -1 1.63
    -1 -10 -1 1.29
    1 10 1 0.93
    1 10 1 0.93
    1 10 1 0.67
    -2 -10 -1 9.17
    -2 -10 -1 9.15
    -2 -10 -1 9.93
    -2 -10 -1 10
    2 10 1 10.58
    2 10 1 10.27
    2 10 1 9.39
    -3 -10 -1 7.97
    -3 -10 -1 8.56
    -3 -10 -1 8.09
    3 10 1 6.22
    3 10 1 6.35
    3 10 1 7.91
    -4 -10 -1 3.13
    -4 -10 -1 4.02
    -4 -10 -1 3.87
    -4 -10 -1 2.64
    4 10 1 3.7
    4 10 1 2.78
    4 10 1 3.66
    -5 -10 -1 1.87
    -5 -10 -1 2.31
    -5 -10 -1 2.51
    -5 -10 -1 1.71
    5 10 1 1.22
    5 10 1 1.42
    5 10 1 0.84
    -6 -10 -1 4.55
    -6 -10 -1 3.84
    -6 -10 -1 3.82
    -6 -10 -1 4.21
    6 10 1 2.51
    6 10 1 4.79
    6 10 1 2.82
    -7 -10 -1 2.27
    -7 -10 -1 1.27
    7 10 1 2.56
    7 10 1 0.01
    -8 -10 -1 2.36
    10 -11 -1 6.51
    -10 11 1 7.06
    9 -11 -1 0.45
    -9 11 1 -0.33
    -9 11 1 1.01
    8 -11 -1 1.07
    8 -11 -1 1.36
    -8 11 1 1.33
    -8 11 1 -0.36
    -8 11 1 0.42
    7 -11 -1 5.71
    7 -11 -1 4.29
    7 -11 -1 3.63
    -7 11 1 4.35
    -7 11 1 3.63
    -7 11 1 3.8
    6 -11 -1 -0.72
    6 -11 -1 0.41
    6 -11 -1 -0.28
    6 -11 -1 -0.2
    -6 11 1 0
    -6 11 1 0.71
    -6 11 1 -0.24
    5 -11 -1 0.1
    5 -11 -1 -0.02
    5 -11 -1 0.12
    5 -11 -1 0.38
    -5 11 1 -0.08
    -5 11 1 0.39
    -5 11 1 -0.08
    4 -11 -1 18.59
    4 -11 -1 15.43
    4 -11 -1 17.33
    4 -11 -1 16.47
    -4 11 1 20.22
    -4 11 1 17.21
    -4 11 1 15.99
    3 -11 -1 -0.33
    3 -11 -1 0.12
    3 -11 -1 0.32
    3 -11 -1 -0.33
    -3 11 1 -0.24
    -3 11 1 0.22
    -3 11 1 0.31
    2 -11 -1 1.22
    2 -11 -1 1.13
    2 -11 -1 1.73
    2 -11 -1 1.31
    -2 11 1 1.96
    -2 11 1 1.34
    -2 11 1 1.16
    1 -11 -1 0.71
    1 -11 -1 0.23
    1 -11 -1 0.58
    1 -11 -1 0.13
    -1 11 1 0.36
    -1 11 1 0.98
    -1 11 1 0.06
    0 -11 -1 2.23
    0 -11 -1 2.99
    0 -11 -1 2.01
    0 -11 -1 2.17
    0 11 1 3.06
    0 11 1 2.73
    0 11 1 2.67
    -1 -11 -1 22.02
    -1 -11 -1 21.83
    -1 -11 -1 20.5
    -1 -11 -1 22.9
    1 11 1 19.94
    1 11 1 22.26
    1 11 1 20.3
    -2 -11 -1 1.6
    -2 -11 -1 1.29
    -2 -11 -1 1.4
    2 11 1 1.95
    2 11 1 2.49
    2 11 1 2.26
    -3 -11 -1 -0.17
    -3 -11 -1 1.19
    -3 -11 -1 1.67
    -3 -11 -1 0.88
    3 11 1 0.3
    3 11 1 0.64
    3 11 1 0.3
    -4 -11 -1 3.79
    -4 -11 -1 5.11
    -4 -11 -1 4.55
    -4 -11 -1 4.55
    4 11 1 4.9
    4 11 1 3.53
    4 11 1 3.79
    -5 -11 -1 0.68
    -5 -11 -1 3.08
    -5 -11 -1 1.51
    -5 -11 -1 -0.31
    5 11 1 0.7
    5 11 1 0.77
    5 11 1 1.02
    -6 -11 -1 0.11
    -6 -11 -1 -0.76
    6 11 1 0.43
    7 11 1 0.09
    9 -12 -1 3.24
    9 -12 -1 1.27
    -9 12 1 3.41
    -9 12 1 2.69
    8 -12 -1 4.59
    8 -12 -1 5.98
    -8 12 1 8.01
    -8 12 1 4.46
    7 -12 -1 0.69
    7 -12 -1 -0.18
    -7 12 1 0.21
    -7 12 1 -0.63
    -7 12 1 2.22
    6 -12 -1 1.96
    6 -12 -1 1.62
    6 -12 -1 2.87
    -6 12 1 1.73
    -6 12 1 1.94
    -6 12 1 2.83
    5 -12 -1 2.96
    5 -12 -1 3.04
    5 -12 -1 3.24
    5 -12 -1 2.55
    -5 12 1 3.09
    -5 12 1 2.44
    -5 12 1 2.05
    4 -12 -1 3.45
    4 -12 -1 3.84
    4 -12 -1 3.24
    4 -12 -1 3.2
    -4 12 1 3.19
    -4 12 1 3.69
    -4 12 1 2.58
    3 -12 -1 1.73
    3 -12 -1 1.53
    3 -12 -1 1.76
    3 -12 -1 1.2
    -3 12 1 1.95
    -3 12 1 1.52
    -3 12 1 1.46
    2 -12 -1 -0.23
    2 -12 -1 0.3
    2 -12 -1 0.54
    2 -12 -1 0.34
    -2 12 1 -0.1
    -2 12 1 -0.07
    -2 12 1 0.39
    1 -12 -1 0.06
    1 -12 -1 1.05
    1 -12 -1 -0.31
    1 -12 -1 -0.53
    -1 12 1 1.13
    -1 12 1 0.37
    -1 12 1 1.06
    0 -12 -1 -0.1
    0 -12 -1 -0.83
    0 -12 -1 -0.5
    0 -12 -1 0.31
    0 12 1 0.2
    0 12 1 -0.34
    0 12 1 -0.56
    -1 -12 -1 0.85
    -1 -12 -1 2.02
    -1 -12 -1 1.57
    -1 -12 -1 2.06
    1 12 1 1.69
    1 12 1 1.79
    1 12 1 0.79
    -2 -12 -1 3.47
    -2 -12 -1 5.42
    -2 -12 -1 4.59
    -2 -12 -1 4.63
    2 12 1 5.6
    2 12 1 3.47
    2 12 1 4.73
    -3 -12 -1 1.62
    -3 -12 -1 0.75
    -3 -12 -1 0.98
    -3 -12 -1 1.76
    3 12 1 1.57
    3 12 1 -0.43
    3 12 1 0.9
    -4 -12 -1 4.02
    -4 -12 -1 4.45
    -4 -12 -1 2.86
    -4 -12 -1 3.5
    4 12 1 5.33
    4 12 1 3.06
    -5 -12 -1 6.64
    -5 -12 -1 7.37
    5 12 1 7.1
    5 12 1 9.16
    6 12 1 3.04
    8 -13 -1 2.64
    8 -13 -1 2.87
    -8 13 1 2.62
    -8 13 1 2.08
    7 -13 -1 3.46
    7 -13 -1 3.44
    -7 13 1 3.63
    6 -13 -1 2.29
    6 -13 -1 0.58
    -6 13 1 1.97
    -6 13 1 2.76
    -6 13 1 2.65
    5 -13 -1 0.31
    5 -13 -1 -0.39
    5 -13 -1 -0.13
    -5 13 1 0.7
    -5 13 1 0.14
    -5 13 1 1.2
    4 -13 -1 -0.15
    4 -13 -1 0.3
    4 -13 -1 0.57
    -4 13 1 -1.64
    -4 13 1 -0.12
    -4 13 1 0.71
    3 -13 -1 1.33
    3 -13 -1 1.48
    3 -13 -1 1.19
    -3 13 1 0.69
    -3 13 1 2.49
    -3 13 1 0.18
    2 -13 -1 1.05
    2 -13 -1 0.64
    2 -13 -1 -0.81
    -2 13 1 2.06
    -2 13 1 0.27
    -2 13 1 2.24
    1 -13 -1 1.67
    1 -13 -1 0.62
    1 -13 -1 0.8
    1 -13 -1 1.64
    -1 13 1 0.93
    -1 13 1 1.92
    -1 13 1 1.14
    0 -13 -1 -0.4
    0 -13 -1 0.21
    0 -13 -1 -0.14
    0 -13 -1 0.64
    0 13 1 -0.38
    0 13 1 1.07
    -1 -13 -1 0.28
    -1 -13 -1 1.28
    -1 -13 -1 -0.48
    -1 -13 -1 0.92
    1 13 1 0.87
    1 13 1 0.31
    -2 -13 -1 0.18
    -2 -13 -1 1.17
    -2 -13 -1 -0.12
    2 13 1 0.17
    2 13 1 -0.72
    -3 -13 -1 0.1
    -3 -13 -1 -0.68
    3 13 1 1.62
    -4 -13 -1 0.21
    4 13 1 1.6
    5 13 1 1.4
    6 -14 -1 2.3
    6 -14 -1 3.35
    -6 14 1 4.53
    5 -14 -1 -1.7
    5 -14 -1 0.68
    -5 14 1 0.95
    4 -14 -1 1.85
    4 -14 -1 0.73
    3 -14 -1 0.55
    3 -14 -1 0.41
    -3 14 1 0.71
    -3 14 1 0.27
    2 -14 -1 0.3
    2 -14 -1 0.94
    2 -14 -1 1.05
    2 -14 -1 1.23
    -2 14 1 0.45
    -2 14 1 1.29
    1 -14 -1 3.61
    1 -14 -1 1.97
    1 -14 -1 3.33
    1 -14 -1 4.73
    -1 14 1 1.7
    0 -14 -1 1.23
    0 -14 -1 0.5
    0 14 1 0.16
    -1 -14 -1 3.28
    -1 -14 -1 3.82
    1 14 1 4.13
    -2 -14 -1 0.49
    -2 -14 -1 -0.22
    2 14 1 0.63
    -3 -14 -1 2.28
    3 14 1 5.41
    3 -15 -1 -0.1
    -3 15 1 -0.47
    2 -15 -1 20
    -2 15 1 18.67
    1 -15 -1 3.71
    -1 15 1 3.88
    0 15 1 1.5
    2 15 -2 3.15
    -1 -15 2 4.96
    0 -15 2 0.39
    1 -15 2 0.68
    1 -15 2 0.62
    -2 15 -2 3.98
    2 -15 2 4.85
    -3 15 -2 -0.57
    3 -15 2 0.19
    4 -15 2 0.3
    4 14 -2 -0.1
    -4 -14 2 0.16
    -3 -14 2 4.94
    -3 -14 2 6.02
    2 14 -2 3.1
    -2 -14 2 3.1
    -2 -14 2 3.65
    -2 -14 2 2.63
    1 14 -2 0.23
    1 14 -2 -0.52
    -1 -14 2 0.54
    -1 -14 2 0.2
    -1 -14 2 1
    -1 -14 2 2.03
    0 14 -2 2.73
    0 14 -2 2.7
    0 -14 2 4.1
    0 -14 2 3.01
    0 -14 2 4.04
    0 -14 2 4.11
    -1 14 -2 0.8
    -1 14 -2 0.3
    1 -14 2 -0.09
    1 -14 2 -1.5
    1 -14 2 0.95
    1 -14 2 0.69
    1 -14 2 1.02
    -2 14 -2 1.61
    -2 14 -2 1.97
    2 -14 2 1.23
    2 -14 2 2.25
    -3 14 -2 23.9
    -3 14 -2 25.88
    3 -14 2 24.68
    3 -14 2 22.66
    -4 14 -2 0.23
    4 -14 2 0.06
    4 -14 2 1.71
    -5 14 -2 0.34
    5 -14 2 0.05
    5 -14 2 1.15
    -6 14 -2 10.84
    6 13 -2 0.7
    5 13 -2 2.48
    -5 -13 2 1.45
    4 13 -2 0.85
    4 13 -2 0.71
    -4 -13 2 1.1
    -4 -13 2 2.3
    -4 -13 2 2.54
    3 13 -2 0.51
    3 13 -2 1.33
    -3 -13 2 -0.35
    -3 -13 2 -1.11
    -3 -13 2 0.27
    2 13 -2 2.91
    2 13 -2 4.04
    -2 -13 2 3.01
    -2 -13 2 4.76
    -2 -13 2 3.85
    1 13 -2 0.04
    1 13 -2 0.97
    1 13 -2 0.06
    -1 -13 2 0.92
    -1 -13 2 1.38
    -1 -13 2 0.85
    -1 -13 2 1.71
    -1 -13 2 0.02
    0 13 -2 -0.07
    0 13 -2 2.61
    0 13 -2 0.69
    0 -13 2 0.47
    0 -13 2 0.68
    0 -13 2 1.56
    0 -13 2 1.13
    0 -13 2 1.23
    0 -13 2 1.41
    -1 13 -2 0.4
    -1 13 -2 1.7
    -1 13 -2 -0.71
    1 -13 2 0.63
    1 -13 2 -1.34
    1 -13 2 0.86
    1 -13 2 0.63
    1 -13 2 1.3
    1 -13 2 0.22
    -2 13 -2 3.41
    -2 13 -2 3.41
    -2 13 -2 3.93
    2 -13 2 4
    2 -13 2 3.06
    2 -13 2 3.95
    2 -13 2 3.65
    2 -13 2 3.13
    -3 13 -2 4.16
    -3 13 -2 4.31
    -3 13 -2 4.36
    3 -13 2 3.9
    3 -13 2 2.9
    3 -13 2 3.61
    -4 13 -2 0.06
    -4 13 -2 -0.16
    4 -13 2 -1.19
    4 -13 2 -0.01
    -5 13 -2 -0.04
    -5 13 -2 1.31
    -5 13 -2 1.66
    5 -13 2 1.64
    5 -13 2 1.23
    -6 13 -2 1.14
    6 -13 2 0.92
    6 -13 2 0.83
    -7 13 -2 -0.22
    7 -13 2 0.32
    -8 13 -2 0.24
    8 -13 2 0.39
    8 -13 2 0.48
    7 12 -2 3.61
    -6 -12 2 2.37
    -6 -12 2 1.67
    5 12 -2 3.34
    5 12 -2 3.25
    -5 -12 2 3.73
    -5 -12 2 3.74
    -5 -12 2 2.78
    4 12 -2 0.97
    4 12 -2 1.64
    4 12 -2 0.73
    -4 -12 2 0.85
    -4 -12 2 1.25
    -4 -12 2 0.74
    -4 -12 2 0.33
    3 12 -2 0.21
    3 12 -2 0.02
    3 12 -2 0.29
    -3 -12 2 0.74
    -3 -12 2 -0.03
    -3 -12 2 -0.58
    -3 -12 2 0.39
    2 12 -2 0.14
    2 12 -2 0.19
    2 12 -2 0.38
    -2 -12 2 0.16
    -2 -12 2 1.31
    -2 -12 2 0.55
    1 12 -2 3.02
    1 12 -2 2.84
    1 12 -2 2.08
    -1 -12 2 2.66
    -1 -12 2 2.87
    -1 -12 2 4.65
    -1 -12 2 3.04
    -1 -12 2 3.32
    0 12 -2 0.96
    0 12 -2 0.74
    0 12 -2 0.41
    0 -12 2 0.49
    0 -12 2 0.31
    0 -12 2 1.08
    0 -12 2 0.6
    0 -12 2 1.55
    0 -12 2 0.38
    -1 12 -2 1.47
    -1 12 -2 2.01
    -1 12 -2 1.61
    1 -12 2 2.64
    1 -12 2 2.45
    1 -12 2 1.84
    1 -12 2 2.13
    1 -12 2 2.23
    1 -12 2 2.71
    -2 12 -2 4.7
    -2 12 -2 4.48
    -2 12 -2 6.18
    2 -12 2 5.27
    2 -12 2 5.78
    2 -12 2 5.1
    2 -12 2 4.15
    2 -12 2 6.42
    2 -12 2 4.98
    -3 12 -2 6.12
    -3 12 -2 5.28
    -3 12 -2 4.99
    3 -12 2 5.07
    3 -12 2 7.92
    3 -12 2 5.83
    -4 12 -2 9.22
    -4 12 -2 9.77
    -4 12 -2 10.61
    4 -12 2 9.56
    4 -12 2 8.79
    4 -12 2 10.72
    -5 12 -2 1.87
    -5 12 -2 1.29
    -5 12 -2 1.74
    5 -12 2 1.71
    5 -12 2 2.05
    5 -12 2 1.94
    -6 12 -2 0.87
    -6 12 -2 0.67
    -6 12 -2 0.46
    6 -12 2 0.06
    6 -12 2 0.34
    -7 12 -2 2.19
    -7 12 -2 1.34
    -7 12 -2 0.59
    7 -12 2 0.68
    7 -12 2 0.45
    -8 12 -2 6.42
    -8 12 -2 7.61
    8 -12 2 5.49
    -9 12 -2 -0.24
    -9 12 -2 0.32
    9 -12 2 0.03
    9 -12 2 1.51
    8 11 -2 1.46
    -8 -11 2 2.35
    7 11 -2 -0.35
    7 11 -2 -2.28
    -7 -11 2 1.24
    -7 -11 2 1.55
    6 11 -2 2.16
    6 11 -2 1.56
    6 11 -2 0.17
    -6 -11 2 1.36
    -6 -11 2 1.65
    -6 -11 2 2.69
    5 11 -2 1.6
    5 11 -2 1.85
    5 11 -2 1.27
    -5 -11 2 1.47
    -5 -11 2 0.28
    -5 -11 2 1.27
    -5 -11 2 0.95
    4 11 -2 13.96
    4 11 -2 12.63
    4 11 -2 13.28
    -4 -11 2 15.28
    -4 -11 2 15.46
    -4 -11 2 15.33
    -4 -11 2 13.9
    3 11 -2 -0.37
    3 11 -2 0.24
    3 11 -2 0.56
    -3 -11 2 0.46
    -3 -11 2 -0.19
    -3 -11 2 0.72
    -3 -11 2 0.29
    2 11 -2 38.43
    2 11 -2 36.03
    2 11 -2 34.53
    -2 -11 2 32.79
    -2 -11 2 36.63
    -2 -11 2 35.13
    -2 -11 2 38.28
    1 11 -2 21.65
    1 11 -2 21.14
    1 11 -2 20.44
    -1 -11 2 19.96
    -1 -11 2 21.44
    -1 -11 2 21.04
    -1 -11 2 22.86
    -1 -11 2 20.99
    0 11 -2 3.06
    0 11 -2 2.38
    0 11 -2 3.13
    0 -11 2 3.13
    0 -11 2 3.15
    0 -11 2 3.29
    0 -11 2 2.45
    0 -11 2 2.88
    -1 11 -2 2.68
    -1 11 -2 2.7
    -1 11 -2 3.22
    1 -11 2 2.72
    1 -11 2 3.47
    1 -11 2 2.48
    1 -11 2 2.61
    1 -11 2 2.73
    1 -11 2 2.96
    -2 11 -2 1.96
    -2 11 -2 1.42
    -2 11 -2 1.99
    2 -11 2 2.52
    2 -11 2 3.03
    2 -11 2 2.91
    2 -11 2 2.51
    2 -11 2 1.3
    2 -11 2 2.58
    -3 11 -2 0.06
    -3 11 -2 -0.02
    -3 11 -2 -0.02
    3 -11 2 0.78
    3 -11 2 0.04
    3 -11 2 -0.12
    -4 11 -2 7.01
    -4 11 -2 5.55
    -4 11 -2 7.09
    4 -11 2 7.27
    4 -11 2 6.34
    4 -11 2 6.3
    -5 11 -2 7.64
    -5 11 -2 7.4
    -5 11 -2 7.38
    5 -11 2 8.1
    5 -11 2 8.06
    5 -11 2 7.67
    -6 11 -2 2.82
    -6 11 -2 2.6
    -6 11 -2 3.04
    6 -11 2 2.29
    6 -11 2 1.95
    6 -11 2 2.53
    -7 11 -2 19.93
    -7 11 -2 17.96
    -7 11 -2 16.68
    7 -11 2 14.81
    7 -11 2 15.52
    7 -11 2 16.92
    -8 11 -2 0.63
    -8 11 -2 -0.22
    -8 11 -2 1.24
    8 -11 2 0.06
    8 -11 2 -0.01
    -9 11 -2 5.01
    -9 11 -2 3.6
    9 -11 2 4.02
    9 -11 2 3.85
    -10 11 -2 0.59
    10 -11 2 -0.8
    10 -11 2 -0.13
    9 10 -2 -0.15
    9 10 -2 2.37
    -9 -10 2 -1.59
    8 10 -2 2.86
    8 10 -2 2.59
    -8 -10 2 2.11
    -8 -10 2 3.32
    7 10 -2 -0.54
    7 10 -2 -0.79
    7 10 -2 0.06
    -7 -10 2 0.23
    -7 -10 2 0.72
    -7 -10 2 -0.64
    -7 -10 2 1.07
    6 10 -2 -0.03
    6 10 -2 0.28
    6 10 -2 0.36
    -6 -10 2 0.55
    -6 -10 2 0.07
    -6 -10 2 0.58
    -6 -10 2 -0.77
    5 10 -2 4.22
    5 10 -2 4.57
    5 10 -2 5.34
    -5 -10 2 7.13
    -5 -10 2 5.03
    -5 -10 2 5.47
    -5 -10 2 5.1
    4 10 -2 1.33
    4 10 -2 1.37
    4 10 -2 0.9
    -4 -10 2 1.49
    -4 -10 2 1.31
    -4 -10 2 1.23
    -4 -10 2 1.7
    3 10 -2 5.68
    3 10 -2 5.33
    3 10 -2 4.03
    -3 -10 2 5.46
    -3 -10 2 5.29
    -3 -10 2 5.29
    -3 -10 2 4.93
    2 10 -2 15.48
    2 10 -2 14.27
    2 10 -2 15.22
    -2 -10 2 15.04
    -2 -10 2 16.7
    -2 -10 2 15.71
    -2 -10 2 16.53
    1 10 -2 6.19
    1 10 -2 4.54
    1 10 -2 4.06
    -1 -10 2 5.03
    -1 -10 2 4.76
    -1 -10 2 4.9
    -1 -10 2 4.73
    -1 -10 2 5.7
    0 10 -2 8.33
    0 10 -2 8.57
    0 10 -2 9.12
    0 -10 2 8.54
    0 -10 2 9.15
    0 -10 2 8.24
    0 -10 2 8.57
    0 -10 2 10.67
    -1 10 -2 2.5
    -1 10 -2 2.45
    -1 10 -2 2.57
    1 -10 2 2.58
    1 -10 2 3.05
    1 -10 2 2.76
    1 -10 2 3.15
    1 -10 2 2.13
    1 -10 2 3.23
    -2 10 -2 9.93
    -2 10 -2 11.15
    -2 10 -2 9.87
    2 -10 2 10.65
    2 -10 2 11.87
    2 -10 2 10.37
    2 -10 2 9.93
    2 -10 2 9.92
    -3 10 -2 33.7
    -3 10 -2 33.2
    -3 10 -2 34.25
    3 -10 2 32.08
    3 -10 2 34.69
    3 -10 2 32.06
    -4 10 -2 1.88
    -4 10 -2 1.33
    -4 10 -2 2.3
    4 -10 2 1.51
    4 -10 2 1.52
    4 -10 2 1.62
    -5 10 -2 11.98
    -5 10 -2 12.29
    -5 10 -2 12.48
    5 -10 2 12.06
    5 -10 2 11.07
    5 -10 2 12.51
    -6 10 -2 0.23
    -6 10 -2 -0.61
    -6 10 -2 0.43
    6 -10 2 -0.34
    6 -10 2 0.52
    6 -10 2 -0.28
    -7 10 -2 5.23
    -7 10 -2 4.24
    -7 10 -2 3.23
    7 -10 2 3.81
    7 -10 2 5.64
    7 -10 2 4.33
    -8 10 -2 1.84
    -8 10 -2 1.18
    -8 10 -2 1.99
    8 -10 2 1.66
    8 -10 2 2.15
    8 -10 2 2.05
    -9 10 -2 0.11
    -9 10 -2 -0.18
    -9 10 -2 0.32
    9 -10 2 -0.16
    9 -10 2 0.94
    -10 10 -2 2.02
    -10 10 -2 0.9
    10 -10 2 0.46
    10 -10 2 1.95
    10 9 -2 -0.25
    -10 -9 2 -0.88
    9 9 -2 2.05
    9 9 -2 -0.79
    -9 -9 2 0.52
    8 9 -2 2.15
    8 9 -2 1.37
    8 9 -2 1.54
    -8 -9 2 0.57
    -8 -9 2 1.8
    7 9 -2 6.45
    7 9 -2 6.48
    7 9 -2 5.65
    -7 -9 2 6.54
    -7 -9 2 6.01
    -7 -9 2 6.51
    6 9 -2 3.87
    6 9 -2 3.49
    6 9 -2 5.49
    -6 -9 2 5.13
    -6 -9 2 3.72
    -6 -9 2 4.53
    5 9 -2 8.67
    5 9 -2 10.13
    5 9 -2 10.5
    -5 -9 2 10.69
    -5 -9 2 10.89
    -5 -9 2 10.21
    4 9 -2 0.16
    4 9 -2 0.6
    4 9 -2 0.5
    -4 -9 2 0.93
    -4 -9 2 0.53
    -4 -9 2 0.92
    -4 -9 2 0.33
    3 9 -2 11.76
    3 9 -2 11.81
    3 9 -2 12.19
    -3 -9 2 13.51
    -3 -9 2 13.09
    -3 -9 2 12.42
    -3 -9 2 12.61
    2 9 -2 10.81
    2 9 -2 11.98
    2 9 -2 11.09
    -2 -9 2 10.8
    -2 -9 2 11.01
    -2 -9 2 11.33
    -2 -9 2 12.03
    -2 -9 2 12.1
    1 9 -2 7.66
    1 9 -2 5.82
    1 9 -2 6.21
    -1 -9 2 5.68
    -1 -9 2 5.89
    -1 -9 2 6.22
    -1 -9 2 5.93
    0 9 -2 2.9
    0 9 -2 1.9
    0 9 -2 1.95
    0 -9 2 1.45
    0 -9 2 2.22
    0 -9 2 1.78
    0 -9 2 2.48
    -1 9 -2 18.28
    -1 9 -2 17.49
    -1 9 -2 16.76
    1 -9 2 17.44
    1 -9 2 17.51
    1 -9 2 21.21
    1 -9 2 16.38
    1 -9 2 17.36
    1 -9 2 18.42
    -2 9 -2 5.9
    -2 9 -2 5.26
    -2 9 -2 5.92
    2 -9 2 5.49
    2 -9 2 5.59
    2 -9 2 5.89
    2 -9 2 5.6
    2 -9 2 5.5
    -3 9 -2 0.2
    -3 9 -2 0.08
    -3 9 -2 0.18
    3 -9 2 0.07
    3 -9 2 -0.5
    3 -9 2 0.17
    -4 9 -2 0.54
    -4 9 -2 0.1
    -4 9 -2 0.9
    4 -9 2 0.93
    4 -9 2 0.58
    4 -9 2 1.29
    -5 9 -2 18.87
    -5 9 -2 19.21
    -5 9 -2 20.48
    5 -9 2 19.91
    5 -9 2 20.84
    5 -9 2 21.59
    -6 9 -2 42.74
    -6 9 -2 43.7
    -6 9 -2 42.63
    6 -9 2 43.51
    6 -9 2 41.77
    6 -9 2 40.11
    -7 9 -2 0.33
    -7 9 -2 0.42
    -7 9 -2 -0.43
    7 -9 2 -0.21
    7 -9 2 0.78
    7 -9 2 0.83
    -8 9 -2 2.64
    -8 9 -2 2.19
    -8 9 -2 1.92
    8 -9 2 2.24
    8 -9 2 2.69
    8 -9 2 2.36
    -9 9 -2 6.96
    -9 9 -2 5.86
    -9 9 -2 5.75
    9 -9 2 7.67
    9 -9 2 6.49
    -10 9 -2 4.54
    -10 9 -2 2.63
    -10 9 -2 3.7
    -11 9 -2 4.49
    11 -9 2 3.22
    10 8 -2 0.87
    -10 -8 2 0.3
    9 8 -2 0.97
    9 8 -2 -1.16
    9 8 -2 -0.07
    -9 -8 2 0.04
    -9 -8 2 -0.12
    8 8 -2 7.24
    8 8 -2 5.48
    8 8 -2 6.83
    -8 -8 2 6.88
    -8 -8 2 8.86
    -8 -8 2 4.46
    7 8 -2 9.81
    7 8 -2 9.21
    7 8 -2 10.37
    -7 -8 2 9.26
    -7 -8 2 9.01
    -7 -8 2 10.66
    6 8 -2 4.7
    6 8 -2 4.85
    6 8 -2 4.68
    -6 -8 2 3.24
    -6 -8 2 4.19
    -6 -8 2 5.2
    5 8 -2 6.18
    5 8 -2 5.37
    5 8 -2 5.41
    -5 -8 2 4.5
    -5 -8 2 6.84
    -5 -8 2 5.47
    4 8 -2 -0.05
    4 8 -2 0.03
    4 8 -2 0.23
    -4 -8 2 0.04
    -4 -8 2 0.29
    -4 -8 2 0.09
    3 8 -2 70.54
    3 8 -2 71.98
    3 8 -2 71.94
    -3 -8 2 75.9
    -3 -8 2 76.29
    -3 -8 2 73.89
    2 8 -2 -0.17
    2 8 -2 0.09
    2 8 -2 0.13
    -2 -8 2 -0.08
    -2 -8 2 0.01
    -2 -8 2 -0.08
    -2 -8 2 0.05
    -2 -8 2 0.1
    1 8 -2 1.63
    1 8 -2 2.34
    1 8 -2 2.13
    -1 -8 2 2.34
    -1 -8 2 2.04
    -1 -8 2 2.3
    -1 -8 2 2.47
    -1 -8 2 1.67
    0 8 -2 77.16
    0 8 -2 77.31
    0 8 -2 80.31
    0 -8 2 78.72
    0 -8 2 80.18
    0 -8 2 80.66
    0 -8 2 77.27
    0 -8 2 78.82
    -1 8 -2 10.1
    -1 8 -2 10.34
    -1 8 -2 10.1
    1 -8 2 10.17
    1 -8 2 10.21
    1 -8 2 10.11
    1 -8 2 9.39
    1 -8 2 10.58
    -2 8 -2 0.57
    -2 8 -2 0.85
    -2 8 -2 0.65
    2 -8 2 1.2
    2 -8 2 1.19
    2 -8 2 1.11
    2 -8 2 0.83
    -3 8 -2 76.51
    -3 8 -2 75.12
    -3 8 -2 76.77
    3 -8 2 76.48
    3 -8 2 75.79
    3 -8 2 75.21
    -4 8 -2 23.29
    -4 8 -2 22.9
    -4 8 -2 22.39
    4 -8 2 22.33
    4 -8 2 23.84
    4 -8 2 25.19
    -5 8 -2 49.01
    -5 8 -2 47.56
    -5 8 -2 46.58
    5 -8 2 50.29
    5 -8 2 48.81
    5 -8 2 47.47
    -6 8 -2 15.05
    -6 8 -2 15.2
    -6 8 -2 12.67
    6 -8 2 15.33
    6 -8 2 15.36
    6 -8 2 14.79
    -7 8 -2 6.33
    -7 8 -2 5.76
    -7 8 -2 5.76
    7 -8 2 5.78
    7 -8 2 6.23
    7 -8 2 5.8
    -8 8 -2 23.48
    -8 8 -2 22.37
    -8 8 -2 24.2
    8 -8 2 24.14
    8 -8 2 23.55
    -9 8 -2 19.6
    -9 8 -2 19.15
    -9 8 -2 19.89
    9 -8 2 21.48
    9 -8 2 19.89
    -10 8 -2 2.94
    -10 8 -2 2.35
    -10 8 -2 2.13
    10 -8 2 2
    -11 8 -2 0.55
    -11 8 -2 0.91
    11 -8 2 0.63
    11 7 -2 0.13
    -11 -7 2 0.18
    10 7 -2 7.27
    -10 -7 2 6.32
    -10 -7 2 7.7
    9 7 -2 0.12
    9 7 -2 0.29
    -9 -7 2 -0.26
    -9 -7 2 0.93
    -9 -7 2 0.82
    8 7 -2 0.57
    8 7 -2 0.77
    8 7 -2 0.83
    -8 -7 2 1.09
    -8 -7 2 0.13
    -8 -7 2 0.4
    7 7 -2 16.32
    7 7 -2 16.55
    7 7 -2 16.32
    -7 -7 2 15.82
    -7 -7 2 17.5
    -7 -7 2 18.47
    6 7 -2 7.65
    6 7 -2 7.89
    6 7 -2 8.99
    -6 -7 2 8.31
    -6 -7 2 8.18
    -6 -7 2 7.33
    5 7 -2 4.44
    5 7 -2 3.6
    5 7 -2 4.86
    -5 -7 2 4.83
    -5 -7 2 4.51
    -5 -7 2 4.82
    4 7 -2 17.18
    4 7 -2 16.66
    4 7 -2 17.83
    -4 -7 2 16.19
    -4 -7 2 17.02
    3 7 -2 0.5
    3 7 -2 0.55
    3 7 -2 0.63
    -3 -7 2 0.62
    -3 -7 2 0.99
    -3 -7 2 1
    2 7 -2 13.74
    2 7 -2 14.31
    2 7 -2 14.87
    -2 -7 2 13.97
    -2 -7 2 14.5
    -2 -7 2 13.73
    -2 -7 2 14.52
    1 7 -2 21.76
    1 7 -2 23.53
    -1 -7 2 21.39
    -1 -7 2 22.76
    -1 -7 2 21.9
    -1 -7 2 21.86
    0 7 -2 3.6
    0 7 -2 4.05
    0 7 -2 3.54
    0 -7 2 4.21
    0 -7 2 3.96
    0 -7 2 3.8
    0 -7 2 4.56
    0 -7 2 4.34
    -1 7 -2 89.43
    -1 7 -2 85.2
    -1 7 -2 87.82
    1 -7 2 85.73
    1 -7 2 90.75
    1 -7 2 87.68
    1 -7 2 85.21
    1 -7 2 86
    1 -7 2 88.23
    -2 7 -2 14.67
    -2 7 -2 14.62
    -2 7 -2 15.67
    2 -7 2 15.33
    2 -7 2 15.05
    2 -7 2 14.9
    2 -7 2 13.75
    -3 7 -2 4.91
    -3 7 -2 4.91
    -3 7 -2 4.72
    3 -7 2 4.69
    3 -7 2 4.25
    3 -7 2 4.75
    -4 7 -2 21.48
    -4 7 -2 21.63
    -4 7 -2 21.87
    4 -7 2 21.48
    4 -7 2 22.04
    4 -7 2 22.26
    -5 7 -2 3.01
    -5 7 -2 3.81
    -5 7 -2 3.63
    5 -7 2 2.83
    5 -7 2 3.1
    -6 7 -2 -0.19
    -6 7 -2 0.04
    -6 7 -2 -0.15
    6 -7 2 -0.08
    6 -7 2 -0.18
    6 -7 2 0.32
    -7 7 -2 16.66
    -7 7 -2 16.42
    -7 7 -2 17.95
    7 -7 2 17.41
    7 -7 2 16.56
    7 -7 2 18.02
    -8 7 -2 7.79
    -8 7 -2 6.71
    -8 7 -2 9.38
    8 -7 2 8.18
    8 -7 2 8.05
    -9 7 -2 0.03
    -9 7 -2 0.2
    -9 7 -2 0.41
    -9 7 -2 0.19
    9 -7 2 0.14
    -10 7 -2 3.97
    -10 7 -2 4.09
    -10 7 -2 3.93
    -10 7 -2 3.08
    -10 7 -2 3.87
    10 -7 2 2.44
    -11 7 -2 -0.11
    -11 7 -2 0.13
    -11 7 -2 1.83
    11 -7 2 0.37
    12 -7 2 0.65
    12 6 -2 2.49
    11 6 -2 -0.15
    -11 -6 2 0.6
    10 6 -2 3.34
    -10 -6 2 5.78
    -10 -6 2 4.7
    -10 -6 2 2.7
    9 6 -2 -0.02
    -9 -6 2 0.38
    -9 -6 2 0.76
    -9 -6 2 0.04
    8 6 -2 6.59
    8 6 -2 7.67
    8 6 -2 7.41
    -8 -6 2 10.12
    -8 -6 2 8.72
    -8 -6 2 7.48
    7 6 -2 1.68
    7 6 -2 1.04
    7 6 -2 1.56
    -7 -6 2 1.51
    -7 -6 2 1.81
    -7 -6 2 1.32
    6 6 -2 2.79
    6 6 -2 2.56
    6 6 -2 2.72
    -6 -6 2 1.87
    -6 -6 2 1.88
    -6 -6 2 2.45
    5 6 -2 3.12
    5 6 -2 2.53
    5 6 -2 2.67
    -5 -6 2 2.52
    -5 -6 2 3.44
    4 6 -2 1.42
    4 6 -2 1.24
    4 6 -2 0.98
    -4 -6 2 1.13
    -4 -6 2 1.26
    -4 -6 2 1.05
    3 6 -2 35.7
    3 6 -2 35.25
    3 6 -2 35.34
    -3 -6 2 37.38
    -3 -6 2 36.19
    -3 -6 2 35.3
    2 6 -2 0.28
    2 6 -2 0.58
    2 6 -2 0.28
    -2 -6 2 0.49
    -2 -6 2 0.58
    -2 -6 2 0.07
    1 6 -2 5.43
    1 6 -2 5.12
    -1 -6 2 4.61
    -1 -6 2 5.39
    -1 -6 2 5.3
    0 6 -2 13.7
    0 6 -2 13.86
    0 6 -2 14.81
    0 -6 2 13.51
    0 -6 2 13.74
    0 -6 2 14.28
    0 -6 2 14.23
    0 -6 2 14.03
    -1 6 -2 4.18
    -1 6 -2 4.27
    -1 6 -2 4.21
    1 -6 2 4.1
    1 -6 2 4.26
    1 -6 2 4.26
    1 -6 2 4.07
    1 -6 2 4.26
    1 -6 2 4.15
    -2 6 -2 5.16
    -2 6 -2 4.81
    -2 6 -2 4.94
    2 -6 2 5.17
    2 -6 2 4.48
    2 -6 2 4.81
    2 -6 2 5.41
    -3 6 -2 14.97
    -3 6 -2 15
    3 -6 2 14.93
    3 -6 2 15.2
    -4 6 -2 2.82
    -4 6 -2 2.97
    -4 6 -2 2.52
    4 -6 2 3.07
    4 -6 2 3.38
    4 -6 2 4
    -5 6 -2 1.1
    -5 6 -2 0.84
    -5 6 -2 1.2
    5 -6 2 0.77
    5 -6 2 1.06
    5 -6 2 0.78
    -6 6 -2 4.21
    -6 6 -2 3.9
    -6 6 -2 4.89
    6 -6 2 4.98
    6 -6 2 4.92
    6 -6 2 5.18
    -7 6 -2 2.25
    -7 6 -2 1.47
    7 -6 2 1.99
    7 -6 2 1.98
    -8 6 -2 1.49
    -8 6 -2 1.57
    -8 6 -2 0.99
    8 -6 2 0.89
    8 -6 2 1.27
    -9 6 -2 -0.08
    -9 6 -2 -0.36
    -9 6 -2 0.37
    -9 6 -2 -0.11
    9 -6 2 0.02
    -10 6 -2 1.43
    -10 6 -2 2.03
    -10 6 -2 1.73
    -10 6 -2 2.13
    10 -6 2 1.59
    -11 6 -2 0.78
    -11 6 -2 -0.23
    -11 6 -2 0.58
    -11 6 -2 0.34
    11 -6 2 0.47
    12 -6 2 0.68
    12 5 -2 0.35
    11 5 -2 0.7
    -11 -5 2 -0.33
    -11 -5 2 0.08
    10 5 -2 0.34
    -10 -5 2 1.14
    -10 -5 2 1.45
    -10 -5 2 0.28
    9 5 -2 0.17
    -9 -5 2 0.89
    -9 -5 2 0.74
    -9 -5 2 -0.23
    8 5 -2 2.77
    8 5 -2 2.57
    -8 -5 2 2.84
    -8 -5 2 3.47
    -8 -5 2 2.79
    7 5 -2 4.49
    7 5 -2 4.07
    -7 -5 2 3.3
    -7 -5 2 3.55
    -7 -5 2 4.13
    6 5 -2 56.2
    6 5 -2 54.81
    6 5 -2 54.97
    -6 -5 2 57.01
    -6 -5 2 57.66
    -6 -5 2 50.35
    5 5 -2 11.95
    5 5 -2 11.79
    5 5 -2 13.27
    -5 -5 2 13.21
    -5 -5 2 13.03
    -5 -5 2 13.18
    4 5 -2 19.79
    4 5 -2 20.52
    4 5 -2 19.64
    -4 -5 2 20.21
    -4 -5 2 19.51
    -4 -5 2 20.35
    3 5 -2 16.55
    3 5 -2 16.49
    3 5 -2 16.12
    -3 -5 2 16.49
    -3 -5 2 16.47
    -3 -5 2 16.37
    2 5 -2 0.11
    2 5 -2 0.05
    2 5 -2 0.13
    -2 -5 2 -0.02
    -2 -5 2 0.03
    -2 -5 2 0.06
    1 5 -2 9.68
    1 5 -2 9.97
    1 5 -2 8.9
    -1 -5 2 9.83
    -1 -5 2 9.05
    -1 -5 2 9.73
    -1 -5 2 9.5
    0 5 -2 0.79
    0 5 -2 0.77
    0 5 -2 0.82
    0 -5 2 0.96
    0 -5 2 0.95
    0 -5 2 0.72
    0 -5 2 0.79
    0 -5 2 0.89
    -1 5 -2 0.98
    -1 5 -2 1.76
    -1 5 -2 1.44
    1 -5 2 1.49
    1 -5 2 1.06
    1 -5 2 1.31
    1 -5 2 1.29
    1 -5 2 1.32
    1 -5 2 1.54
    -2 5 -2 0.77
    -2 5 -2 0.85
    -2 5 -2 0.57
    2 -5 2 0.84
    2 -5 2 0.41
    2 -5 2 0.62
    2 -5 2 0.77
    -3 5 -2 9.84
    -3 5 -2 8.75
    -3 5 -2 9.14
    3 -5 2 9.46
    3 -5 2 9.85
    -4 5 -2 2.72
    -4 5 -2 3.22
    -4 5 -2 3.05
    4 -5 2 3.58
    4 -5 2 2.78
    4 -5 2 2.88
    -5 5 -2 1.41
    -5 5 -2 1.09
    -5 5 -2 1.09
    5 -5 2 0.82
    5 -5 2 1.09
    5 -5 2 0.84
    -6 5 -2 1.31
    -6 5 -2 1.33
    -6 5 -2 1.02
    6 -5 2 1.42
    6 -5 2 1.07
    -7 5 -2 -0.11
    -7 5 -2 0.06
    -7 5 -2 0.11
    7 -5 2 0.07
    7 -5 2 -0.04
    -8 5 -2 0.73
    -8 5 -2 0.34
    -8 5 -2 0.58
    8 -5 2 0.43
    -9 5 -2 0.52
    -9 5 -2 0.7
    -9 5 -2 0.67
    9 -5 2 0.39
    -10 5 -2 0.12
    -10 5 -2 1.28
    -10 5 -2 0.56
    -10 5 -2 1.69
    -10 5 -2 1.6
    10 -5 2 0.83
    -11 5 -2 1
    -11 5 -2 0.75
    -11 5 -2 0.97
    -11 5 -2 1.12
    -11 5 -2 1.35
    11 -5 2 0.36
    -12 5 -2 -0.85
    12 4 -2 -0.12
    11 4 -2 6.81
    -11 -4 2 7.72
    -11 -4 2 7.75
    10 4 -2 1.74
    10 4 -2 1.39
    -10 -4 2 1.13
    -10 -4 2 2.15
    -10 -4 2 1.28
    9 4 -2 2.95
    9 4 -2 3.82
    -9 -4 2 4.49
    -9 -4 2 3
    -9 -4 2 1.53
    8 4 -2 0.59
    8 4 -2 0.53
    -8 -4 2 0.38
    -8 -4 2 -0.01
    -8 -4 2 0.06
    7 4 -2 0.43
    7 4 -2 -0.07
    7 4 -2 0.25
    7 4 -2 0.45
    -7 -4 2 0.37
    -7 -4 2 0.56
    -7 -4 2 0.04
    6 4 -2 13.51
    6 4 -2 12.5
    6 4 -2 12.8
    -6 -4 2 13.18
    -6 -4 2 13.08
    -6 -4 2 13.11
    5 4 -2 20.16
    5 4 -2 20.04
    5 4 -2 20.26
    5 4 -2 20.16
    -5 -4 2 20.08
    -5 -4 2 19.05
    -5 -4 2 21
    4 4 -2 0.02
    4 4 -2 0.25
    4 4 -2 -0.04
    4 4 -2 0.01
    -4 -4 2 0.02
    -4 -4 2 0.05
    -4 -4 2 0.06
    3 4 -2 161.59
    3 4 -2 161.82
    3 4 -2 165.1
    -3 -4 2 161.03
    -3 -4 2 167.54
    -3 -4 2 167.48
    2 4 -2 4.66
    2 4 -2 4.27
    2 4 -2 4.71
    -2 -4 2 4.56
    -2 -4 2 4.57
    -2 -4 2 4.3
    1 4 -2 69.28
    1 4 -2 69.59
    1 4 -2 70.07
    -1 -4 2 68.54
    -1 -4 2 69.5
    -1 -4 2 68.65
    -1 -4 2 70.09
    0 4 -2 80.81
    0 4 -2 79.16
    0 4 -2 85.82
    0 -4 2 82.78
    0 -4 2 84.27
    0 -4 2 81.27
    0 -4 2 86.96
    0 -4 2 78.51
    -1 4 -2 0.24
    -1 4 -2 0.32
    -1 4 -2 0.12
    1 -4 2 0.24
    1 -4 2 0.16
    1 -4 2 0.25
    1 -4 2 0.12
    -2 4 -2 0.15
    -2 4 -2 0.13
    -2 4 -2 0.25
    2 -4 2 0.13
    2 -4 2 0.1
    2 -4 2 0.2
    2 -4 2 0.24
    -3 4 -2 28.58
    -3 4 -2 27.36
    -3 4 -2 27.7
    3 -4 2 27.31
    3 -4 2 27.15
    -4 4 -2 6.62
    -4 4 -2 6.45
    -4 4 -2 6.71
    4 -4 2 6.48
    4 -4 2 5.92
    4 -4 2 6.28
    -5 4 -2 33.38
    -5 4 -2 32.97
    -5 4 -2 33.06
    5 -4 2 33.41
    5 -4 2 32.91
    5 -4 2 32.33
    5 -4 2 32.62
    -6 4 -2 0.55
    -6 4 -2 0.29
    -6 4 -2 0.36
    6 -4 2 0.28
    6 -4 2 0.47
    -7 4 -2 0.38
    -7 4 -2 0.07
    -7 4 -2 -0.27
    7 -4 2 0.16
    -8 4 -2 27.87
    -8 4 -2 24.86
    -8 4 -2 29.59
    8 -4 2 28.27
    -9 4 -2 1.57
    -9 4 -2 0.26
    -9 4 -2 1.35
    9 -4 2 1.08
    -10 4 -2 0.6
    -10 4 -2 1.36
    -10 4 -2 0.35
    10 -4 2 0.57
    -11 4 -2 0.34
    -11 4 -2 1.12
    -11 4 -2 0.72
    -11 4 -2 1.02
    -11 4 -2 1.16
    11 -4 2 0.37
    -12 4 -2 0.4
    -12 4 -2 -0.54
    -12 4 -2 1.43
    -12 4 -2 0.36
    -12 4 -2 0.49
    12 -4 2 0.23
    13 3 -2 0.59
    -13 -3 2 1.76
    12 3 -2 4.24
    12 3 -2 3.45
    -12 -3 2 4.3
    11 3 -2 17.61
    11 3 -2 19.66
    -11 -3 2 19.61
    -11 -3 2 20.35
    -11 -3 2 18.33
    -11 -3 2 17.72
    10 3 -2 -0.15
    10 3 -2 -0.07
    -10 -3 2 -0.36
    -10 -3 2 0.42
    -10 -3 2 1.12
    9 3 -2 13.8
    9 3 -2 13.04
    -9 -3 2 13.45
    -9 -3 2 12.48
    -9 -3 2 12.99
    8 3 -2 7.12
    8 3 -2 6.78
    -8 -3 2 6.69
    -8 -3 2 5.87
    7 3 -2 21.06
    7 3 -2 21.18
    7 3 -2 20.81
    -7 -3 2 16.58
    -7 -3 2 21.32
    -7 -3 2 21.15
    6 3 -2 0.07
    6 3 -2 0.27
    6 3 -2 0.43
    6 3 -2 0.46
    -6 -3 2 0.48
    -6 -3 2 0.31
    5 3 -2 38.99
    5 3 -2 36.43
    5 3 -2 38.35
    5 3 -2 36.02
    -5 -3 2 37.95
    -5 -3 2 38.45
    4 3 -2 33.75
    4 3 -2 31.34
    4 3 -2 30.81
    4 3 -2 33.5
    4 3 -2 33.62
    -4 -3 2 32.67
    -4 -3 2 31.88
    -4 -3 2 32.47
    3 3 -2 24.61
    3 3 -2 22.89
    3 3 -2 23.89
    3 3 -2 22.02
    3 3 -2 22.92
    -3 -3 2 23.11
    -3 -3 2 23.24
    -3 -3 2 22.66
    2 3 -2 3.91
    2 3 -2 4.01
    2 3 -2 3.87
    2 3 -2 3.8
    2 3 -2 3.7
    -2 -3 2 4.06
    -2 -3 2 3.94
    -2 -3 2 3.88
    1 3 -2 9.16
    1 3 -2 9
    1 3 -2 9.22
    1 3 -2 9.68
    -1 -3 2 9.66
    -1 -3 2 9.22
    -1 -3 2 9.57
    -1 -3 2 9.08
    -1 -3 2 8.99
    0 3 -2 42.59
    0 3 -2 45.55
    0 3 -2 41.23
    0 3 -2 41.63
    0 -3 2 43.03
    0 -3 2 42.24
    0 -3 2 42.76
    0 -3 2 43.92
    0 -3 2 45.02
    -1 3 -2 342.26
    -1 3 -2 337.34
    -1 3 -2 363.75
    1 -3 2 362.39
    1 -3 2 348.97
    1 -3 2 352.17
    1 -3 2 341.23
    -2 3 -2 280.86
    -2 3 -2 277.44
    -2 3 -2 264.96
    2 -3 2 279.36
    2 -3 2 285.65
    2 -3 2 273.6
    2 -3 2 274.75
    -3 3 -2 8.5
    -3 3 -2 8.45
    -3 3 -2 8.53
    -3 3 -2 9.18
    3 -3 2 9.36
    3 -3 2 9.31
    3 -3 2 9.27
    3 -3 2 8.93
    -4 3 -2 95.22
    -4 3 -2 94.03
    -4 3 -2 90.62
    4 -3 2 97.45
    4 -3 2 95.3
    4 -3 2 93.8
    4 -3 2 93.68
    -5 3 -2 33
    -5 3 -2 33.64
    -5 3 -2 32.08
    5 -3 2 34.01
    5 -3 2 32.98
    5 -3 2 31.83
    -6 3 -2 3.34
    -6 3 -2 3.81
    -6 3 -2 3.51
    6 -3 2 4.27
    6 -3 2 4.28
    -7 3 -2 8.99
    -7 3 -2 8.62
    -7 3 -2 7.8
    7 -3 2 8.29
    -8 3 -2 37.03
    -8 3 -2 37.37
    -8 3 -2 37.08
    8 -3 2 36.79
    -9 3 -2 -0.07
    -9 3 -2 -0.53
    -9 3 -2 -0.11
    9 -3 2 0.15
    -10 3 -2 2.44
    -10 3 -2 2.55
    -10 3 -2 3.51
    -10 3 -2 3.23
    -10 3 -2 3.49
    10 -3 2 2.34
    -11 3 -2 1.94
    -11 3 -2 -0.02
    -11 3 -2 -0.47
    -11 3 -2 0.43
    -11 3 -2 0.33
    11 -3 2 0.49
    -12 3 -2 2.34
    -12 3 -2 3.11
    -12 3 -2 0.46
    -12 3 -2 1.83
    12 -3 2 1.96
    13 2 -2 0.62
    13 2 -2 0.7
    -13 -2 2 0.31
    12 2 -2 -0.07
    12 2 -2 0.01
    -12 -2 2 0.32
    -12 -2 2 0.02
    -12 -2 2 0.48
    11 2 -2 0.38
    11 2 -2 0.76
    -11 -2 2 0.91
    -11 -2 2 0.39
    -11 -2 2 0.25
    -11 -2 2 0.95
    10 2 -2 0.04
    10 2 -2 -0.37
    -10 -2 2 -0.1
    -10 -2 2 0.04
    -10 -2 2 0.16
    -10 -2 2 0.61
    9 2 -2 1.77
    9 2 -2 2.21
    -9 -2 2 2.89
    -9 -2 2 1.94
    -9 -2 2 1.86
    8 2 -2 0.69
    8 2 -2 0.51
    -8 -2 2 0.34
    -8 -2 2 0.67
    -8 -2 2 0.38
    7 2 -2 17.63
    7 2 -2 18.63
    -7 -2 2 17.84
    -7 -2 2 17.44
    -7 -2 2 19.28
    6 2 -2 15.67
    6 2 -2 16.66
    6 2 -2 16.8
    6 2 -2 16.14
    -6 -2 2 15.58
    -6 -2 2 16.12
    -6 -2 2 15.42
    5 2 -2 4.51
    5 2 -2 4.55
    5 2 -2 4.7
    5 2 -2 4.41
    5 2 -2 5.15
    -5 -2 2 4.71
    -5 -2 2 4.7
    -5 -2 2 4.31
    4 2 -2 1.46
    4 2 -2 1.34
    4 2 -2 1.6
    4 2 -2 1.65
    4 2 -2 1.94
    -4 -2 2 1.57
    -4 -2 2 1.88
    -4 -2 2 1.78
    3 2 -2 5.93
    3 2 -2 6.01
    3 2 -2 6.47
    3 2 -2 5.82
    -3 -2 2 6.29
    -3 -2 2 6.41
    -3 -2 2 5.63
    2 2 -2 59.05
    2 2 -2 58.34
    2 2 -2 56.77
    2 2 -2 58.74
    2 2 -2 59.99
    -2 -2 2 57.39
    -2 -2 2 58.37
    -2 -2 2 56.5
    1 2 -2 5.25
    1 2 -2 5.29
    1 2 -2 5.35
    1 2 -2 5.21
    -1 -2 2 5.08
    -1 -2 2 5.26
    -1 -2 2 5.21
    -1 -2 2 5.13
    0 2 -2 275.64
    0 2 -2 278.82
    0 2 -2 284.9
    0 2 -2 271.21
    0 -2 2 273.12
    0 -2 2 277.29
    0 -2 2 283.35
    0 -2 2 270.08
    0 -2 2 290.8
    -1 2 -2 23.97
    -1 2 -2 23.32
    -1 2 -2 24.96
    -1 2 -2 24.2
    1 -2 2 24.08
    1 -2 2 24.19
    1 -2 2 22.48
    1 -2 2 24.95
    1 -2 2 23.71
    -2 2 -2 187.45
    -2 2 -2 190.21
    -2 2 -2 187.16
    2 -2 2 190.26
    2 -2 2 200.54
    2 -2 2 190.45
    2 -2 2 192.47
    -3 2 -2 0.21
    -3 2 -2 0.09
    -3 2 -2 0.04
    -3 2 -2 0.01
    3 -2 2 -0.02
    3 -2 2 0.19
    3 -2 2 -0.08
    3 -2 2 0.13
    -4 2 -2 37.65
    -4 2 -2 38.06
    -4 2 -2 38.28
    4 -2 2 40.42
    4 -2 2 38.38
    4 -2 2 39.71
    -5 2 -2 11.45
    -5 2 -2 11.43
    -5 2 -2 11.22
    5 -2 2 11.37
    5 -2 2 11.71
    -6 2 -2 42.34
    -6 2 -2 42.34
    -6 2 -2 43.07
    6 -2 2 43.3
    6 -2 2 42.46
    6 -2 2 42.7
    -7 2 -2 10.55
    -7 2 -2 10.98
    -7 2 -2 10.47
    7 -2 2 10.06
    7 -2 2 9.89
    7 -2 2 10.32
    -8 2 -2 10.03
    -8 2 -2 10.75
    -8 2 -2 10.7
    8 -2 2 11.03
    8 -2 2 11.13
    -9 2 -2 0.73
    -9 2 -2 0.91
    -9 2 -2 0.94
    -9 2 -2 0.89
    -9 2 -2 1.48
    9 -2 2 0.96
    9 -2 2 0.7
    -10 2 -2 13.15
    -10 2 -2 14.03
    -10 2 -2 12.79
    -10 2 -2 12.57
    -10 2 -2 11.57
    10 -2 2 12.9
    -11 2 -2 7.02
    -11 2 -2 7.83
    -11 2 -2 9.28
    -11 2 -2 7.45
    -11 2 -2 7.79
    11 -2 2 8.14
    -12 2 -2 5.26
    -12 2 -2 4.32
    -12 2 -2 6.25
    -12 2 -2 4.26
    -12 2 -2 5.85
    12 -2 2 4.95
    13 1 -2 3.07
    13 1 -2 3.24
    12 1 -2 0.6
    12 1 -2 0.15
    -12 -1 2 -1.04
    -12 -1 2 0.66
    -12 -1 2 0.48
    11 1 -2 5.32
    11 1 -2 4.62
    -11 -1 2 4.8
    -11 -1 2 5.49
    -11 -1 2 5.13
    -11 -1 2 5.09
    -11 -1 2 5.06
    10 1 -2 11.69
    10 1 -2 10.79
    -10 -1 2 11.61
    -10 -1 2 10.32
    -10 -1 2 9.98
    -10 -1 2 9.82
    9 1 -2 2.3
    9 1 -2 2.4
    -9 -1 2 2.44
    -9 -1 2 2.58
    -9 -1 2 1.87
    -9 -1 2 1.95
    8 1 -2 11.18
    8 1 -2 10.79
    -8 -1 2 11.61
    -8 -1 2 11.44
    -8 -1 2 10.39
    -8 -1 2 11.23
    7 1 -2 11.69
    7 1 -2 12.29
    7 1 -2 11.77
    -7 -1 2 11.72
    -7 -1 2 12.62
    6 1 -2 16.87
    6 1 -2 18.52
    6 1 -2 17.96
    -6 -1 2 17.86
    -6 -1 2 17.13
    -6 -1 2 18.07
    5 1 -2 24.45
    5 1 -2 23.81
    5 1 -2 23.71
    -5 -1 2 23.14
    -5 -1 2 23.65
    -5 -1 2 23.92
    4 1 -2 16.88
    4 1 -2 16.77
    4 1 -2 17.23
    4 1 -2 16.23
    -4 -1 2 15.93
    -4 -1 2 16.77
    -4 -1 2 16.19
    3 1 -2 67
    3 1 -2 67
    3 1 -2 63.13
    3 1 -2 66.82
    3 1 -2 66.03
    -3 -1 2 66.52
    -3 -1 2 62.26
    -3 -1 2 65.57
    2 1 -2 326.42
    2 1 -2 326.48
    2 1 -2 351.24
    2 1 -2 324.46
    2 1 -2 338.64
    -2 -1 2 322.38
    -2 -1 2 337.47
    -2 -1 2 335.55
    -2 -1 2 335.48
    1 1 -2 24.33
    1 1 -2 23.75
    1 1 -2 24.14
    1 1 -2 24.5
    -1 -1 2 22.51
    -1 -1 2 25.22
    -1 -1 2 23.16
    -1 -1 2 22.96
    0 1 -2 3.94
    0 1 -2 3.98
    0 1 -2 4.12
    0 -1 2 4.17
    0 -1 2 4.08
    0 -1 2 4.04
    0 -1 2 4.14
    0 -1 2 4.21
    -1 1 -2 4.19
    -1 1 -2 4.12
    1 -1 2 4.08
    1 -1 2 4.13
    1 -1 2 4.05
    1 -1 2 4.24
    1 -1 2 3.78
    1 -1 2 4
    -2 1 -2 6.97
    -2 1 -2 6.96
    -2 1 -2 6.58
    2 -1 2 7.38
    2 -1 2 7.2
    2 -1 2 7.55
    -3 1 -2 93.47
    -3 1 -2 91.82
    -3 1 -2 91.54
    3 -1 2 96.97
    3 -1 2 96
    3 -1 2 97.89
    -4 1 -2 3.01
    -4 1 -2 3.51
    -4 1 -2 3.55
    4 -1 2 3.58
    4 -1 2 3.45
    4 -1 2 3.43
    -5 1 -2 27.51
    -5 1 -2 26.63
    -5 1 -2 26.6
    5 -1 2 28.13
    5 -1 2 26.98
    5 -1 2 28.15
    -6 1 -2 32.92
    -6 1 -2 32.92
    -6 1 -2 32.99
    6 -1 2 33.28
    6 -1 2 32.32
    6 -1 2 33.38
    -7 1 -2 0.01
    -7 1 -2 0.03
    -7 1 -2 0.08
    -7 1 -2 -0.01
    -7 1 -2 0.3
    7 -1 2 0.02
    7 -1 2 -0.12
    7 -1 2 -0.14
    -8 1 -2 2.23
    -8 1 -2 2.05
    -8 1 -2 1.86
    -8 1 -2 1.8
    -8 1 -2 1.85
    8 -1 2 1.91
    8 -1 2 1.81
    -9 1 -2 0.42
    -9 1 -2 0.42
    -9 1 -2 0.28
    -9 1 -2 0.62
    -9 1 -2 0.05
    9 -1 2 0.5
    9 -1 2 0.27
    -10 1 -2 12.53
    -10 1 -2 12.18
    -10 1 -2 11.23
    -10 1 -2 14.12
    -10 1 -2 12.3
    10 -1 2 12.99
    10 -1 2 12.25
    -11 1 -2 1.57
    -11 1 -2 0.88
    -11 1 -2 0.75
    -11 1 -2 0.88
    -11 1 -2 1.07
    -11 1 -2 1.61
    11 -1 2 1.06
    11 -1 2 1.01
    -12 1 -2 0.31
    -12 1 -2 0.43
    -12 1 -2 -0.23
    -12 1 -2 -0.77
    -12 1 -2 0.19
    12 -1 2 0.12
    13 0 -2 2.14
    -13 0 2 2.34
    -13 0 2 2.78
    12 0 -2 -0.07
    -12 0 2 -0.09
    -12 0 2 -0.26
    -12 0 2 -0.13
    11 0 -2 3.77
    11 0 -2 3.55
    -11 0 2 2.95
    -11 0 2 3.92
    -11 0 2 3.75
    -11 0 2 3.09
    10 0 -2 10.04
    10 0 -2 9.96
    -10 0 2 9.53
    -10 0 2 10.35
    -10 0 2 9.78
    -10 0 2 9.48
    9 0 -2 0.48
    9 0 -2 0.91
    -9 0 2 1.2
    -9 0 2 1.17
    -9 0 2 1.74
    -9 0 2 0.65
    8 0 -2 -0.01
    8 0 -2 -0.47
    8 0 -2 0.12
    -8 0 2 -0.1
    -8 0 2 -0.06
    -8 0 2 0.18
    -8 0 2 0.29
    7 0 -2 1.4
    7 0 -2 1.37
    7 0 -2 1.46
    -7 0 2 1.35
    -7 0 2 0.6
    -7 0 2 1.38
    -7 0 2 1.72
    6 0 -2 61.35
    6 0 -2 63.32
    -6 0 2 62.56
    -6 0 2 63.03
    -6 0 2 61.2
    -6 0 2 62.22
    5 0 -2 0.56
    5 0 -2 0.46
    5 0 -2 0.59
    -5 0 2 0.46
    -5 0 2 0.65
    -5 0 2 0.53
    4 0 -2 237.5
    4 0 -2 246.41
    4 0 -2 236.57
    -4 0 2 241.65
    -4 0 2 239.17
    -4 0 2 242
    3 0 -2 442.84
    3 0 -2 425.15
    3 0 -2 438.6
    -3 0 2 432.76
    -3 0 2 431.37
    -3 0 2 432.77
    2 0 -2 108.39
    2 0 -2 107.39
    2 0 -2 109.72
    2 0 -2 111.22
    -2 0 2 112.23
    -2 0 2 104.95
    -2 0 2 108.58
    1 0 -2 86.85
    1 0 -2 84.45
    -1 0 2 86.3
    -1 0 2 82.1
    -1 0 2 83.6
    0 0 -2 19.91
    0 0 2 20.72
    0 0 2 21.46
    0 0 2 22.06
    -1 0 -2 3.29
    1 0 2 3.56
    1 0 2 3.33
    1 0 2 3.24
    1 0 2 3.26
    -2 0 -2 143.92
    2 0 2 152.98
    2 0 2 157.29
    2 0 2 150.68
    -3 0 -2 30.03
    3 0 2 31.78
    3 0 2 31.65
    3 0 2 31.04
    -4 0 -2 0.73
    4 0 2 0.67
    4 0 2 0.66
    4 0 2 0.97
    -5 0 -2 8.13
    -5 0 -2 7.87
    -5 0 -2 8.5
    5 0 2 8.52
    5 0 2 8.34
    -6 0 -2 0.08
    -6 0 -2 0.03
    -6 0 -2 0.03
    -6 0 -2 0.35
    6 0 2 0.14
    6 0 2 0.28
    6 0 2 0.14
    -7 0 -2 1.03
    -7 0 -2 0.73
    -7 0 -2 0.63
    -7 0 -2 1.11
    7 0 2 1.01
    7 0 2 0.85
    7 0 2 1.07
    -8 0 -2 -0.3
    -8 0 -2 -0.17
    -8 0 -2 0.32
    -8 0 -2 -0.03
    8 0 2 0.05
    8 0 2 -0.04
    8 0 2 -0.08
    -9 0 -2 0.5
    -9 0 -2 0.18
    -9 0 -2 -0.04
    -9 0 -2 0.02
    -9 0 -2 0.1
    9 0 2 0.13
    9 0 2 0.13
    -10 0 -2 18.95
    -10 0 -2 18.48
    -10 0 -2 21.46
    -10 0 -2 18.67
    -10 0 -2 19.83
    -10 0 -2 18.67
    10 0 2 19.33
    10 0 2 18.51
    -11 0 -2 9.45
    -11 0 -2 7.92
    -11 0 -2 8.37
    -11 0 -2 8.75
    -11 0 -2 8.94
    -11 0 -2 8.03
    11 0 2 9.44
    11 0 2 9.13
    -12 0 -2 0.88
    -12 0 -2 1.2
    -12 0 -2 0.02
    -12 0 -2 -0.67
    -12 0 -2 -0.06
    12 0 2 -0.13
    12 0 2 -0.3
    13 -1 -2 0.11
    -13 1 2 0.31
    -13 1 2 0.15
    12 -1 -2 7.73
    -12 1 2 7.49
    -12 1 2 8.5
    -12 1 2 7.54
    11 -1 -2 0.78
    -11 1 2 1.24
    -11 1 2 0.64
    -11 1 2 1.6
    -11 1 2 1.6
    10 -1 -2 9.61
    -10 1 2 9.98
    -10 1 2 10.11
    -10 1 2 10.99
    -10 1 2 8.08
    9 -1 -2 2.45
    9 -1 -2 2.66
    -9 1 2 3.07
    -9 1 2 2.64
    -9 1 2 2.82
    -9 1 2 3.5
    8 -1 -2 0.5
    8 -1 -2 0.32
    8 -1 -2 0.62
    -8 1 2 0.43
    -8 1 2 0.4
    -8 1 2 0.43
    -8 1 2 0.7
    7 -1 -2 0.64
    7 -1 -2 0.36
    7 -1 -2 0.62
    -7 1 2 0.17
    -7 1 2 0.3
    -7 1 2 0.63
    -7 1 2 0.42
    6 -1 -2 1.12
    6 -1 -2 1.07
    6 -1 -2 0.56
    -6 1 2 0.91
    -6 1 2 0.83
    5 -1 -2 99.38
    5 -1 -2 97.42
    5 -1 -2 97.5
    -5 1 2 103.6
    -5 1 2 95.76
    4 -1 -2 2.79
    4 -1 -2 2.38
    -4 1 2 2.36
    -4 1 2 2.34
    3 -1 -2 41.94
    3 -1 -2 42.65
    -3 1 2 41.19
    -3 1 2 43.8
    2 -1 -2 11.26
    2 -1 -2 10.38
    2 -1 -2 11.28
    -2 1 2 11.1
    -2 1 2 10.98
    -2 1 2 11.45
    -2 1 2 10.69
    1 -1 -2 56.53
    1 -1 -2 54.92
    1 -1 -2 52.79
    1 -1 -2 53.09
    -1 1 2 53.6
    -1 1 2 55.98
    -1 1 2 57.52
    -1 1 2 53.15
    -1 1 2 52.37
    0 -1 -2 2.32
    0 -1 -2 2.37
    0 -1 -2 2.13
    0 -1 -2 2.56
    0 1 2 2.37
    0 1 2 2.43
    0 1 2 2.42
    0 1 2 2.42
    0 1 2 2.49
    -1 -1 -2 94.28
    -1 -1 -2 97.08
    -1 -1 -2 92.96
    1 1 2 95.5
    1 1 2 97.1
    1 1 2 92.52
    1 1 2 101.25
    -2 -1 -2 53.85
    -2 -1 -2 53.79
    -2 -1 -2 51.1
    2 1 2 53.21
    2 1 2 56.02
    2 1 2 54.73
    2 1 2 55.18
    -3 -1 -2 22.03
    -3 -1 -2 20.64
    -3 -1 -2 21.64
    3 1 2 21.41
    3 1 2 22.02
    -4 -1 -2 -0.02
    -4 -1 -2 0.21
    4 1 2 0.22
    4 1 2 0.12
    4 1 2 0.15
    -5 -1 -2 36.17
    -5 -1 -2 35.97
    -5 -1 -2 35.42
    5 1 2 37.32
    5 1 2 36.86
    5 1 2 36.68
    -6 -1 -2 0.69
    -6 -1 -2 0.82
    -6 -1 -2 0.63
    6 1 2 0.95
    6 1 2 1.33
    6 1 2 0.95
    -7 -1 -2 4.3
    -7 -1 -2 3.58
    -7 -1 -2 4.18
    7 1 2 3.62
    7 1 2 3.65
    -8 -1 -2 10.04
    -8 -1 -2 9.87
    -8 -1 -2 10.21
    -8 -1 -2 10.57
    8 1 2 10.61
    8 1 2 9.83
    8 1 2 9.54
    -9 -1 -2 3.31
    -9 -1 -2 3.64
    -9 -1 -2 3.15
    -9 -1 -2 2.93
    9 1 2 2.73
    9 1 2 2.88
    -10 -1 -2 0.05
    -10 -1 -2 -0.61
    -10 -1 -2 -0.24
    -10 -1 -2 -0.26
    -10 -1 -2 0.19
    10 1 2 0.54
    10 1 2 0.18
    -11 -1 -2 3.22
    -11 -1 -2 4.2
    -11 -1 -2 6.14
    -11 -1 -2 4.45
    -11 -1 -2 3.74
    11 1 2 4.48
    11 1 2 4.53
    -12 -1 -2 -0.67
    -12 -1 -2 1.27
    -12 -1 -2 -0.98
    12 1 2 1.68
    13 -2 -2 -0.18
    -13 2 2 0.29
    -13 2 2 0.12
    12 -2 -2 0.26
    -12 2 2 0.75
    -12 2 2 -0.05
    -12 2 2 0
    11 -2 -2 2.48
    -11 2 2 2.77
    -11 2 2 2.27
    -11 2 2 2.5
    -11 2 2 1.71
    10 -2 -2 -0.4
    -10 2 2 0.08
    -10 2 2 0.21
    -10 2 2 0.03
    -10 2 2 -0.21
    9 -2 -2 6.02
    -9 2 2 6.31
    -9 2 2 5.8
    -9 2 2 6.26
    -9 2 2 7.49
    8 -2 -2 0.1
    8 -2 -2 0.02
    -8 2 2 -0.08
    -8 2 2 -0.13
    -8 2 2 -0.23
    7 -2 -2 46.91
    7 -2 -2 46.42
    -7 2 2 46.85
    -7 2 2 45.42
    -7 2 2 46.75
    -7 2 2 45.75
    -7 2 2 46.67
    6 -2 -2 1.36
    -6 2 2 1.27
    -6 2 2 1.17
    -6 2 2 1.61
    -6 2 2 1.28
    5 -2 -2 0.11
    5 -2 -2 -0.07
    -5 2 2 -0.01
    -5 2 2 -0.11
    -5 2 2 0.07
    -5 2 2 0.14
    4 -2 -2 1.74
    4 -2 -2 1.54
    4 -2 -2 1.67
    -4 2 2 1.76
    -4 2 2 1.81
    -4 2 2 1.93
    -4 2 2 1.42
    3 -2 -2 0.92
    3 -2 -2 0.65
    3 -2 -2 0.75
    -3 2 2 0.75
    -3 2 2 1.01
    -3 2 2 0.67
    -3 2 2 0.86
    2 -2 -2 74.5
    2 -2 -2 74.98
    2 -2 -2 75.38
    2 -2 -2 77.98
    -2 2 2 77.44
    -2 2 2 74.63
    -2 2 2 80.77
    -2 2 2 73.68
    1 -2 -2 2.39
    1 -2 -2 2.32
    1 -2 -2 2.74
    1 -2 -2 2.54
    -1 2 2 2.71
    -1 2 2 2.48
    -1 2 2 2.61
    -1 2 2 2.18
    -1 2 2 2.67
    0 -2 -2 209.91
    0 -2 -2 212.12
    0 -2 -2 220.81
    0 -2 -2 215.98
    0 2 2 222.87
    0 2 2 224.36
    0 2 2 224.78
    0 2 2 215
    -1 -2 -2 0.29
    -1 -2 -2 0.22
    -1 -2 -2 0.1
    -1 -2 -2 0.21
    1 2 2 0.34
    1 2 2 0.1
    1 2 2 0.21
    1 2 2 0.39
    1 2 2 0.4
    -2 -2 -2 32.52
    -2 -2 -2 31.96
    -2 -2 -2 33.08
    2 2 2 31.78
    2 2 2 33.35
    2 2 2 34.65
    2 2 2 32.51
    -3 -2 -2 3.08
    -3 -2 -2 3.13
    -3 -2 -2 3.76
    3 2 2 3.19
    3 2 2 3.24
    3 2 2 3.21
    3 2 2 2.79
    -4 -2 -2 25.65
    -4 -2 -2 25.47
    -4 -2 -2 25.64
    4 2 2 25.91
    4 2 2 24.6
    4 2 2 26.08
    -5 -2 -2 14.89
    -5 -2 -2 14.35
    5 2 2 15.18
    5 2 2 15.04
    5 2 2 15.25
    -6 -2 -2 0.73
    -6 -2 -2 0.62
    -6 -2 -2 0.86
    6 2 2 0.66
    6 2 2 0.67
    6 2 2 0.78
    -7 -2 -2 16.27
    -7 -2 -2 15.87
    -7 -2 -2 14.9
    7 2 2 15.27
    7 2 2 15.23
    7 2 2 16.37
    -8 -2 -2 4.52
    -8 -2 -2 6.03
    -8 -2 -2 4.56
    -8 -2 -2 4.06
    8 2 2 5.17
    8 2 2 4.05
    8 2 2 4.93
    -9 -2 -2 2.17
    -9 -2 -2 2.56
    -9 -2 -2 1.59
    -9 -2 -2 1.38
    -9 -2 -2 2.11
    9 2 2 1.97
    9 2 2 1.78
    -10 -2 -2 2.03
    -10 -2 -2 1.49
    -10 -2 -2 1.2
    -10 -2 -2 2.53
    -10 -2 -2 1.74
    10 2 2 1.51
    10 2 2 1.9
    -11 -2 -2 0.18
    -11 -2 -2 0.53
    -11 -2 -2 -0.51
    -11 -2 -2 -1.04
    -11 -2 -2 0.37
    11 2 2 -0.23
    11 2 2 0.21
    -12 -2 -2 0.6
    12 2 2 -0.05
    12 2 2 0.28
    13 -3 -2 8.68
    -13 3 2 8.33
    -13 3 2 9.25
    12 -3 -2 1.23
    -12 3 2 0.05
    -12 3 2 1.24
    -12 3 2 1.67
    11 -3 -2 3.7
    -11 3 2 4.83
    -11 3 2 4.49
    -11 3 2 3.77
    -11 3 2 4.01
    10 -3 -2 0.11
    -10 3 2 0.49
    -10 3 2 0.23
    -10 3 2 0.4
    9 -3 -2 4.26
    9 -3 -2 3.8
    -9 3 2 4.68
    -9 3 2 4.78
    -9 3 2 3.98
    8 -3 -2 1.58
    8 -3 -2 1.78
    -8 3 2 1.49
    -8 3 2 1.36
    -8 3 2 1.55
    -8 3 2 1.72
    7 -3 -2 6.86
    7 -3 -2 6.84
    -7 3 2 6.19
    -7 3 2 6.13
    -7 3 2 6.81
    6 -3 -2 41.73
    6 -3 -2 40.05
    6 -3 -2 39.95
    -6 3 2 42.09
    -6 3 2 40.12
    -6 3 2 40.79
    -6 3 2 42.79
    5 -3 -2 6.26
    5 -3 -2 5.6
    5 -3 -2 6.49
    -5 3 2 6.5
    -5 3 2 6.31
    -5 3 2 6.1
    -5 3 2 6.66
    4 -3 -2 0.54
    4 -3 -2 0.86
    4 -3 -2 0.98
    -4 3 2 1.03
    -4 3 2 1.05
    -4 3 2 1.21
    -4 3 2 0.79
    3 -3 -2 2.03
    3 -3 -2 2.24
    3 -3 -2 1.9
    3 -3 -2 1.8
    -3 3 2 2.22
    -3 3 2 2.27
    -3 3 2 2.22
    -3 3 2 2.33
    -3 3 2 1.97
    2 -3 -2 47.44
    2 -3 -2 46.87
    2 -3 -2 45.4
    2 -3 -2 44.11
    -2 3 2 45.07
    -2 3 2 48.51
    -2 3 2 45.09
    -2 3 2 47.04
    -2 3 2 44.93
    1 -3 -2 140.08
    1 -3 -2 131.92
    1 -3 -2 134.57
    1 -3 -2 138.19
    -1 3 2 136.05
    -1 3 2 132.83
    -1 3 2 136.53
    -1 3 2 144.76
    -1 3 2 139.13
    -1 -3 -2 77.09
    -1 -3 -2 80.29
    -1 -3 -2 76.38
    -1 -3 -2 80.2
    1 3 2 77.21
    1 3 2 77.1
    1 3 2 76.16
    1 3 2 75.55
    1 3 2 80.44
    -2 -3 -2 143.51
    -2 -3 -2 141.26
    -2 -3 -2 139.2
    -2 -3 -2 146.7
    2 3 2 139.88
    2 3 2 142.17
    2 3 2 146.73
    2 3 2 146.5
    -3 -3 -2 36.16
    -3 -3 -2 37.95
    -3 -3 -2 38.41
    3 3 2 38.86
    3 3 2 37.61
    3 3 2 39.28
    3 3 2 39.7
    -4 -3 -2 0.4
    -4 -3 -2 0.45
    -4 -3 -2 0.15
    4 3 2 0.14
    4 3 2 0.3
    4 3 2 0.18
    4 3 2 0.42
    -5 -3 -2 4.42
    -5 -3 -2 3.6
    -5 -3 -2 4.2
    5 3 2 4.06
    5 3 2 3.66
    5 3 2 3.75
    5 3 2 4.34
    -6 -3 -2 58.97
    -6 -3 -2 60.34
    -6 -3 -2 54.96
    6 3 2 58.2
    6 3 2 60.54
    6 3 2 61.43
    -7 -3 -2 -0.42
    -7 -3 -2 0.03
    -7 -3 -2 0
    -7 -3 -2 -0.15
    7 3 2 -0.11
    7 3 2 0.05
    7 3 2 0.11
    -8 -3 -2 8.07
    -8 -3 -2 7.51
    -8 -3 -2 5.94
    -8 -3 -2 6.51
    8 3 2 5.69
    8 3 2 6.88
    8 3 2 6.71
    -9 -3 -2 2.44
    -9 -3 -2 2.59
    -9 -3 -2 1.59
    -9 -3 -2 2.26
    9 3 2 2.48
    9 3 2 2.57
    -10 -3 -2 0.05
    -10 -3 -2 1.01
    -10 -3 -2 0.44
    -10 -3 -2 0.68
    10 3 2 0.69
    10 3 2 1.09
    -11 -3 -2 1.4
    -11 -3 -2 0.94
    -11 -3 -2 1.09
    11 3 2 0.76
    11 3 2 1.96
    12 3 2 0.25
    12 3 2 0.23
    -13 4 2 -0.02
    -13 4 2 0.91
    12 -4 -2 0.02
    -12 4 2 0.77
    -12 4 2 -0.12
    -12 4 2 -1.25
    11 -4 -2 3.17
    -11 4 2 3.24
    -11 4 2 3.33
    -11 4 2 5.05
    10 -4 -2 11.36
    10 -4 -2 12.05
    -10 4 2 11.84
    -10 4 2 11.34
    -10 4 2 11.07
    9 -4 -2 0.05
    9 -4 -2 -0.01
    -9 4 2 0.15
    -9 4 2 0.36
    -9 4 2 0.27
    -9 4 2 -0.23
    8 -4 -2 5.05
    8 -4 -2 4.66
    -8 4 2 4.94
    -8 4 2 5.48
    -8 4 2 4.21
    7 -4 -2 1.91
    7 -4 -2 2.44
    7 -4 -2 2.52
    -7 4 2 3.17
    -7 4 2 2.62
    -7 4 2 2.79
    -7 4 2 2.64
    6 -4 -2 2.06
    6 -4 -2 1.8
    6 -4 -2 2.07
    -6 4 2 2.03
    -6 4 2 2.12
    -6 4 2 1.37
    -6 4 2 2.12
    5 -4 -2 25.84
    5 -4 -2 24.77
    5 -4 -2 25.15
    5 -4 -2 24.56
    -5 4 2 25.94
    -5 4 2 25.15
    -5 4 2 24.75
    4 -4 -2 33.32
    4 -4 -2 34.09
    4 -4 -2 33.85
    4 -4 -2 33.43
    -4 4 2 34.43
    -4 4 2 33.62
    -4 4 2 35.36
    -4 4 2 32.74
    -4 4 2 32.47
    3 -4 -2 4.73
    3 -4 -2 4.76
    3 -4 -2 4.71
    3 -4 -2 5.05
    -3 4 2 5.03
    -3 4 2 5.06
    -3 4 2 4.52
    -3 4 2 5
    2 -4 -2 107.89
    2 -4 -2 108.46
    2 -4 -2 108.64
    2 -4 -2 112.6
    -2 4 2 114.38
    -2 4 2 110.1
    -2 4 2 107.49
    -2 4 2 107.36
    -2 4 2 107.78
    1 -4 -2 174.49
    1 -4 -2 187.38
    1 -4 -2 177.74
    1 -4 -2 178.57
    -1 4 2 184.38
    -1 4 2 176.23
    -1 4 2 174.99
    -1 4 2 184.93
    -1 4 2 179.86
    0 -4 -2 41.05
    0 -4 -2 40.86
    0 -4 -2 42.54
    0 -4 -2 41
    0 4 2 41.97
    0 4 2 40.66
    0 4 2 41.67
    0 4 2 41.12
    0 4 2 40.27
    -1 -4 -2 66.91
    -1 -4 -2 67.46
    -1 -4 -2 69.74
    -1 -4 -2 69.74
    1 4 2 69.31
    1 4 2 67.68
    1 4 2 68.19
    1 4 2 67.57
    1 4 2 68.22
    -2 -4 -2 67.3
    -2 -4 -2 71.82
    -2 -4 -2 67.39
    -2 -4 -2 67.86
    2 4 2 69.35
    2 4 2 67.66
    2 4 2 71.04
    2 4 2 69.71
    -3 -4 -2 15.5
    -3 -4 -2 15.04
    -3 -4 -2 14.76
    -3 -4 -2 15.45
    3 4 2 15.62
    3 4 2 15.37
    3 4 2 14.84
    -4 -4 -2 9.28
    -4 -4 -2 9.72
    -4 -4 -2 10.12
    4 4 2 9.65
    4 4 2 9.61
    4 4 2 9.29
    4 4 2 10.87
    -5 -4 -2 31.28
    -5 -4 -2 32.85
    -5 -4 -2 31.5
    5 4 2 32.06
    5 4 2 33.41
    5 4 2 32.91
    5 4 2 31.69
    -6 -4 -2 78.25
    -6 -4 -2 76.51
    -6 -4 -2 78.24
    -6 -4 -2 77.64
    6 4 2 76.24
    6 4 2 77.43
    -7 -4 -2 0.3
    -7 -4 -2 0.74
    -7 -4 -2 0.53
    -7 -4 -2 0.36
    7 4 2 0.19
    7 4 2 0.14
    -8 -4 -2 13.34
    -8 -4 -2 11.61
    -8 -4 -2 14.18
    -8 -4 -2 12.95
    8 4 2 12.87
    8 4 2 13.58
    -9 -4 -2 2.35
    -9 -4 -2 3.62
    -9 -4 -2 3.6
    -9 -4 -2 2.93
    9 4 2 2.4
    -10 -4 -2 2.47
    -10 -4 -2 1.12
    -10 -4 -2 0.7
    -10 -4 -2 1.35
    10 4 2 1.3
    -11 -4 -2 0.64
    -11 -4 -2 0.52
    13 -5 -2 -0.39
    -13 5 2 -0.72
    12 -5 -2 0.49
    -12 5 2 0.85
    -12 5 2 0.01
    11 -5 -2 3.14
    -11 5 2 4.43
    -11 5 2 4.09
    10 -5 -2 4.47
    10 -5 -2 5.28
    -10 5 2 4.96
    -10 5 2 5.91
    -10 5 2 5.33
    -10 5 2 5.23
    9 -5 -2 1.47
    9 -5 -2 0.67
    -9 5 2 0.96
    -9 5 2 0.43
    -9 5 2 0.92
    -9 5 2 0.3
    8 -5 -2 0.52
    8 -5 -2 0.61
    8 -5 -2 1.06
    -8 5 2 1.43
    -8 5 2 0.68
    -8 5 2 1
    -8 5 2 0.78
    7 -5 -2 -0.05
    7 -5 -2 0.2
    7 -5 -2 -0.07
    -7 5 2 -0.27
    -7 5 2 -0.06
    -7 5 2 0.18
    -7 5 2 0
    6 -5 -2 73.01
    6 -5 -2 71.25
    6 -5 -2 72.25
    -6 5 2 74.41
    -6 5 2 71.97
    -6 5 2 69.79
    -6 5 2 71.43
    5 -5 -2 10.05
    5 -5 -2 10.71
    5 -5 -2 10.74
    5 -5 -2 10.9
    -5 5 2 10.99
    -5 5 2 9.58
    -5 5 2 10.57
    -5 5 2 11.17
    4 -5 -2 0.49
    4 -5 -2 0.18
    4 -5 -2 0.61
    4 -5 -2 0.48
    -4 5 2 0.52
    -4 5 2 0.55
    -4 5 2 0.65
    -4 5 2 0.35
    -4 5 2 0.59
    3 -5 -2 14.43
    3 -5 -2 14.66
    3 -5 -2 14.34
    3 -5 -2 14.19
    -3 5 2 14.38
    -3 5 2 15.11
    -3 5 2 13.53
    -3 5 2 13.71
    -3 5 2 15.1
    2 -5 -2 26.35
    2 -5 -2 26.54
    2 -5 -2 27.46
    2 -5 -2 26.24
    -2 5 2 26.07
    -2 5 2 27.17
    -2 5 2 26.28
    -2 5 2 28.19
    -2 5 2 25.67
    1 -5 -2 20.91
    1 -5 -2 20.58
    1 -5 -2 20.74
    1 -5 -2 20.85
    -1 5 2 19.97
    -1 5 2 21.58
    -1 5 2 21.25
    -1 5 2 20.6
    -1 5 2 21.07
    0 -5 -2 20.08
    0 -5 -2 20.53
    0 -5 -2 21.11
    0 -5 -2 21.84
    0 5 2 19.96
    0 5 2 21.13
    0 5 2 21.19
    0 5 2 21.77
    0 5 2 21.18
    -1 -5 -2 98.63
    -1 -5 -2 98.53
    -1 -5 -2 101.9
    -1 -5 -2 99.78
    1 5 2 99.56
    1 5 2 100.61
    1 5 2 99.51
    -2 -5 -2 110.65
    -2 -5 -2 104.42
    -2 -5 -2 104.71
    -2 -5 -2 106.82
    2 5 2 105.58
    2 5 2 105.7
    2 5 2 105.59
    2 5 2 105.08
    -3 -5 -2 0.55
    -3 -5 -2 0.5
    -3 -5 -2 0.28
    -3 -5 -2 0.62
    3 5 2 0.63
    3 5 2 0.58
    3 5 2 0.56
    3 5 2 0.46
    -4 -5 -2 0.76
    -4 -5 -2 0.47
    -4 -5 -2 1.1
    -4 -5 -2 0.59
    4 5 2 0.69
    4 5 2 0.82
    4 5 2 0.44
    4 5 2 1.21
    -5 -5 -2 3.64
    -5 -5 -2 3.9
    -5 -5 -2 4.3
    -5 -5 -2 3.8
    5 5 2 3.78
    5 5 2 3.92
    5 5 2 4.24
    5 5 2 3.62
    -6 -5 -2 15.78
    -6 -5 -2 15.5
    -6 -5 -2 15.2
    6 5 2 15.51
    6 5 2 15.71
    6 5 2 14.53
    -7 -5 -2 2.79
    -7 -5 -2 2.41
    -7 -5 -2 2.99
    -7 -5 -2 3.17
    7 5 2 2.18
    7 5 2 2.47
    -8 -5 -2 1.09
    -8 -5 -2 1.77
    -8 -5 -2 -0.01
    -8 -5 -2 1.34
    8 5 2 0.79
    -9 -5 -2 5.47
    -9 -5 -2 6.3
    -9 -5 -2 3.31
    -9 -5 -2 5
    9 5 2 6.27
    -10 -5 -2 -0.38
    -10 -5 -2 1.6
    -10 -5 -2 -0.69
    10 5 2 0.1
    -11 -5 -2 2.71
    11 5 2 2.95
    13 -6 -2 0.75
    12 -6 -2 -0.02
    -12 6 2 -0.48
    11 -6 -2 0.08
    -11 6 2 -0.42
    -11 6 2 0.44
    10 -6 -2 5.48
    10 -6 -2 5.22
    -10 6 2 4.6
    -10 6 2 4.97
    -10 6 2 5.89
    9 -6 -2 1.39
    9 -6 -2 1.35
    -9 6 2 1.23
    -9 6 2 1.66
    -9 6 2 1.69
    -9 6 2 1.75
    8 -6 -2 10.58
    8 -6 -2 9.17
    8 -6 -2 9.8
    -8 6 2 10.82
    -8 6 2 7.78
    -8 6 2 9.77
    -8 6 2 9.95
    7 -6 -2 38.36
    7 -6 -2 36.44
    7 -6 -2 35.95
    -7 6 2 36.96
    -7 6 2 37.38
    -7 6 2 37.18
    -7 6 2 34.83
    6 -6 -2 7.89
    6 -6 -2 9.42
    6 -6 -2 8.72
    6 -6 -2 8
    -6 6 2 8.64
    -6 6 2 8.76
    -6 6 2 8.77
    5 -6 -2 20.13
    5 -6 -2 20.33
    5 -6 -2 19.47
    5 -6 -2 20.77
    -5 6 2 19.79
    -5 6 2 19.25
    -5 6 2 18.68
    -5 6 2 19.1
    4 -6 -2 0.61
    4 -6 -2 0.51
    4 -6 -2 0.14
    4 -6 -2 0.32
    -4 6 2 0.37
    -4 6 2 0.68
    -4 6 2 0.66
    -4 6 2 0.37
    -4 6 2 0.73
    3 -6 -2 3.48
    3 -6 -2 3.59
    3 -6 -2 3.32
    3 -6 -2 3.67
    -3 6 2 3.97
    -3 6 2 3.83
    -3 6 2 3.84
    -3 6 2 3.76
    -3 6 2 3.36
    2 -6 -2 1.38
    2 -6 -2 1.34
    2 -6 -2 1.17
    2 -6 -2 1.6
    -2 6 2 1.36
    -2 6 2 1.56
    -2 6 2 1.61
    -2 6 2 1.66
    -2 6 2 1.22
    1 -6 -2 0.18
    1 -6 -2 0.25
    1 -6 -2 0.14
    1 -6 -2 0
    -1 6 2 0.24
    -1 6 2 0.36
    -1 6 2 0.04
    -1 6 2 0.24
    -1 6 2 0.12
    0 -6 -2 16.21
    0 -6 -2 15.78
    0 -6 -2 16.58
    0 -6 -2 16.83
    0 6 2 16.82
    0 6 2 16.56
    0 6 2 17.07
    0 6 2 16.17
    0 6 2 17
    -1 -6 -2 9.04
    -1 -6 -2 8.83
    -1 -6 -2 9.01
    -1 -6 -2 8.72
    1 6 2 9.02
    1 6 2 9.09
    1 6 2 8.47
    1 6 2 8.45
    -2 -6 -2 0.48
    -2 -6 -2 0.36
    -2 -6 -2 0.04
    -2 -6 -2 0.51
    2 6 2 0.26
    2 6 2 0.62
    2 6 2 0.02
    2 6 2 0.14
    -3 -6 -2 27.65
    -3 -6 -2 24.99
    -3 -6 -2 25.15
    -3 -6 -2 26.88
    3 6 2 25.66
    3 6 2 26.69
    3 6 2 26.74
    3 6 2 25.4
    -4 -6 -2 1.2
    -4 -6 -2 1.56
    -4 -6 -2 1.36
    4 6 2 1
    4 6 2 1.35
    4 6 2 1.56
    4 6 2 1.05
    -5 -6 -2 7.05
    -5 -6 -2 7.67
    -5 -6 -2 7.4
    5 6 2 7.14
    5 6 2 8
    5 6 2 7.12
    5 6 2 7.38
    -6 -6 -2 2.91
    -6 -6 -2 3.24
    -6 -6 -2 2.67
    -6 -6 -2 2.34
    6 6 2 2.28
    6 6 2 2.62
    6 6 2 2.41
    6 6 2 2.81
    -7 -6 -2 22.11
    -7 -6 -2 18.98
    -7 -6 -2 19.29
    -7 -6 -2 20.73
    7 6 2 20.41
    7 6 2 20.76
    7 6 2 19.84
    -8 -6 -2 4.92
    -8 -6 -2 5.13
    -8 -6 -2 4.54
    -8 -6 -2 3.46
    8 6 2 4.7
    -9 -6 -2 -0.36
    -9 -6 -2 -0.36
    -9 -6 -2 0.24
    9 6 2 -0.07
    -10 -6 -2 0.85
    10 6 2 -0.02
    -11 -6 -2 0.98
    11 6 2 0.09
    12 -7 -2 0.94
    -12 7 2 1.32
    -12 7 2 0.82
    11 -7 -2 1.57
    -11 7 2 1.94
    -11 7 2 1.51
    -11 7 2 0.75
    -11 7 2 1.56
    10 -7 -2 0.67
    10 -7 -2 1.43
    -10 7 2 0.65
    -10 7 2 1.29
    -10 7 2 0.45
    -10 7 2 0.59
    9 -7 -2 2.58
    9 -7 -2 2.16
    9 -7 -2 2.29
    -9 7 2 2.02
    -9 7 2 1.66
    -9 7 2 0.99
    -9 7 2 1.82
    8 -7 -2 30.62
    8 -7 -2 31.79
    8 -7 -2 33.6
    -8 7 2 32.11
    -8 7 2 31.58
    -8 7 2 32.46
    -8 7 2 32.93
    7 -7 -2 1.83
    7 -7 -2 1.87
    7 -7 -2 2.11
    7 -7 -2 1.65
    -7 7 2 1.48
    -7 7 2 1.67
    -7 7 2 2.07
    6 -7 -2 0.12
    6 -7 -2 -0.22
    6 -7 -2 -0.08
    6 -7 -2 -0.44
    -6 7 2 -0.09
    -6 7 2 -0.04
    -6 7 2 -0.05
    -6 7 2 -0.07
    5 -7 -2 51.35
    5 -7 -2 48.96
    5 -7 -2 51.02
    5 -7 -2 49.75
    -5 7 2 49.05
    -5 7 2 50.57
    -5 7 2 49.5
    -5 7 2 49.9
    4 -7 -2 11.19
    4 -7 -2 11.05
    4 -7 -2 11.39
    4 -7 -2 12.05
    -4 7 2 11
    -4 7 2 11.24
    -4 7 2 11.25
    -4 7 2 10.3
    3 -7 -2 24.76
    3 -7 -2 23.82
    3 -7 -2 25.03
    3 -7 -2 24.11
    -3 7 2 22.99
    -3 7 2 25.34
    -3 7 2 23.38
    -3 7 2 24.54
    -3 7 2 24.36
    2 -7 -2 105.27
    2 -7 -2 106.51
    2 -7 -2 107.61
    2 -7 -2 103.29
    -2 7 2 107.09
    -2 7 2 107.11
    -2 7 2 105.71
    -2 7 2 102.22
    -2 7 2 102.65
    1 -7 -2 23.86
    1 -7 -2 21.54
    1 -7 -2 23.44
    1 -7 -2 23.62
    -1 7 2 22.98
    -1 7 2 23.88
    -1 7 2 24.4
    -1 7 2 23.43
    -1 7 2 23.92
    0 -7 -2 14.09
    0 -7 -2 14.02
    0 -7 -2 13.97
    0 -7 -2 13.77
    0 7 2 12.64
    0 7 2 13.69
    0 7 2 14.44
    0 7 2 13.68
    -1 -7 -2 -0.12
    -1 -7 -2 -0.04
    -1 -7 -2 0.21
    -1 -7 -2 -0.26
    1 7 2 0.4
    1 7 2 0.18
    1 7 2 0.2
    1 7 2 0.01
    -2 -7 -2 1.63
    -2 -7 -2 1.8
    -2 -7 -2 1.4
    -2 -7 -2 1.33
    2 7 2 1.73
    2 7 2 1.52
    2 7 2 1.14
    2 7 2 1.41
    -3 -7 -2 8.55
    -3 -7 -2 8.98
    3 7 2 6.44
    3 7 2 8.04
    3 7 2 7.89
    3 7 2 6.98
    -4 -7 -2 5.05
    -4 -7 -2 6.21
    4 7 2 5.86
    4 7 2 6.37
    4 7 2 6.51
    4 7 2 5.95
    -5 -7 -2 38.94
    -5 -7 -2 39.27
    -5 -7 -2 40.28
    5 7 2 38.31
    5 7 2 39.25
    5 7 2 37.46
    5 7 2 37.38
    -6 -7 -2 5.44
    -6 -7 -2 7
    -6 -7 -2 6.5
    -6 -7 -2 6.45
    6 7 2 7.17
    6 7 2 7.25
    6 7 2 5.89
    6 7 2 8.6
    -7 -7 -2 0.82
    -7 -7 -2 0.98
    -7 -7 -2 0.84
    -7 -7 -2 0.7
    7 7 2 1.11
    7 7 2 0.94
    -8 -7 -2 1.26
    -8 -7 -2 1.49
    -8 -7 -2 -0.08
    -8 -7 -2 0.53
    8 7 2 1.37
    -9 -7 -2 0.85
    -9 -7 -2 -0.02
    -9 -7 -2 -0.19
    9 7 2 0.4
    -10 -7 -2 -1.35
    10 7 2 0.59
    12 -8 -2 0.07
    -12 8 2 0.12
    -11 8 2 2.53
    -11 8 2 0.84
    -11 8 2 0.64
    10 -8 -2 4.38
    10 -8 -2 5.06
    10 -8 -2 3.39
    -10 8 2 5.91
    -10 8 2 5.38
    -10 8 2 4.9
    -10 8 2 4.67
    9 -8 -2 15.65
    9 -8 -2 16.59
    9 -8 -2 15.99
    -9 8 2 15.01
    -9 8 2 15.35
    -9 8 2 17.32
    -9 8 2 15.41
    8 -8 -2 15.43
    8 -8 -2 16.01
    8 -8 -2 15.85
    -8 8 2 16.26
    -8 8 2 15.38
    -8 8 2 16.27
    -8 8 2 17.3
    7 -8 -2 1.52
    7 -8 -2 1.38
    7 -8 -2 1.91
    7 -8 -2 2.17
    -7 8 2 1.13
    -7 8 2 1.47
    -7 8 2 1.68
    -7 8 2 2.09
    6 -8 -2 8.33
    6 -8 -2 8.56
    6 -8 -2 8.54
    6 -8 -2 7.76
    -6 8 2 8.77
    -6 8 2 7.76
    -6 8 2 8.08
    -6 8 2 7.97
    5 -8 -2 9.66
    5 -8 -2 10.12
    5 -8 -2 8.63
    5 -8 -2 9.64
    -5 8 2 9.34
    -5 8 2 10.22
    -5 8 2 9.81
    -5 8 2 9.43
    4 -8 -2 28.61
    4 -8 -2 30.25
    4 -8 -2 29.07
    4 -8 -2 29.68
    -4 8 2 29.75
    -4 8 2 28.46
    -4 8 2 29.15
    -4 8 2 29.42
    3 -8 -2 0
    3 -8 -2 -0.01
    3 -8 -2 0.08
    3 -8 -2 0.19
    -3 8 2 0.07
    -3 8 2 0.13
    -3 8 2 -0.12
    -3 8 2 -0.22
    -3 8 2 -0.17
    2 -8 -2 25.84
    2 -8 -2 26.14
    2 -8 -2 25.87
    2 -8 -2 25.99
    -2 8 2 26.29
    -2 8 2 24.77
    -2 8 2 26.94
    -2 8 2 26.4
    -2 8 2 25.7
    1 -8 -2 32.04
    1 -8 -2 30.77
    1 -8 -2 32.59
    1 -8 -2 32.13
    -1 8 2 32.07
    -1 8 2 32.46
    -1 8 2 31.7
    -1 8 2 31.78
    0 -8 -2 6.83
    0 -8 -2 5.96
    0 -8 -2 6.1
    0 -8 -2 6.23
    0 8 2 6.45
    0 8 2 6.3
    0 8 2 5.87
    0 8 2 5.99
    -1 -8 -2 1.51
    -1 -8 -2 1.8
    -1 -8 -2 1.34
    -1 -8 -2 1.94
    1 8 2 1.32
    1 8 2 1.62
    1 8 2 1.88
    1 8 2 1.61
    -2 -8 -2 33.37
    -2 -8 -2 35.4
    -2 -8 -2 31.36
    -2 -8 -2 34.42
    2 8 2 34.27
    2 8 2 32.41
    2 8 2 33.54
    2 8 2 31.69
    -3 -8 -2 20.77
    -3 -8 -2 20.13
    -3 -8 -2 19.7
    3 8 2 20.41
    3 8 2 20.34
    3 8 2 19.35
    3 8 2 20.12
    -4 -8 -2 -0.27
    -4 -8 -2 0.52
    -4 -8 -2 0.02
    4 8 2 0.09
    4 8 2 0.25
    4 8 2 -0.04
    4 8 2 -0.46
    -5 -8 -2 2.62
    -5 -8 -2 2.28
    -5 -8 -2 1.44
    5 8 2 1.98
    5 8 2 2.52
    5 8 2 2.12
    5 8 2 1.76
    -6 -8 -2 9.48
    -6 -8 -2 8.58
    -6 -8 -2 6.96
    -6 -8 -2 9.31
    6 8 2 8.59
    6 8 2 9.69
    6 8 2 8.64
    6 8 2 9.68
    -7 -8 -2 3.52
    -7 -8 -2 3.07
    -7 -8 -2 3.77
    -7 -8 -2 4.48
    7 8 2 3.79
    7 8 2 3.46
    7 8 2 4.21
    -8 -8 -2 -0.15
    -8 -8 -2 -1.22
    -8 -8 -2 -1.74
    8 8 2 -0.05
    8 8 2 0.21
    -9 -8 -2 -0.33
    9 8 2 0.92
    11 -9 -2 3.72
    -11 9 2 4.01
    10 -9 -2 0.61
    10 -9 -2 0.34
    10 -9 -2 0.2
    -10 9 2 0.74
    -10 9 2 0.86
    -10 9 2 0.77
    -10 9 2 0.54
    9 -9 -2 1.71
    9 -9 -2 1.55
    9 -9 -2 1.65
    -9 9 2 2.72
    -9 9 2 1.36
    -9 9 2 1.92
    -9 9 2 1.65
    8 -9 -2 0.37
    8 -9 -2 0.59
    8 -9 -2 0.38
    8 -9 -2 0.8
    -8 9 2 0.88
    -8 9 2 0.5
    -8 9 2 0.17
    -8 9 2 0.21
    7 -9 -2 0.06
    7 -9 -2 -0.2
    7 -9 -2 0.19
    7 -9 -2 -0.16
    -7 9 2 0.22
    -7 9 2 -0.05
    -7 9 2 0.5
    -7 9 2 0.52
    6 -9 -2 5.69
    6 -9 -2 6.11
    6 -9 -2 6.51
    6 -9 -2 6.13
    -6 9 2 6.38
    -6 9 2 6.43
    -6 9 2 6.19
    -6 9 2 4.78
    5 -9 -2 8.11
    5 -9 -2 7.4
    5 -9 -2 7.54
    5 -9 -2 6.32
    -5 9 2 7.89
    -5 9 2 7.94
    -5 9 2 7.79
    4 -9 -2 0.45
    4 -9 -2 0.18
    4 -9 -2 0.41
    4 -9 -2 0.23
    -4 9 2 0.25
    -4 9 2 0.22
    -4 9 2 0.12
    3 -9 -2 3.63
    3 -9 -2 3.44
    3 -9 -2 3.43
    3 -9 -2 2.68
    -3 9 2 3.33
    -3 9 2 2.84
    -3 9 2 3.2
    -3 9 2 2.82
    -3 9 2 3.11
    2 -9 -2 1.3
    2 -9 -2 0.88
    2 -9 -2 1.21
    2 -9 -2 1.34
    -2 9 2 1.17
    -2 9 2 1.46
    -2 9 2 1.62
    -2 9 2 1.96
    1 -9 -2 0.96
    1 -9 -2 1.3
    1 -9 -2 0.76
    -1 9 2 0.92
    -1 9 2 0.67
    -1 9 2 0.4
    -1 9 2 0.75
    0 -9 -2 5.78
    0 -9 -2 5.74
    0 -9 -2 5.79
    0 -9 -2 6.11
    0 9 2 6.11
    0 9 2 4.86
    0 9 2 4.74
    0 9 2 5.27
    -1 -9 -2 2.71
    -1 -9 -2 3.6
    -1 -9 -2 2.8
    -1 -9 -2 3.39
    1 9 2 3.04
    1 9 2 3.56
    1 9 2 3.13
    1 9 2 2.82
    -2 -9 -2 2.22
    -2 -9 -2 2.49
    -2 -9 -2 2.54
    -2 -9 -2 2.83
    2 9 2 1.92
    2 9 2 2.42
    2 9 2 2.85
    2 9 2 2.05
    -3 -9 -2 1.66
    -3 -9 -2 1.12
    -3 -9 -2 1.59
    3 9 2 0.06
    3 9 2 0.51
    3 9 2 1.09
    3 9 2 0.81
    -4 -9 -2 8.74
    -4 -9 -2 8.95
    -4 -9 -2 9.6
    4 9 2 8.34
    4 9 2 8.55
    4 9 2 8.91
    4 9 2 9.94
    -5 -9 -2 2.3
    -5 -9 -2 2.24
    -5 -9 -2 2.78
    -5 -9 -2 3.13
    5 9 2 1.93
    5 9 2 2.64
    5 9 2 2.37
    5 9 2 2.49
    -6 -9 -2 9.37
    -6 -9 -2 7.35
    -6 -9 -2 11.46
    -6 -9 -2 7.85
    6 9 2 8.87
    6 9 2 12.14
    6 9 2 10.12
    -7 -9 -2 -0.95
    -7 -9 -2 -0.87
    -7 -9 -2 -0.23
    7 9 2 -0.12
    7 9 2 -0.01
    7 9 2 0.2
    -8 -9 -2 -0.07
    8 9 2 1.62
    8 9 2 0.63
    9 9 2 0.71
    11 -10 -2 -0.43
    -11 10 2 -0.58
    10 -10 -2 0.36
    10 -10 -2 0.92
    -10 10 2 0.5
    9 -10 -2 0.23
    9 -10 -2 1.02
    9 -10 -2 0.35
    -9 10 2 0.3
    -9 10 2 1.23
    -9 10 2 0.82
    -9 10 2 0.33
    8 -10 -2 9.17
    8 -10 -2 9.02
    8 -10 -2 9.13
    8 -10 -2 9.04
    -8 10 2 8.33
    -8 10 2 7.96
    -8 10 2 9.24
    -8 10 2 11.12
    7 -10 -2 3.27
    7 -10 -2 3.62
    7 -10 -2 2.72
    -7 10 2 4.65
    -7 10 2 3.7
    -7 10 2 2.11
    -7 10 2 3.98
    6 -10 -2 0.34
    6 -10 -2 0.12
    6 -10 -2 0.03
    -6 10 2 0.37
    -6 10 2 -0.17
    -6 10 2 0.37
    -6 10 2 0.52
    5 -10 -2 2.32
    5 -10 -2 1.68
    5 -10 -2 1.91
    -5 10 2 1.48
    -5 10 2 2.03
    -5 10 2 2.03
    -5 10 2 1.61
    4 -10 -2 8.18
    4 -10 -2 7.74
    4 -10 -2 7.83
    4 -10 -2 7.47
    -4 10 2 8.8
    -4 10 2 7.78
    -4 10 2 7.9
    -4 10 2 9.33
    3 -10 -2 1.53
    3 -10 -2 1.22
    3 -10 -2 0.64
    3 -10 -2 1.47
    -3 10 2 1.08
    -3 10 2 0.91
    -3 10 2 1.23
    2 -10 -2 0.35
    2 -10 -2 0.33
    2 -10 -2 0.41
    2 -10 -2 0.17
    -2 10 2 0.29
    -2 10 2 -0.01
    -2 10 2 0.3
    -2 10 2 0.93
    1 -10 -2 -0.28
    1 -10 -2 0.02
    1 -10 -2 0.18
    1 -10 -2 0.17
    -1 10 2 0.17
    -1 10 2 -0.01
    -1 10 2 0.31
    -1 10 2 0.13
    0 -10 -2 1.92
    0 -10 -2 1.07
    0 -10 -2 0.94
    0 10 2 1.12
    0 10 2 0.94
    0 10 2 1.13
    0 10 2 0.79
    -1 -10 -2 3.46
    -1 -10 -2 4.47
    -1 -10 -2 5.46
    -1 -10 -2 4.99
    1 10 2 4.31
    1 10 2 4.6
    1 10 2 4.78
    1 10 2 5.04
    -2 -10 -2 -0.04
    -2 -10 -2 0.66
    -2 -10 -2 -0.17
    2 10 2 -0.32
    2 10 2 -0.02
    2 10 2 -0.05
    2 10 2 -0.06
    -3 -10 -2 12.84
    -3 -10 -2 15.93
    -3 -10 -2 16.08
    3 10 2 16
    3 10 2 14.86
    3 10 2 14.72
    3 10 2 14.83
    -4 -10 -2 2.36
    -4 -10 -2 3.08
    -4 -10 -2 1.64
    4 10 2 1.37
    4 10 2 2.68
    4 10 2 2.86
    -5 -10 -2 1.57
    -5 -10 -2 1.65
    -5 -10 -2 1.21
    -5 -10 -2 2.1
    5 10 2 3.45
    5 10 2 2.13
    5 10 2 2
    -6 -10 -2 0.15
    -6 -10 -2 -0.16
    -6 -10 -2 0.4
    6 10 2 0.7
    6 10 2 0.49
    6 10 2 -0.09
    -7 -10 -2 -1.68
    7 10 2 0.72
    7 10 2 0.72
    8 10 2 -0.22
    10 -11 -2 1
    -10 11 2 0.28
    9 -11 -2 0.05
    -9 11 2 3.6
    8 -11 -2 1.73
    8 -11 -2 0.93
    8 -11 -2 1.09
    -8 11 2 1.86
    -8 11 2 1.16
    -8 11 2 1.11
    -8 11 2 0.85
    7 -11 -2 0.21
    7 -11 -2 0.03
    7 -11 -2 0.35
    7 -11 -2 -0.37
    -7 11 2 1.14
    -7 11 2 0.02
    -7 11 2 -0.45
    -7 11 2 0.23
    6 -11 -2 -0.47
    6 -11 -2 -0.14
    6 -11 -2 0.24
    6 -11 -2 -0.09
    -6 11 2 0.53
    -6 11 2 -0.24
    -6 11 2 0.33
    -6 11 2 -0.39
    5 -11 -2 0.77
    5 -11 -2 0.46
    5 -11 -2 -0.64
    5 -11 -2 0.32
    -5 11 2 0.76
    -5 11 2 0.56
    -5 11 2 0.44
    4 -11 -2 11.81
    4 -11 -2 11.63
    4 -11 -2 10.44
    4 -11 -2 9.94
    -4 11 2 8.7
    -4 11 2 11.2
    -4 11 2 10.27
    3 -11 -2 2.11
    3 -11 -2 3.23
    3 -11 -2 2.86
    3 -11 -2 2.36
    -3 11 2 2
    -3 11 2 2.06
    -3 11 2 2.2
    2 -11 -2 0.57
    2 -11 -2 0.5
    2 -11 -2 0.42
    2 -11 -2 0.52
    -2 11 2 0.25
    -2 11 2 0.07
    -2 11 2 0.66
    1 -11 -2 5.64
    1 -11 -2 4.98
    1 -11 -2 5
    1 -11 -2 4.44
    -1 11 2 4.25
    -1 11 2 5.21
    -1 11 2 4.68
    0 -11 -2 7.77
    0 -11 -2 6.97
    0 -11 -2 8.86
    0 -11 -2 8.88
    0 11 2 8.37
    0 11 2 6.71
    -1 -11 -2 2.17
    -1 -11 -2 1.45
    -1 -11 -2 0.78
    -1 -11 -2 1.59
    1 11 2 2.73
    1 11 2 0.64
    1 11 2 0.52
    -2 -11 -2 2.15
    -2 -11 -2 2.72
    -2 -11 -2 1
    2 11 2 1.62
    2 11 2 2.32
    2 11 2 2.53
    -3 -11 -2 0.25
    -3 -11 -2 -0.03
    -3 -11 -2 0.9
    3 11 2 0.18
    3 11 2 0.23
    -4 -11 -2 2.85
    -4 -11 -2 3.29
    -4 -11 -2 2.36
    -4 -11 -2 3.04
    4 11 2 1.3
    4 11 2 1.51
    4 11 2 2.04
    -5 -11 -2 -0.77
    -5 -11 -2 0.11
    -5 -11 -2 0.92
    5 11 2 -0.52
    5 11 2 -0.11
    -6 -11 -2 0.48
    -6 -11 -2 1.27
    6 11 2 -0.09
    6 11 2 0.48
    7 11 2 10.28
    9 -12 -2 -0.1
    9 -12 -2 0.01
    -9 12 2 0.45
    8 -12 -2 3.25
    8 -12 -2 1.97
    -8 12 2 2.11
    7 -12 -2 -0.75
    7 -12 -2 0.34
    7 -12 -2 0.19
    -7 12 2 -1.42
    -7 12 2 0.1
    -7 12 2 -0.55
    6 -12 -2 5.02
    6 -12 -2 4.01
    6 -12 -2 4.98
    6 -12 -2 4.32
    -6 12 2 4.9
    -6 12 2 5.03
    -6 12 2 3.04
    5 -12 -2 4.09
    5 -12 -2 3.13
    5 -12 -2 4.02
    5 -12 -2 3.03
    -5 12 2 2.87
    -5 12 2 3.79
    -5 12 2 3.53
    4 -12 -2 7.67
    4 -12 -2 6.84
    4 -12 -2 6.72
    4 -12 -2 6.88
    -4 12 2 8.3
    -4 12 2 7.69
    -4 12 2 6.23
    3 -12 -2 2.3
    3 -12 -2 3.05
    3 -12 -2 2.96
    3 -12 -2 2.31
    -3 12 2 2.87
    -3 12 2 1.9
    -3 12 2 2.13
    2 -12 -2 1.08
    2 -12 -2 0.57
    2 -12 -2 -0.02
    2 -12 -2 1.62
    -2 12 2 1.66
    -2 12 2 1.07
    -2 12 2 1.1
    1 -12 -2 4.92
    1 -12 -2 5.38
    1 -12 -2 5.8
    1 -12 -2 5.44
    -1 12 2 5.11
    -1 12 2 4.81
    -1 12 2 5.49
    0 -12 -2 15.99
    0 -12 -2 15.32
    0 -12 -2 15.9
    0 -12 -2 17.93
    0 12 2 15.41
    0 12 2 16.34
    0 12 2 15.97
    -1 -12 -2 7.58
    -1 -12 -2 7.75
    -1 -12 -2 8.99
    -1 -12 -2 6.94
    1 12 2 6.17
    1 12 2 6.88
    1 12 2 6.84
    -2 -12 -2 -0.24
    -2 -12 -2 -0.56
    -2 -12 -2 -0.05
    2 12 2 -0.93
    2 12 2 0.6
    2 12 2 0.59
    -3 -12 -2 8.74
    -3 -12 -2 12.07
    -3 -12 -2 9.52
    -3 -12 -2 10.3
    3 12 2 10.97
    3 12 2 10.89
    -4 -12 -2 1.42
    -4 -12 -2 -0.65
    4 12 2 0.6
    -5 -12 -2 0.7
    5 12 2 -0.18
    5 12 2 -0.56
    6 12 2 2.67
    8 -13 -2 3.02
    8 -13 -2 1.85
    -8 13 2 3.08
    -8 13 2 3.02
    7 -13 -2 -0.04
    7 -13 -2 0.88
    -7 13 2 1.65
    -7 13 2 0.66
    6 -13 -2 5.14
    6 -13 -2 5.61
    -6 13 2 4.66
    -6 13 2 5.78
    5 -13 -2 0.91
    5 -13 -2 0.03
    5 -13 -2 1.02
    -5 13 2 2.2
    -5 13 2 0.53
    -5 13 2 1.58
    4 -13 -2 0.24
    4 -13 -2 0.91
    4 -13 -2 1.67
    -4 13 2 0.84
    -4 13 2 0.58
    -4 13 2 0.05
    3 -13 -2 -0.07
    3 -13 -2 0.06
    3 -13 -2 -0.47
    3 -13 -2 -0.06
    -3 13 2 0.23
    -3 13 2 0.76
    -3 13 2 0.69
    2 -13 -2 2.06
    2 -13 -2 1.69
    2 -13 -2 3.69
    2 -13 -2 2.45
    -2 13 2 3.49
    -2 13 2 2.11
    -2 13 2 2.57
    1 -13 -2 -0.04
    1 -13 -2 0.98
    1 -13 -2 2.68
    1 -13 -2 0.83
    -1 13 2 -0.03
    -1 13 2 0.65
    0 -13 -2 0.62
    0 -13 -2 -0.54
    0 -13 -2 0.15
    0 -13 -2 0.5
    0 13 2 0.74
    0 13 2 -0.12
    -1 -13 -2 -0.11
    -1 -13 -2 1.42
    -1 -13 -2 0.91
    1 13 2 1.07
    1 13 2 0.68
    -2 -13 -2 1.3
    -2 -13 -2 0.88
    2 13 2 -0.37
    -3 -13 -2 0.31
    3 13 2 0.39
    3 13 2 1.21
    4 13 2 0.55
    6 -14 -2 0.96
    6 -14 -2 -2.38
    -6 14 2 0.3
    5 -14 -2 0.42
    5 -14 -2 0.72
    -5 14 2 -0.07
    4 -14 -2 7.29
    4 -14 -2 7.97
    -4 14 2 5.63
    3 -14 -2 10.96
    3 -14 -2 12.44
    -3 14 2 11.54
    -3 14 2 13.02
    2 -14 -2 1.48
    2 -14 -2 0.19
    -2 14 2 0.21
    -2 14 2 1.32
    1 -14 -2 0.74
    1 -14 -2 1.27
    -1 14 2 1.19
    -1 14 2 1.44
    0 -14 -2 6.08
    0 14 2 6.89
    0 14 2 6.58
    -1 -14 -2 6.53
    -1 -14 -2 6.22
    1 14 2 7.71
    -2 -14 -2 -0.56
    2 14 2 0.4
    2 15 -3 0.78
    -2 -15 3 0.82
    -1 -15 3 3.08
    0 15 -3 3.06
    0 -15 3 4.13
    -1 15 -3 9.81
    1 -15 3 9.23
    1 -15 3 9.68
    -2 15 -3 4.09
    2 -15 3 4.26
    -3 15 -3 0.2
    3 -15 3 1.28
    -4 15 -3 2.03
    4 -15 3 2.23
    -4 -14 3 0.16
    -4 -14 3 -0.04
    3 14 -3 2.6
    -3 -14 3 2.57
    -3 -14 3 2.13
    -3 -14 3 4.67
    2 14 -3 3.83
    -2 -14 3 3.92
    -2 -14 3 4.18
    -2 -14 3 2.71
    1 14 -3 -0.4
    1 14 -3 -1.96
    -1 -14 3 0.34
    -1 -14 3 -0.34
    -1 -14 3 -0.46
    -1 -14 3 -1.29
    0 14 -3 -0.19
    0 14 -3 0.13
    0 -14 3 -0.16
    0 -14 3 0.39
    0 -14 3 0.45
    0 -14 3 0.31
    -1 14 -3 5.74
    -1 14 -3 3.17
    1 -14 3 5.69
    1 -14 3 3.49
    1 -14 3 5.62
    -2 14 -3 4.54
    -2 14 -3 6.14
    2 -14 3 6
    2 -14 3 2.83
    -3 14 -3 -0.02
    3 -14 3 0.87
    3 -14 3 0
    -4 14 -3 4.87
    4 -14 3 5.36
    4 -14 3 6.61
    -5 14 -3 3.13
    5 -14 3 3.36
    -6 14 -3 0.57
    6 13 -3 0.73
    -6 -13 3 0.55
    -6 -13 3 -2.1
    -5 -13 3 3.8
    -5 -13 3 3.61
    -5 -13 3 3.33
    4 13 -3 0.9
    4 13 -3 0.03
    -4 -13 3 0.38
    -4 -13 3 0.4
    -4 -13 3 -0.05
    -4 -13 3 -0.21
    3 13 -3 4.47
    3 13 -3 4.41
    -3 -13 3 3.58
    -3 -13 3 3.8
    -3 -13 3 3.98
    -3 -13 3 4.49
    2 13 -3 2.94
    2 13 -3 4.02
    -2 -13 3 3.22
    -2 -13 3 3.98
    -2 -13 3 2.74
    -2 -13 3 2.95
    1 13 -3 -0.07
    1 13 -3 -0.82
    1 13 -3 -0.55
    -1 -13 3 1.2
    -1 -13 3 -0.28
    -1 -13 3 -0.09
    -1 -13 3 0.18
    -1 -13 3 0
    0 13 -3 9.06
    0 13 -3 9.47
    0 13 -3 7.78
    0 -13 3 7.61
    0 -13 3 9.93
    0 -13 3 7.55
    0 -13 3 10.45
    0 -13 3 8.82
    0 -13 3 11.6
    -1 13 -3 16.89
    -1 13 -3 21.27
    -1 13 -3 15.29
    1 -13 3 17.45
    1 -13 3 18.01
    1 -13 3 15.88
    1 -13 3 18.24
    1 -13 3 18.16
    1 -13 3 18.6
    -2 13 -3 0.24
    -2 13 -3 1.21
    -2 13 -3 0.57
    2 -13 3 0.16
    2 -13 3 0.36
    2 -13 3 0.4
    2 -13 3 0.34
    -3 13 -3 1.7
    -3 13 -3 1.23
    -3 13 -3 0.96
    3 -13 3 -0.26
    3 -13 3 -0.04
    3 -13 3 0.87
    -4 13 -3 9.71
    -4 13 -3 6.54
    -4 13 -3 9.18
    4 -13 3 9.65
    4 -13 3 10.43
    -5 13 -3 -0.81
    -5 13 -3 0.18
    5 -13 3 -1.23
    5 -13 3 -0.13
    -6 13 -3 -0.02
    6 -13 3 0.52
    6 -13 3 -0.1
    -7 13 -3 0.46
    7 -13 3 0.53
    7 -13 3 -0.41
    7 12 -3 0.83
    -7 -12 3 0.79
    6 12 -3 -0.13
    -6 -12 3 0.9
    -6 -12 3 0.83
    -6 -12 3 -0.12
    5 12 -3 0.18
    5 12 -3 0.24
    5 12 -3 0.21
    -5 -12 3 -0.15
    -5 -12 3 0.4
    -5 -12 3 0.39
    4 12 -3 4.93
    4 12 -3 5.08
    4 12 -3 4.73
    -4 -12 3 5.96
    -4 -12 3 5.49
    -4 -12 3 7.6
    -4 -12 3 7.65
    3 12 -3 2.17
    3 12 -3 2.73
    3 12 -3 2.9
    -3 -12 3 2.39
    -3 -12 3 3.6
    -3 -12 3 3.18
    -3 -12 3 3.01
    -3 -12 3 4.41
    2 12 -3 6.47
    2 12 -3 5.7
    2 12 -3 6.01
    -2 -12 3 7.52
    -2 -12 3 6.2
    -2 -12 3 6.89
    -2 -12 3 6.62
    -2 -12 3 8.91
    1 12 -3 1.46
    1 12 -3 0.28
    1 12 -3 0.54
    -1 -12 3 0.36
    -1 -12 3 1.54
    -1 -12 3 1.16
    -1 -12 3 0.51
    -1 -12 3 1.29
    -1 -12 3 1.23
    0 12 -3 1.26
    0 12 -3 0.82
    0 12 -3 1.12
    0 -12 3 0.38
    0 -12 3 0.86
    0 -12 3 0.67
    0 -12 3 0.53
    0 -12 3 1.11
    0 -12 3 1.32
    -1 12 -3 6.61
    -1 12 -3 7.34
    -1 12 -3 8.08
    1 -12 3 7.65
    1 -12 3 7.19
    1 -12 3 7.28
    1 -12 3 7.68
    1 -12 3 10.05
    1 -12 3 7.19
    -2 12 -3 1.6
    -2 12 -3 1.33
    -2 12 -3 1.84
    2 -12 3 2.14
    2 -12 3 1.75
    2 -12 3 1.83
    2 -12 3 1.86
    -3 12 -3 0.22
    -3 12 -3 0.55
    -3 12 -3 -0.87
    3 -12 3 0.37
    3 -12 3 -0.4
    3 -12 3 1.03
    -4 12 -3 0.56
    -4 12 -3 -0.31
    -4 12 -3 0.45
    4 -12 3 1.19
    4 -12 3 0.65
    4 -12 3 0.47
    -5 12 -3 0.6
    -5 12 -3 -0.13
    -5 12 -3 0.25
    5 -12 3 1.04
    5 -12 3 -0.45
    5 -12 3 -0.21
    -6 12 -3 0.86
    -6 12 -3 0.81
    -6 12 -3 1.05
    6 -12 3 1.52
    6 -12 3 0.62
    -7 12 -3 2.19
    -7 12 -3 2.18
    -7 12 -3 3.09
    7 -12 3 2.27
    7 -12 3 2.1
    -8 12 -3 0.43
    8 -12 3 0.84
    8 -12 3 0.36
    -9 12 -3 2.68
    9 -12 3 2.6
    9 -12 3 3.35
    8 11 -3 1.29
    -8 -11 3 0.09
    7 11 -3 -2.2
    7 11 -3 0
    7 11 -3 0.45
    -7 -11 3 0.03
    -7 -11 3 0.78
    6 11 -3 5.2
    6 11 -3 4.31
    6 11 -3 4.32
    -6 -11 3 5.59
    -6 -11 3 6.47
    -6 -11 3 4.24
    5 11 -3 3.15
    5 11 -3 3.27
    5 11 -3 3.83
    -5 -11 3 3.12
    -5 -11 3 3.13
    -5 -11 3 3.29
    -5 -11 3 2.75
    4 11 -3 0.14
    4 11 -3 -0.25
    4 11 -3 0.29
    -4 -11 3 0.47
    -4 -11 3 0.65
    -4 -11 3 0.18
    -4 -11 3 0.61
    3 11 -3 1.96
    3 11 -3 2.1
    3 11 -3 2.53
    -3 -11 3 1.84
    -3 -11 3 1.37
    -3 -11 3 2.61
    -3 -11 3 2.12
    2 11 -3 12.35
    2 11 -3 11.93
    2 11 -3 12.16
    -2 -11 3 12.59
    -2 -11 3 13.5
    -2 -11 3 12.49
    -2 -11 3 12.75
    -2 -11 3 13.58
    1 11 -3 17.67
    1 11 -3 17.39
    1 11 -3 17.45
    -1 -11 3 15.79
    -1 -11 3 18.78
    -1 -11 3 17.78
    -1 -11 3 17.67
    -1 -11 3 18.56
    0 11 -3 0.14
    0 11 -3 0.12
    0 11 -3 -0.52
    0 -11 3 -0.47
    0 -11 3 -0.02
    0 -11 3 0.73
    0 -11 3 0.4
    0 -11 3 0.36
    0 -11 3 0.2
    -1 11 -3 5.29
    -1 11 -3 4.86
    -1 11 -3 5.33
    1 -11 3 5.06
    1 -11 3 4.54
    1 -11 3 5.06
    1 -11 3 4.55
    1 -11 3 4.01
    1 -11 3 5.19
    -2 11 -3 13.11
    -2 11 -3 13.7
    -2 11 -3 11.93
    2 -11 3 13.79
    2 -11 3 13.26
    2 -11 3 11.81
    2 -11 3 12.51
    -3 11 -3 0.07
    -3 11 -3 -0.49
    -3 11 -3 -0.43
    3 -11 3 0.28
    3 -11 3 0.05
    3 -11 3 0.16
    -4 11 -3 0.57
    -4 11 -3 1.9
    -4 11 -3 0.84
    4 -11 3 1.65
    4 -11 3 1.25
    4 -11 3 0.89
    -5 11 -3 27.46
    -5 11 -3 27.79
    -5 11 -3 26.49
    5 -11 3 25.86
    5 -11 3 24.6
    5 -11 3 26.08
    -6 11 -3 1.31
    -6 11 -3 2.28
    -6 11 -3 0.83
    6 -11 3 0.85
    6 -11 3 1.1
    6 -11 3 2.11
    -7 11 -3 -0.3
    -7 11 -3 -1.29
    -7 11 -3 0.13
    7 -11 3 -0.04
    7 -11 3 0.99
    7 -11 3 0.19
    -8 11 -3 0.81
    -8 11 -3 1.54
    -8 11 -3 0.39
    8 -11 3 0.76
    8 -11 3 1.14
    -9 11 -3 -0.54
    -9 11 -3 0.69
    9 -11 3 0.38
    9 -11 3 0.83
    9 10 -3 -0.34
    9 10 -3 -1.48
    -9 -10 3 -0.85
    8 10 -3 0.96
    8 10 -3 0.7
    8 10 -3 0.95
    -8 -10 3 -0.29
    -8 -10 3 0.04
    7 10 -3 2.03
    7 10 -3 2.65
    7 10 -3 2.72
    -7 -10 3 3.53
    -7 -10 3 3.25
    6 10 -3 -0.2
    6 10 -3 0.41
    6 10 -3 -0.07
    -6 -10 3 -0.3
    -6 -10 3 0.23
    -6 -10 3 -0.29
    5 10 -3 0.81
    5 10 -3 0.93
    5 10 -3 0.65
    -5 -10 3 0.5
    -5 -10 3 0.69
    -5 -10 3 0.63
    4 10 -3 0.45
    4 10 -3 0.16
    4 10 -3 0.86
    -4 -10 3 0.64
    -4 -10 3 0.66
    -4 -10 3 0.5
    -4 -10 3 0.51
    3 10 -3 2.05
    3 10 -3 1.62
    3 10 -3 2.4
    -3 -10 3 1.83
    -3 -10 3 2.38
    -3 -10 3 2.49
    -3 -10 3 2.95
    2 10 -3 5.64
    2 10 -3 5.69
    2 10 -3 6.69
    -2 -10 3 5.63
    -2 -10 3 7.81
    -2 -10 3 6.26
    1 10 -3 1.06
    1 10 -3 0.42
    1 10 -3 0.88
    -1 -10 3 0.91
    -1 -10 3 0.78
    -1 -10 3 1.34
    -1 -10 3 0.85
    -1 -10 3 1.23
    -1 -10 3 0.83
    0 10 -3 1.69
    0 10 -3 2.51
    0 10 -3 3.33
    0 -10 3 2.73
    0 -10 3 2.53
    0 -10 3 2.51
    0 -10 3 2.95
    0 -10 3 2.51
    0 -10 3 2.54
    -1 10 -3 4.64
    -1 10 -3 4.42
    -1 10 -3 5.15
    1 -10 3 4.54
    1 -10 3 3.93
    1 -10 3 5.34
    1 -10 3 5.32
    1 -10 3 4.16
    1 -10 3 5.3
    -2 10 -3 4.31
    -2 10 -3 3.68
    -2 10 -3 4.67
    2 -10 3 4.54
    2 -10 3 4.8
    2 -10 3 3.96
    2 -10 3 4.07
    -3 10 -3 2.68
    -3 10 -3 4.12
    -3 10 -3 3.01
    3 -10 3 3.33
    3 -10 3 3.34
    3 -10 3 3.22
    -4 10 -3 16.18
    -4 10 -3 15.84
    -4 10 -3 16.05
    4 -10 3 15.9
    4 -10 3 15.92
    4 -10 3 15.78
    -5 10 -3 -0.09
    -5 10 -3 -0.43
    -5 10 -3 0.23
    5 -10 3 0.06
    5 -10 3 0.68
    5 -10 3 0.29
    -6 10 -3 5.92
    -6 10 -3 4.2
    -6 10 -3 6.17
    6 -10 3 6.55
    6 -10 3 5.7
    6 -10 3 5.72
    -7 10 -3 8.02
    -7 10 -3 7.31
    -7 10 -3 6.73
    7 -10 3 7.18
    7 -10 3 6.95
    7 -10 3 7.91
    -8 10 -3 1.63
    -8 10 -3 1.23
    -8 10 -3 0.17
    8 -10 3 -0.8
    8 -10 3 0.9
    8 -10 3 0.81
    -9 10 -3 4.58
    -9 10 -3 4.04
    -9 10 -3 5.52
    9 -10 3 6.19
    9 -10 3 3.15
    -10 10 -3 2.71
    -10 10 -3 3.95
    10 -10 3 3.08
    10 -10 3 3.72
    10 9 -3 -0.1
    10 9 -3 -0.28
    -10 -9 3 -1.35
    9 9 -3 2.78
    9 9 -3 3.27
    -9 -9 3 3.33
    -9 -9 3 -0.54
    8 9 -3 -0.19
    8 9 -3 -0.15
    8 9 -3 0.32
    -8 -9 3 -0.52
    -8 -9 3 -0.28
    7 9 -3 0.42
    7 9 -3 -0.14
    7 9 -3 0.65
    -7 -9 3 0.68
    -7 -9 3 0.32
    -7 -9 3 1.17
    6 9 -3 -0.19
    6 9 -3 -0.24
    6 9 -3 -0.32
    -6 -9 3 0.05
    -6 -9 3 0.58
    -6 -9 3 -0.55
    5 9 -3 3.51
    5 9 -3 3.22
    5 9 -3 3.39
    -5 -9 3 4.51
    -5 -9 3 2.67
    -5 -9 3 2.65
    4 9 -3 4.76
    4 9 -3 5.14
    4 9 -3 5.05
    -4 -9 3 5.64
    -4 -9 3 5.11
    -4 -9 3 5.26
    3 9 -3 2.56
    3 9 -3 2.26
    3 9 -3 2.87
    -3 -9 3 2.38
    -3 -9 3 3.52
    -3 -9 3 2.71
    2 9 -3 6.19
    2 9 -3 7.1
    2 9 -3 6.64
    -2 -9 3 6.14
    -2 -9 3 5.93
    -2 -9 3 5.46
    1 9 -3 26.77
    1 9 -3 25.11
    1 9 -3 25.73
    -1 -9 3 27.58
    -1 -9 3 26.32
    -1 -9 3 25.83
    -1 -9 3 26.85
    -1 -9 3 26.43
    -1 -9 3 25.82
    0 9 -3 0.86
    0 9 -3 0.27
    0 9 -3 0.44
    0 -9 3 -0.06
    0 -9 3 0.43
    0 -9 3 0.02
    0 -9 3 0.29
    0 -9 3 0.51
    0 -9 3 0.1
    -1 9 -3 40.2
    -1 9 -3 40.48
    -1 9 -3 38.41
    1 -9 3 40.07
    1 -9 3 38.17
    1 -9 3 38.29
    1 -9 3 39.72
    1 -9 3 40.44
    1 -9 3 37.75
    -2 9 -3 20.35
    -2 9 -3 21.29
    -2 9 -3 20.56
    2 -9 3 20.71
    2 -9 3 19.99
    2 -9 3 20.66
    2 -9 3 21.64
    -3 9 -3 22.64
    -3 9 -3 22
    -3 9 -3 21.84
    3 -9 3 22.42
    3 -9 3 24.15
    3 -9 3 22.04
    -4 9 -3 0.14
    -4 9 -3 -0.1
    -4 9 -3 0.41
    4 -9 3 -0.1
    4 -9 3 0.03
    4 -9 3 0.04
    -5 9 -3 -0.23
    -5 9 -3 -0.43
    -5 9 -3 0.28
    5 -9 3 0.36
    5 -9 3 0.11
    -6 9 -3 10.81
    -6 9 -3 10.41
    -6 9 -3 10.31
    6 -9 3 10.04
    6 -9 3 10.64
    6 -9 3 10.58
    -7 9 -3 1.83
    -7 9 -3 3.24
    -7 9 -3 2.62
    7 -9 3 3.49
    7 -9 3 2.52
    7 -9 3 2.99
    -8 9 -3 3.38
    -8 9 -3 3.12
    -8 9 -3 3.45
    8 -9 3 4.24
    8 -9 3 2.97
    -9 9 -3 0.27
    -9 9 -3 0.08
    -9 9 -3 -0.09
    9 -9 3 -0.09
    9 -9 3 0.5
    -10 9 -3 2.18
    -10 9 -3 0.23
    -10 9 -3 0.09
    10 -9 3 0.15
    -11 9 -3 9.72
    11 -9 3 9.21
    11 8 -3 1.26
    10 8 -3 1.85
    10 8 -3 2.99
    -10 -8 3 3.5
    9 8 -3 1.98
    9 8 -3 1.83
    9 8 -3 1.45
    -9 -8 3 1.24
    -9 -8 3 1.7
    8 8 -3 4.27
    8 8 -3 3.45
    8 8 -3 3.83
    -8 -8 3 4.63
    -8 -8 3 3.63
    -8 -8 3 4.84
    7 8 -3 1.36
    7 8 -3 0.75
    7 8 -3 0.58
    -7 -8 3 0.02
    -7 -8 3 0.67
    -7 -8 3 0.94
    6 8 -3 31.25
    6 8 -3 32.39
    6 8 -3 32.14
    -6 -8 3 31.73
    -6 -8 3 33.37
    -6 -8 3 31.38
    5 8 -3 46.63
    5 8 -3 44.61
    5 8 -3 46.08
    -5 -8 3 45.65
    -5 -8 3 47.56
    -5 -8 3 45.9
    4 8 -3 0.14
    4 8 -3 0.33
    4 8 -3 -0.21
    -4 -8 3 0.25
    -4 -8 3 0.17
    -4 -8 3 -0.14
    3 8 -3 1.9
    3 8 -3 1.95
    3 8 -3 1.85
    -3 -8 3 2.37
    -3 -8 3 1.55
    -3 -8 3 1.66
    2 8 -3 17.9
    2 8 -3 17.13
    2 8 -3 18.43
    -2 -8 3 16.81
    -2 -8 3 17.32
    -2 -8 3 18.5
    1 8 -3 45.68
    1 8 -3 43.63
    1 8 -3 44.11
    -1 -8 3 44.58
    -1 -8 3 45.37
    -1 -8 3 45.23
    -1 -8 3 45.58
    -1 -8 3 44.1
    0 8 -3 0.25
    0 8 -3 -0.08
    0 8 -3 -0.11
    0 -8 3 0.26
    0 -8 3 0.03
    0 -8 3 0.08
    0 -8 3 0.08
    0 -8 3 0
    0 -8 3 -0.1
    -1 8 -3 32.74
    -1 8 -3 31.28
    1 -8 3 31.33
    1 -8 3 32.43
    1 -8 3 32.87
    1 -8 3 32.23
    1 -8 3 31.51
    1 -8 3 31.75
    -2 8 -3 6.23
    -2 8 -3 6.19
    2 -8 3 6.39
    2 -8 3 5.88
    2 -8 3 6.07
    2 -8 3 6.67
    -3 8 -3 0.37
    -3 8 -3 0.33
    -3 8 -3 0.01
    3 -8 3 0.26
    3 -8 3 0.52
    3 -8 3 0.16
    -4 8 -3 1.04
    -4 8 -3 0.86
    4 -8 3 0.7
    4 -8 3 0.89
    4 -8 3 0.95
    -5 8 -3 3.22
    -5 8 -3 3.48
    5 -8 3 3.76
    5 -8 3 2.63
    5 -8 3 3.48
    -6 8 -3 5.16
    -6 8 -3 5.64
    -6 8 -3 5.9
    6 -8 3 5.76
    6 -8 3 5.14
    6 -8 3 5.67
    -7 8 -3 1.81
    -7 8 -3 2.22
    -7 8 -3 2.1
    7 -8 3 2.44
    7 -8 3 1.85
    -8 8 -3 0.59
    -8 8 -3 1.15
    -8 8 -3 0.58
    8 -8 3 0.79
    8 -8 3 0.69
    -9 8 -3 0
    -9 8 -3 -0.32
    -9 8 -3 -0.03
    9 -8 3 -0.8
    9 -8 3 0.27
    -10 8 -3 0.41
    -10 8 -3 0.18
    -10 8 -3 1.39
    10 -8 3 0.85
    -11 8 -3 0.24
    -11 8 -3 0.07
    11 -8 3 0.13
    11 7 -3 0.11
    -11 -7 3 -0.62
    10 7 -3 4.08
    -10 -7 3 3.77
    -10 -7 3 2.93
    9 7 -3 8.02
    9 7 -3 6.36
    9 7 -3 7
    -9 -7 3 4.74
    -9 -7 3 7.23
    -9 -7 3 5.53
    8 7 -3 9.12
    8 7 -3 9.27
    8 7 -3 7.43
    -8 -7 3 9.24
    -8 -7 3 9.11
    -8 -7 3 8.82
    7 7 -3 0.53
    7 7 -3 0.69
    -7 -7 3 1.52
    -7 -7 3 1
    -7 -7 3 0.65
    6 7 -3 11.37
    6 7 -3 12.17
    6 7 -3 11.43
    -6 -7 3 11.54
    -6 -7 3 11.66
    -6 -7 3 12.73
    5 7 -3 7.6
    5 7 -3 6.3
    5 7 -3 7.81
    -5 -7 3 8.46
    -5 -7 3 7.27
    -5 -7 3 7.03
    4 7 -3 3.11
    4 7 -3 3.24
    -4 -7 3 2.25
    -4 -7 3 3.07
    3 7 -3 2.23
    3 7 -3 2.82
    3 7 -3 2.46
    3 7 -3 2.95
    -3 -7 3 2.79
    -3 -7 3 2.46
    -3 -7 3 3.41
    2 7 -3 102.05
    2 7 -3 102.64
    2 7 -3 105.08
    -2 -7 3 104.87
    -2 -7 3 109.78
    -2 -7 3 103.62
    1 7 -3 82.6
    1 7 -3 87.32
    1 7 -3 84.84
    -1 -7 3 83.18
    -1 -7 3 79.35
    -1 -7 3 81.84
    -1 -7 3 82.29
    -1 -7 3 85.11
    0 7 -3 5.79
    0 7 -3 5.49
    0 7 -3 5.12
    0 -7 3 6.24
    0 -7 3 5.5
    0 -7 3 6.06
    0 -7 3 5.89
    -1 7 -3 63.09
    -1 7 -3 60.25
    1 -7 3 63.27
    1 -7 3 63.32
    1 -7 3 62.58
    1 -7 3 59.56
    1 -7 3 61.35
    -2 7 -3 7.57
    -2 7 -3 8.2
    2 -7 3 8.12
    2 -7 3 7.69
    2 -7 3 8.22
    2 -7 3 7.95
    -3 7 -3 0.24
    -3 7 -3 0.16
    -3 7 -3 -0.29
    3 -7 3 0
    3 -7 3 0.03
    -4 7 -3 2.92
    -4 7 -3 3.61
    -4 7 -3 3.38
    4 -7 3 3.2
    4 -7 3 2.07
    4 -7 3 3.17
    -5 7 -3 3.54
    -5 7 -3 3.28
    -5 7 -3 3.44
    5 -7 3 2.8
    5 -7 3 3.68
    5 -7 3 3.62
    -6 7 -3 16.11
    -6 7 -3 16.71
    -6 7 -3 18.09
    6 -7 3 18.9
    6 -7 3 19.26
    6 -7 3 17.75
    -7 7 -3 14.29
    -7 7 -3 13.23
    -7 7 -3 15.08
    7 -7 3 14.39
    7 -7 3 15.35
    -8 7 -3 0.37
    -8 7 -3 0.27
    -8 7 -3 0.5
    8 -7 3 0.6
    8 -7 3 0.37
    -9 7 -3 5.5
    -9 7 -3 4.56
    -9 7 -3 4.32
    9 -7 3 4.24
    -10 7 -3 1.4
    -10 7 -3 0.89
    -10 7 -3 0.82
    10 -7 3 1.02
    -11 7 -3 1.79
    -11 7 -3 2.54
    11 -7 3 1.81
    12 6 -3 -0.32
    -12 -6 3 -0.32
    11 6 -3 0.63
    -11 -6 3 0.53
    10 6 -3 21.24
    -10 -6 3 22.55
    -10 -6 3 28.82
    -10 -6 3 23.36
    9 6 -3 2.79
    9 6 -3 2.17
    -9 -6 3 1.92
    -9 -6 3 2
    -9 -6 3 2.61
    8 6 -3 0.13
    8 6 -3 0.48
    8 6 -3 0.34
    -8 -6 3 0.17
    -8 -6 3 0.5
    -8 -6 3 -1.15
    7 6 -3 12.11
    7 6 -3 10.32
    7 6 -3 12.61
    -7 -6 3 12.51
    -7 -6 3 12.58
    -7 -6 3 12.59
    6 6 -3 0.64
    6 6 -3 0.32
    6 6 -3 0.51
    -6 -6 3 0.42
    -6 -6 3 0.02
    -6 -6 3 0.17
    5 6 -3 0.18
    5 6 -3 -0.09
    5 6 -3 -0.1
    -5 -6 3 0
    -5 -6 3 -0.14
    4 6 -3 9.08
    4 6 -3 8.99
    4 6 -3 9.27
    -4 -6 3 9.33
    -4 -6 3 8.74
    -4 -6 3 9.44
    3 6 -3 3.33
    3 6 -3 3.47
    3 6 -3 3.32
    3 6 -3 3.1
    -3 -6 3 3.09
    -3 -6 3 3.45
    -3 -6 3 3.23
    2 6 -3 39.69
    2 6 -3 38.48
    2 6 -3 38.1
    -2 -6 3 38.75
    -2 -6 3 39.65
    -2 -6 3 38.87
    1 6 -3 0.41
    1 6 -3 0.27
    1 6 -3 0.52
    -1 -6 3 1.02
    -1 -6 3 0.67
    -1 -6 3 0.8
    -1 -6 3 0.47
    -1 -6 3 0.66
    0 6 -3 26.8
    0 6 -3 26.43
    0 6 -3 26.17
    0 -6 3 26.18
    0 -6 3 25.94
    0 -6 3 27.18
    0 -6 3 26.38
    -1 6 -3 8.87
    -1 6 -3 8.77
    -1 6 -3 9.02
    1 -6 3 8.78
    1 -6 3 8.91
    1 -6 3 9.06
    1 -6 3 8.25
    -2 6 -3 100.9
    -2 6 -3 97.88
    -2 6 -3 95.78
    2 -6 3 97.08
    2 -6 3 99.9
    2 -6 3 97.51
    2 -6 3 92.67
    -3 6 -3 34.71
    -3 6 -3 32.66
    -3 6 -3 34.52
    3 -6 3 35.39
    3 -6 3 34.32
    3 -6 3 32.44
    -4 6 -3 0.79
    -4 6 -3 0.76
    -4 6 -3 0.74
    4 -6 3 0.76
    4 -6 3 0.73
    4 -6 3 0.68
    -5 6 -3 0.3
    -5 6 -3 0.09
    5 -6 3 0.23
    5 -6 3 0.6
    5 -6 3 -0.01
    -6 6 -3 26.02
    -6 6 -3 24.66
    -6 6 -3 24.54
    6 -6 3 24.44
    6 -6 3 24.84
    6 -6 3 25.86
    -7 6 -3 1.68
    -7 6 -3 0.76
    7 -6 3 1.02
    7 -6 3 1.6
    -8 6 -3 2.23
    -8 6 -3 3.28
    -8 6 -3 3.01
    -8 6 -3 3.12
    8 -6 3 2.58
    -9 6 -3 20.74
    -9 6 -3 20.14
    -9 6 -3 21.06
    -9 6 -3 17.95
    9 -6 3 20.99
    -10 6 -3 0.15
    -10 6 -3 0.28
    -10 6 -3 -0.23
    -10 6 -3 0.4
    10 -6 3 0
    -11 6 -3 3.54
    -11 6 -3 3.53
    -11 6 -3 3.65
    11 -6 3 3.9
    12 -6 3 0.69
    12 5 -3 -0.75
    -12 -5 3 -0.2
    11 5 -3 -0.33
    -11 -5 3 -0.3
    -11 -5 3 0.61
    10 5 -3 0.49
    -10 -5 3 0.07
    -10 -5 3 0.38
    -10 -5 3 0.71
    9 5 -3 0.53
    9 5 -3 1.14
    -9 -5 3 1
    -9 -5 3 1.89
    -9 -5 3 0.86
    8 5 -3 6.38
    8 5 -3 6.72
    8 5 -3 7.04
    -8 -5 3 7.15
    -8 -5 3 5.13
    -8 -5 3 6.68
    7 5 -3 1.56
    7 5 -3 1.1
    7 5 -3 1.4
    -7 -5 3 0.73
    -7 -5 3 1.32
    6 5 -3 11.06
    6 5 -3 11.58
    6 5 -3 11.37
    6 5 -3 11.11
    -6 -5 3 11.66
    -6 -5 3 11.88
    -6 -5 3 12.04
    5 5 -3 4.02
    5 5 -3 3.73
    5 5 -3 3.8
    5 5 -3 3.43
    -5 -5 3 3.84
    -5 -5 3 4.21
    -5 -5 3 3.7
    4 5 -3 28.62
    4 5 -3 29.28
    4 5 -3 29.01
    4 5 -3 29.62
    -4 -5 3 28.91
    -4 -5 3 30.26
    -4 -5 3 30.13
    3 5 -3 3.48
    3 5 -3 3.38
    3 5 -3 3.83
    3 5 -3 3.82
    -3 -5 3 3.14
    -3 -5 3 3.64
    -3 -5 3 3.36
    2 5 -3 4.23
    2 5 -3 4.03
    2 5 -3 4.5
    -2 -5 3 4.56
    -2 -5 3 3.86
    -2 -5 3 5.17
    1 5 -3 27.75
    1 5 -3 26.94
    1 5 -3 27.22
    -1 -5 3 27.03
    -1 -5 3 27.54
    -1 -5 3 26.01
    -1 -5 3 26.55
    -1 -5 3 27.83
    0 5 -3 0.71
    0 5 -3 0.54
    0 5 -3 1
    0 -5 3 0.83
    0 -5 3 0.87
    0 -5 3 0.74
    0 -5 3 0.75
    0 -5 3 0.56
    -1 5 -3 8.15
    -1 5 -3 8.65
    -1 5 -3 7.15
    1 -5 3 8.27
    1 -5 3 8.02
    1 -5 3 7.88
    1 -5 3 8.05
    -2 5 -3 8.4
    -2 5 -3 8.43
    2 -5 3 7.92
    2 -5 3 7.79
    2 -5 3 8.66
    2 -5 3 8.04
    -3 5 -3 130.99
    -3 5 -3 139.66
    -3 5 -3 131.69
    3 -5 3 140.68
    3 -5 3 133.75
    3 -5 3 135.62
    3 -5 3 140.27
    -4 5 -3 0.08
    -4 5 -3 0.28
    -4 5 -3 0.03
    4 -5 3 0.08
    4 -5 3 0.44
    4 -5 3 0.3
    4 -5 3 0.05
    -5 5 -3 1.19
    -5 5 -3 0.98
    5 -5 3 1.01
    5 -5 3 0.98
    5 -5 3 0.58
    5 -5 3 0.78
    -6 5 -3 28.47
    -6 5 -3 27.71
    -6 5 -3 27.81
    -6 5 -3 28.53
    6 -5 3 29.22
    6 -5 3 28.88
    6 -5 3 27.68
    -7 5 -3 18.98
    -7 5 -3 18.72
    -7 5 -3 18.95
    -7 5 -3 17.53
    7 -5 3 18.73
    -8 5 -3 0.64
    -8 5 -3 0.4
    -8 5 -3 -0.13
    -8 5 -3 0.61
    8 -5 3 0.01
    -9 5 -3 9.7
    -9 5 -3 10.3
    -9 5 -3 9.06
    -9 5 -3 8.88
    9 -5 3 9
    -10 5 -3 8.38
    -10 5 -3 6.96
    -10 5 -3 9.62
    -10 5 -3 7.32
    10 -5 3 7.83
    -11 5 -3 1.21
    -11 5 -3 1.08
    -11 5 -3 1.22
    -11 5 -3 2.15
    11 -5 3 0.6
    12 -5 3 2.69
    12 4 -3 2.1
    -12 -4 3 1.28
    11 4 -3 0.18
    11 4 -3 -0.51
    -11 -4 3 0.63
    -11 -4 3 -0.46
    -11 -4 3 0.52
    10 4 -3 -0.07
    10 4 -3 0.42
    -10 -4 3 0.61
    -10 -4 3 0.4
    -10 -4 3 0.67
    9 4 -3 1.06
    9 4 -3 1.16
    -9 -4 3 0.43
    -9 -4 3 1.13
    -9 -4 3 0.81
    8 4 -3 4.24
    8 4 -3 4.28
    8 4 -3 3.49
    -8 -4 3 4.18
    -8 -4 3 4.04
    -8 -4 3 4.6
    7 4 -3 2.99
    7 4 -3 2.36
    7 4 -3 3.07
    7 4 -3 2.53
    -7 -4 3 2.32
    -7 -4 3 2.72
    -7 -4 3 2.44
    6 4 -3 -0.14
    6 4 -3 -0.01
    6 4 -3 0.07
    6 4 -3 -0.49
    -6 -4 3 -0.2
    -6 -4 3 -0.08
    -6 -4 3 0.28
    5 4 -3 40.06
    5 4 -3 42.07
    5 4 -3 39.86
    5 4 -3 38.55
    5 4 -3 39.73
    -5 -4 3 38.87
    -5 -4 3 41.02
    -5 -4 3 41.16
    4 4 -3 1.57
    4 4 -3 1.92
    4 4 -3 1.94
    4 4 -3 2.02
    4 4 -3 1.77
    -4 -4 3 1.24
    -4 -4 3 2.19
    -4 -4 3 1.76
    3 4 -3 164.16
    3 4 -3 156.96
    3 4 -3 157.11
    3 4 -3 156.07
    3 4 -3 159.87
    -3 -4 3 155.37
    -3 -4 3 158.88
    -3 -4 3 159.02
    2 4 -3 3.24
    2 4 -3 2.98
    2 4 -3 2.68
    2 4 -3 2.45
    -2 -4 3 2.74
    -2 -4 3 2.79
    -2 -4 3 3.34
    -2 -4 3 2.71
    1 4 -3 23.39
    1 4 -3 24.71
    1 4 -3 24.53
    1 4 -3 24.52
    -1 -4 3 24.83
    -1 -4 3 25.61
    -1 -4 3 24.9
    -1 -4 3 24.05
    -1 -4 3 24.9
    0 4 -3 2.5
    0 4 -3 2.23
    0 4 -3 2.09
    0 4 -3 2.3
    0 -4 3 2.55
    0 -4 3 2.28
    0 -4 3 2.03
    0 -4 3 2.45
    0 -4 3 2.65
    -1 4 -3 0.13
    -1 4 -3 0.34
    -1 4 -3 0.45
    1 -4 3 0.26
    1 -4 3 0.44
    1 -4 3 0.36
    1 -4 3 0.36
    -2 4 -3 26.64
    -2 4 -3 28.04
    -2 4 -3 25.82
    2 -4 3 24.66
    2 -4 3 28.1
    2 -4 3 25.23
    2 -4 3 26.26
    -3 4 -3 231.48
    -3 4 -3 225.31
    -3 4 -3 218.05
    3 -4 3 226.38
    3 -4 3 230.4
    3 -4 3 236.97
    3 -4 3 226.86
    -4 4 -3 117.22
    -4 4 -3 113.7
    -4 4 -3 113.81
    -4 4 -3 116.04
    4 -4 3 121.26
    4 -4 3 117.25
    4 -4 3 116.33
    4 -4 3 118.5
    -5 4 -3 0.25
    -5 4 -3 0.19
    -5 4 -3 0.12
    -5 4 -3 0.11
    5 -4 3 0.2
    5 -4 3 0.34
    5 -4 3 0.53
    -6 4 -3 60.86
    -6 4 -3 59.77
    -6 4 -3 61.59
    -6 4 -3 59.07
    6 -4 3 60.76
    6 -4 3 62.98
    -7 4 -3 0.56
    -7 4 -3 0.14
    -7 4 -3 0
    -7 4 -3 -0.17
    7 -4 3 -0.21
    7 -4 3 0.18
    -8 4 -3 16.09
    -8 4 -3 15.69
    -8 4 -3 16.81
    -8 4 -3 16.31
    8 -4 3 14.98
    -9 4 -3 2.51
    -9 4 -3 3.47
    -9 4 -3 2.87
    9 -4 3 3.2
    -10 4 -3 6.21
    -10 4 -3 6.64
    -10 4 -3 5.56
    10 -4 3 5.74
    -11 4 -3 -0.06
    -11 4 -3 0.27
    -11 4 -3 -0.26
    -11 4 -3 0.68
    -11 4 -3 0.96
    -11 4 -3 0.83
    11 -4 3 0.62
    -12 4 -3 -0.18
    -12 4 -3 -0.05
    12 -4 3 0.3
    13 3 -3 0.31
    13 3 -3 0.15
    -13 -3 3 -0.12
    12 3 -3 0.51
    -12 -3 3 0.09
    11 3 -3 -0.03
    11 3 -3 0.11
    -11 -3 3 0.34
    -11 -3 3 -0.02
    -11 -3 3 0.32
    -11 -3 3 -0.23
    -11 -3 3 0.08
    10 3 -3 2.79
    10 3 -3 3.63
    -10 -3 3 2.97
    -10 -3 3 4.44
    -10 -3 3 4.07
    9 3 -3 2.31
    9 3 -3 1.64
    -9 -3 3 1.44
    -9 -3 3 1.66
    -9 -3 3 2.23
    8 3 -3 2.66
    -8 -3 3 2.99
    -8 -3 3 3.52
    -8 -3 3 3.07
    7 3 -3 10.5
    7 3 -3 9.77
    7 3 -3 10.05
    -7 -3 3 10
    -7 -3 3 9.66
    6 3 -3 -0.12
    6 3 -3 -0.14
    6 3 -3 -0.25
    6 3 -3 -0.01
    6 3 -3 -0.31
    -6 -3 3 -0.11
    -6 -3 3 -0.39
    5 3 -3 3.3
    5 3 -3 2.61
    5 3 -3 3.12
    5 3 -3 2.78
    5 3 -3 3.42
    -5 -3 3 2.88
    -5 -3 3 2.66
    -5 -3 3 3.09
    4 3 -3 -0.02
    4 3 -3 0.01
    4 3 -3 0.11
    4 3 -3 0.01
    -4 -3 3 -0.17
    -4 -3 3 -0.19
    -4 -3 3 0.01
    3 3 -3 39.35
    3 3 -3 40.3
    3 3 -3 38.21
    3 3 -3 38.91
    3 3 -3 39.12
    -3 -3 3 41.02
    -3 -3 3 37.93
    -3 -3 3 38.23
    -3 -3 3 38.21
    2 3 -3 77.46
    2 3 -3 76.52
    2 3 -3 77.21
    2 3 -3 73.96
    -2 -3 3 75.94
    -2 -3 3 75.55
    -2 -3 3 72.21
    -2 -3 3 76.22
    1 3 -3 251.49
    1 3 -3 246.52
    1 3 -3 251.28
    1 3 -3 251.41
    -1 -3 3 236.54
    -1 -3 3 260.36
    -1 -3 3 249.09
    -1 -3 3 249.53
    0 3 -3 0.19
    0 3 -3 0.18
    0 3 -3 0.12
    0 3 -3 0.08
    0 -3 3 0.22
    0 -3 3 -0.1
    0 -3 3 0.06
    0 -3 3 0.19
    0 -3 3 0.01
    -1 3 -3 79.64
    -1 3 -3 82.85
    -1 3 -3 86.3
    -1 3 -3 81.75
    1 -3 3 83.33
    1 -3 3 83.02
    1 -3 3 85.75
    1 -3 3 84.26
    -2 3 -3 1.43
    -2 3 -3 1.39
    -2 3 -3 1.74
    -2 3 -3 1.36
    2 -3 3 1.33
    2 -3 3 1.08
    2 -3 3 1.43
    2 -3 3 1.24
    -3 3 -3 52.36
    -3 3 -3 52.47
    -3 3 -3 52.24
    3 -3 3 52.43
    3 -3 3 52.84
    3 -3 3 55.49
    -4 3 -3 2.44
    -4 3 -3 2.11
    -4 3 -3 2
    -4 3 -3 2.21
    4 -3 3 2.06
    4 -3 3 2.45
    4 -3 3 1.76
    4 -3 3 2.19
    -5 3 -3 0.03
    -5 3 -3 0.33
    -5 3 -3 0.27
    -5 3 -3 0.22
    5 -3 3 0.43
    5 -3 3 0.41
    -6 3 -3 0.2
    -6 3 -3 0.15
    -6 3 -3 0.21
    -6 3 -3 0.1
    6 -3 3 0.06
    6 -3 3 0.06
    -7 3 -3 3.52
    -7 3 -3 3.24
    -7 3 -3 3.8
    -7 3 -3 3.42
    7 -3 3 3.18
    7 -3 3 3.15
    -8 3 -3 13.25
    -8 3 -3 12.89
    -8 3 -3 10.37
    -8 3 -3 11.95
    8 -3 3 11.81
    8 -3 3 12.16
    -9 3 -3 0.86
    -9 3 -3 0.24
    -9 3 -3 -0.48
    -9 3 -3 0.1
    9 -3 3 0.59
    -10 3 -3 9.34
    -10 3 -3 7.49
    -10 3 -3 8.56
    -10 3 -3 9.9
    -10 3 -3 10.73
    -10 3 -3 11.64
    10 -3 3 8.77
    -11 3 -3 0.75
    -11 3 -3 0.9
    -11 3 -3 -0.56
    -11 3 -3 -0.07
    -11 3 -3 0.78
    -11 3 -3 -0.19
    11 -3 3 -0.13
    -12 3 -3 -0.43
    -12 3 -3 -0.08
    -12 3 -3 -0.09
    12 -3 3 0.11
    13 2 -3 2.87
    13 2 -3 2.83
    -13 -2 3 2.55
    12 2 -3 0.05
    12 2 -3 0.03
    -12 -2 3 -2.26
    -12 -2 3 0.02
    11 2 -3 3.1
    11 2 -3 2.97
    -11 -2 3 2.38
    -11 -2 3 2.37
    -11 -2 3 2.35
    10 2 -3 7.33
    10 2 -3 7.38
    -10 -2 3 7.07
    -10 -2 3 6.87
    -10 -2 3 6.92
    -10 -2 3 7.25
    -10 -2 3 8.39
    9 2 -3 3.09
    9 2 -3 2.92
    -9 -2 3 3.19
    -9 -2 3 3.36
    -9 -2 3 3.93
    8 2 -3 2.16
    8 2 -3 2.56
    -8 -2 3 2.07
    -8 -2 3 2.16
    -8 -2 3 2.1
    7 2 -3 2.53
    7 2 -3 2.47
    7 2 -3 1.74
    -7 -2 3 2.22
    -7 -2 3 2.19
    -7 -2 3 2.05
    6 2 -3 7.15
    6 2 -3 7.16
    6 2 -3 7.88
    6 2 -3 7.11
    -6 -2 3 7.31
    -6 -2 3 7.1
    -6 -2 3 7.37
    5 2 -3 72.89
    5 2 -3 71.14
    5 2 -3 69.91
    5 2 -3 72.42
    5 2 -3 75.32
    -5 -2 3 71.92
    -5 -2 3 69.74
    -5 -2 3 72.57
    4 2 -3 0.32
    4 2 -3 0.37
    4 2 -3 0.48
    4 2 -3 0.31
    4 2 -3 0.49
    -4 -2 3 0.37
    -4 -2 3 0.32
    -4 -2 3 0.37
    -4 -2 3 0.37
    3 2 -3 23.84
    3 2 -3 24.25
    3 2 -3 23.92
    3 2 -3 25.11
    3 2 -3 25.71
    -3 -2 3 24.41
    -3 -2 3 24.31
    -3 -2 3 23.11
    2 2 -3 230.5
    2 2 -3 219.44
    2 2 -3 224.55
    2 2 -3 215.06
    2 2 -3 222.7
    -2 -2 3 230.66
    -2 -2 3 220.03
    -2 -2 3 216.65
    -2 -2 3 217.86
    1 2 -3 111.83
    1 2 -3 108.57
    1 2 -3 109.64
    1 2 -3 110.21
    -1 -2 3 115.58
    -1 -2 3 110.12
    -1 -2 3 105.55
    -1 -2 3 109.74
    0 2 -3 32.11
    0 2 -3 32.86
    0 -2 3 33.13
    0 -2 3 33.16
    0 -2 3 31.33
    0 -2 3 31.23
    0 -2 3 32.04
    -1 2 -3 28.57
    -1 2 -3 26.71
    -1 2 -3 28.07
    1 -2 3 30.04
    1 -2 3 28.04
    1 -2 3 28.9
    1 -2 3 28.46
    -2 2 -3 12.11
    -2 2 -3 12.08
    -2 2 -3 12.42
    2 -2 3 12.36
    2 -2 3 13.05
    2 -2 3 12.53
    2 -2 3 12
    2 -2 3 12.09
    -3 2 -3 3.96
    -3 2 -3 4.17
    -3 2 -3 3.8
    3 -2 3 3.91
    3 -2 3 3.74
    3 -2 3 4.14
    3 -2 3 4.28
    -4 2 -3 27.57
    -4 2 -3 28.13
    -4 2 -3 27.72
    4 -2 3 30.07
    4 -2 3 29.04
    4 -2 3 29.42
    -5 2 -3 -0.04
    -5 2 -3 0.14
    -5 2 -3 0.09
    -5 2 -3 0.21
    5 -2 3 0.24
    5 -2 3 0.13
    -6 2 -3 21.16
    -6 2 -3 19.79
    -6 2 -3 20.93
    -6 2 -3 21.42
    6 -2 3 21.59
    6 -2 3 20.35
    6 -2 3 21.23
    -7 2 -3 1.77
    -7 2 -3 1.73
    -7 2 -3 1.72
    -7 2 -3 1.99
    7 -2 3 1.97
    7 -2 3 1.42
    7 -2 3 1.64
    -8 2 -3 0.02
    -8 2 -3 -0.03
    -8 2 -3 -0.05
    -8 2 -3 0.27
    8 -2 3 0.25
    8 -2 3 0.33
    8 -2 3 0.14
    -9 2 -3 0.43
    -9 2 -3 0.13
    -9 2 -3 0.54
    -9 2 -3 -0.05
    -9 2 -3 0.91
    -9 2 -3 0.22
    9 -2 3 0.37
    9 -2 3 0.38
    -10 2 -3 4.11
    -10 2 -3 5.11
    -10 2 -3 4.63
    -10 2 -3 3.76
    -10 2 -3 4.62
    -10 2 -3 4.75
    10 -2 3 3.88
    -11 2 -3 1.82
    -11 2 -3 -0.36
    -11 2 -3 0.87
    -11 2 -3 0.43
    -11 2 -3 1.76
    -11 2 -3 1.08
    11 -2 3 0.68
    -12 2 -3 6.22
    -12 2 -3 5.18
    -12 2 -3 4.43
    -12 2 -3 4.82
    12 -2 3 4.55
    13 1 -3 0.44
    12 1 -3 0.45
    12 1 -3 0.91
    -12 -1 3 1.59
    -12 -1 3 0.48
    11 1 -3 0.39
    11 1 -3 0.36
    -11 -1 3 -0.5
    -11 -1 3 0.38
    -11 -1 3 -0.3
    10 1 -3 1.79
    10 1 -3 1.89
    -10 -1 3 1.65
    -10 -1 3 1.39
    -10 -1 3 3.07
    9 1 -3 0.26
    9 1 -3 0.77
    -9 -1 3 0.92
    -9 -1 3 0.56
    -9 -1 3 0.69
    8 1 -3 5.9
    8 1 -3 5.81
    8 1 -3 5.35
    -8 -1 3 5.54
    -8 -1 3 5.44
    -8 -1 3 6.24
    -8 -1 3 6.33
    7 1 -3 -0.03
    7 1 -3 0.15
    7 1 -3 -0.04
    -7 -1 3 0.12
    -7 -1 3 -0.02
    -7 -1 3 -0.3
    -7 -1 3 0.04
    6 1 -3 60.5
    6 1 -3 63.59
    6 1 -3 64.74
    -6 -1 3 63.12
    -6 -1 3 62.81
    -6 -1 3 61.86
    5 1 -3 64.74
    5 1 -3 67.36
    5 1 -3 68.15
    5 1 -3 67.78
    -5 -1 3 60.98
    -5 -1 3 66.25
    -5 -1 3 65.55
    4 1 -3 136.26
    4 1 -3 134.87
    4 1 -3 131.96
    4 1 -3 135.88
    -4 -1 3 130.28
    -4 -1 3 132.91
    -4 -1 3 131.33
    -4 -1 3 129.31
    3 1 -3 84.97
    3 1 -3 86.73
    3 1 -3 89.11
    3 1 -3 86.95
    3 1 -3 82.82
    -3 -1 3 83.94
    -3 -1 3 84.18
    -3 -1 3 84.79
    -3 -1 3 87.47
    2 1 -3 115.84
    2 1 -3 122.84
    2 1 -3 122.63
    2 1 -3 119.3
    2 1 -3 124.57
    -2 -1 3 120.74
    -2 -1 3 122.94
    -2 -1 3 122.89
    -2 -1 3 118.13
    1 1 -3 58.5
    1 1 -3 55.97
    1 1 -3 57.74
    -1 -1 3 54.17
    -1 -1 3 59.14
    -1 -1 3 56.89
    -1 -1 3 58.04
    0 1 -3 0.13
    0 1 -3 0.12
    0 1 -3 0.06
    0 -1 3 0.16
    0 -1 3 -0.01
    0 -1 3 0.16
    0 -1 3 0.14
    -1 1 -3 1.8
    -1 1 -3 1.71
    -1 1 -3 1.8
    1 -1 3 1.68
    1 -1 3 1.72
    1 -1 3 1.63
    1 -1 3 1.86
    1 -1 3 1.81
    -2 1 -3 2.84
    -2 1 -3 2.58
    2 -1 3 2.72
    2 -1 3 2.88
    2 -1 3 3.06
    2 -1 3 2.98
    -3 1 -3 5.67
    -3 1 -3 5.37
    -3 1 -3 4.85
    3 -1 3 5.83
    3 -1 3 5.53
    3 -1 3 5.51
    -4 1 -3 13.51
    -4 1 -3 14.23
    -4 1 -3 14.07
    4 -1 3 13.67
    4 -1 3 14.03
    -5 1 -3 4.68
    -5 1 -3 4.92
    -5 1 -3 4.85
    5 -1 3 4.79
    5 -1 3 4.74
    -6 1 -3 14.16
    -6 1 -3 14.17
    -6 1 -3 13.26
    -6 1 -3 13.85
    6 -1 3 14.26
    6 -1 3 14.39
    6 -1 3 13.94
    -7 1 -3 5.1
    -7 1 -3 5.86
    -7 1 -3 5.3
    -7 1 -3 6.11
    -7 1 -3 4.65
    -7 1 -3 5.06
    7 -1 3 5.44
    7 -1 3 5.51
    7 -1 3 5.48
    -8 1 -3 22.82
    -8 1 -3 23.12
    -8 1 -3 22.59
    -8 1 -3 22.86
    -8 1 -3 22.9
    -8 1 -3 21.3
    8 -1 3 22.64
    8 -1 3 22.2
    8 -1 3 22.61
    -9 1 -3 5
    -9 1 -3 7.67
    -9 1 -3 6.5
    -9 1 -3 6.02
    -9 1 -3 6.59
    9 -1 3 6.69
    9 -1 3 6.13
    -10 1 -3 0.54
    -10 1 -3 0.08
    -10 1 -3 0.27
    -10 1 -3 0.66
    -10 1 -3 0.62
    -10 1 -3 0.73
    10 -1 3 0.28
    10 -1 3 -0.05
    -11 1 -3 4.02
    -11 1 -3 3.79
    -11 1 -3 4.07
    -11 1 -3 5.3
    -11 1 -3 3.1
    -11 1 -3 4.51
    11 -1 3 4.88
    11 -1 3 3.54
    -12 1 -3 3.33
    -12 1 -3 2.93
    -12 1 -3 3.75
    -12 1 -3 4.48
    12 -1 3 3.57
    13 0 -3 0.46
    -13 0 3 1.05
    -13 0 3 -0.03
    12 0 -3 0.6
    -12 0 3 0.83
    -12 0 3 1.31
    -12 0 3 0.67
    11 0 -3 4.55
    11 0 -3 6.02
    -11 0 3 7.02
    -11 0 3 6.08
    -11 0 3 5.53
    -11 0 3 5.79
    10 0 -3 0.15
    10 0 -3 0.45
    -10 0 3 0.41
    -10 0 3 0.86
    -10 0 3 0.21
    9 0 -3 0.4
    9 0 -3 0.48
    9 0 -3 1.08
    -9 0 3 -0.12
    -9 0 3 0.51
    -9 0 3 0.47
    8 0 -3 12.24
    8 0 -3 12.55
    8 0 -3 11.89
    -8 0 3 11.3
    -8 0 3 11.5
    -8 0 3 11.66
    7 0 -3 12.9
    7 0 -3 12.6
    -7 0 3 12.77
    -7 0 3 11.99
    -7 0 3 12.41
    6 0 -3 0.54
    6 0 -3 0.23
    6 0 -3 0.42
    -6 0 3 0.23
    -6 0 3 0.32
    -6 0 3 0.4
    5 0 -3 7.89
    5 0 -3 8.03
    5 0 -3 7.82
    -5 0 3 8.21
    -5 0 3 8.15
    -5 0 3 8.41
    4 0 -3 0.49
    4 0 -3 0.48
    4 0 -3 0.65
    -4 0 3 0.56
    -4 0 3 0.67
    -4 0 3 0.45
    3 0 -3 113.39
    3 0 -3 111.26
    3 0 -3 114.6
    -3 0 3 107.28
    -3 0 3 109.11
    -3 0 3 113.46
    2 0 -3 15.04
    2 0 -3 15.87
    2 0 -3 14.6
    -2 0 3 15.31
    -2 0 3 15.84
    -2 0 3 15.02
    1 0 -3 1.66
    1 0 -3 1.79
    1 0 -3 1.64
    -1 0 3 1.71
    -1 0 3 1.46
    -1 0 3 1.55
    -1 0 3 1.84
    0 0 -3 670.8
    0 0 3 698.57
    0 0 3 661.54
    0 0 3 703.42
    -1 0 -3 16.02
    -1 0 -3 15.52
    1 0 3 17.01
    1 0 3 14.9
    1 0 3 16.22
    -2 0 -3 1.86
    -2 0 -3 1.59
    2 0 3 1.69
    2 0 3 1.82
    2 0 3 1.73
    2 0 3 1.84
    -3 0 -3 196.56
    -3 0 -3 201.21
    3 0 3 205.61
    3 0 3 208.38
    -4 0 -3 0.32
    -4 0 -3 0.31
    4 0 3 0.31
    4 0 3 0.48
    4 0 3 0.31
    -5 0 -3 5.27
    -5 0 -3 4.69
    -5 0 -3 5.07
    -5 0 -3 4.54
    5 0 3 4.25
    5 0 3 5.11
    5 0 3 4.66
    -6 0 -3 7.41
    -6 0 -3 6.05
    -6 0 -3 7.13
    -6 0 -3 7.6
    -6 0 -3 7.35
    6 0 3 7.23
    6 0 3 6.99
    6 0 3 6.75
    -7 0 -3 1.33
    -7 0 -3 1.84
    -7 0 -3 1.48
    -7 0 -3 1.27
    -7 0 -3 1.39
    -7 0 -3 1.21
    7 0 3 1.5
    7 0 3 1.67
    7 0 3 1.51
    -8 0 -3 18.88
    -8 0 -3 21.19
    -8 0 -3 21.28
    -8 0 -3 18.97
    -8 0 -3 21.42
    -8 0 -3 19.57
    8 0 3 19.87
    8 0 3 19.8
    8 0 3 20.3
    -9 0 -3 -0.41
    -9 0 -3 0.87
    -9 0 -3 -0.17
    -9 0 -3 -0.07
    -9 0 -3 0.43
    -9 0 -3 0.18
    9 0 3 0.1
    9 0 3 0
    9 0 3 -0.22
    -10 0 -3 0.64
    -10 0 -3 0.53
    -10 0 -3 0.17
    -10 0 -3 -0.32
    -10 0 -3 -0.33
    -10 0 -3 0.4
    10 0 3 0.36
    10 0 3 0.14
    -11 0 -3 2.78
    -11 0 -3 3.98
    -11 0 -3 3.91
    -11 0 -3 1.82
    -11 0 -3 2.73
    -11 0 -3 3.28
    11 0 3 3
    11 0 3 2.43
    -12 0 -3 0.37
    -12 0 -3 2.41
    -12 0 -3 -2.16
    12 0 3 0.62
    13 -1 -3 0.69
    -13 1 3 0.24
    -13 1 3 0.93
    12 -1 -3 5.11
    -12 1 3 4.21
    -12 1 3 5.21
    -12 1 3 3.74
    11 -1 -3 6.18
    -11 1 3 6.49
    -11 1 3 6.78
    -11 1 3 4.81
    -11 1 3 5.53
    10 -1 -3 1.36
    10 -1 -3 1.76
    -10 1 3 1.83
    -10 1 3 3.27
    -10 1 3 1.34
    -10 1 3 1.08
    9 -1 -3 5.49
    9 -1 -3 4.73
    -9 1 3 5.98
    -9 1 3 5.55
    -9 1 3 5.5
    -9 1 3 5.43
    8 -1 -3 0.38
    8 -1 -3 0.15
    -8 1 3 0.3
    -8 1 3 0.07
    -8 1 3 0.27
    -8 1 3 0.24
    7 -1 -3 22.56
    7 -1 -3 23.76
    -7 1 3 24.35
    -7 1 3 23.13
    -7 1 3 23.33
    6 -1 -3 12.77
    6 -1 -3 12.01
    -6 1 3 11.99
    -6 1 3 12.79
    5 -1 -3 12
    5 -1 -3 10.3
    -5 1 3 12
    -5 1 3 11.98
    4 -1 -3 23.15
    4 -1 -3 24.41
    -4 1 3 25.53
    -4 1 3 22.74
    3 -1 -3 13.18
    3 -1 -3 12.71
    3 -1 -3 13.57
    -3 1 3 13.65
    -3 1 3 13.57
    -3 1 3 13.49
    2 -1 -3 39.25
    2 -1 -3 38.31
    -2 1 3 38.59
    -2 1 3 41.12
    -2 1 3 41.74
    1 -1 -3 66.06
    1 -1 -3 66.45
    1 -1 -3 67.3
    -1 1 3 68.87
    -1 1 3 69.81
    -1 1 3 66.71
    -1 1 3 72
    0 -1 -3 0.13
    0 -1 -3 0.02
    0 -1 -3 0.03
    0 1 3 0.22
    0 1 3 0.03
    0 1 3 0.05
    -1 -1 -3 86.12
    -1 -1 -3 88.77
    -1 -1 -3 92.49
    1 1 3 92.55
    1 1 3 93.56
    1 1 3 89.86
    1 1 3 95.13
    -2 -1 -3 33.08
    -2 -1 -3 33.48
    -2 -1 -3 32.41
    2 1 3 33.11
    2 1 3 35.5
    -3 -1 -3 12.42
    -3 -1 -3 12.78
    -3 -1 -3 12.41
    3 1 3 13.27
    3 1 3 13.17
    3 1 3 13.09
    -4 -1 -3 47.99
    -4 -1 -3 46.47
    -4 -1 -3 44.71
    4 1 3 48.45
    4 1 3 47.4
    -5 -1 -3 10.27
    -5 -1 -3 9.7
    -5 -1 -3 10.03
    5 1 3 10.35
    5 1 3 9.46
    -6 -1 -3 2.65
    -6 -1 -3 1.89
    -6 -1 -3 2.24
    6 1 3 2.59
    6 1 3 2.63
    6 1 3 2.59
    -7 -1 -3 28.61
    -7 -1 -3 28.67
    -7 -1 -3 29.37
    7 1 3 27.84
    7 1 3 26.38
    7 1 3 28.83
    -8 -1 -3 1.54
    -8 -1 -3 1.46
    -8 -1 -3 1.08
    -8 -1 -3 1.14
    8 1 3 0.87
    8 1 3 1.13
    8 1 3 1.32
    -9 -1 -3 -0.14
    -9 -1 -3 -0.68
    -9 -1 -3 0.33
    -9 -1 -3 -0.39
    -9 -1 -3 0.16
    9 1 3 0.04
    9 1 3 0.1
    9 1 3 0.18
    -10 -1 -3 0.06
    -10 -1 -3 0.54
    -10 -1 -3 1.29
    -10 -1 -3 0.64
    -10 -1 -3 1.3
    -10 -1 -3 1.29
    10 1 3 1.22
    10 1 3 0.95
    -11 -1 -3 0.09
    -11 -1 -3 0.01
    -11 -1 -3 -1.76
    -11 -1 -3 0.19
    -11 -1 -3 0.26
    -11 -1 -3 -0.04
    11 1 3 0.07
    11 1 3 0.29
    -12 -1 -3 -0.18
    -12 -1 -3 4.01
    12 1 3 0.73
    12 1 3 2.71
    13 -2 -3 0.91
    -13 2 3 0.97
    -13 2 3 2.59
    12 -2 -3 0.74
    -12 2 3 0.95
    -12 2 3 0.69
    -12 2 3 0.95
    11 -2 -3 5.29
    -11 2 3 6.08
    -11 2 3 4.76
    -11 2 3 4.7
    -11 2 3 4.52
    10 -2 -3 9.55
    10 -2 -3 9.76
    -10 2 3 9.62
    -10 2 3 10.96
    -10 2 3 9.75
    -10 2 3 9.94
    9 -2 -3 2.56
    9 -2 -3 2.91
    -9 2 3 3.07
    -9 2 3 2.67
    -9 2 3 1.81
    -9 2 3 2.17
    8 -2 -3 -0.04
    8 -2 -3 0.19
    -8 2 3 0.31
    -8 2 3 0.6
    -8 2 3 0.09
    7 -2 -3 26.19
    7 -2 -3 25.7
    -7 2 3 26.13
    -7 2 3 24.31
    -7 2 3 25.38
    6 -2 -3 31.44
    6 -2 -3 31.12
    -6 2 3 31.47
    -6 2 3 31.48
    -6 2 3 29.92
    5 -2 -3 10.8
    5 -2 -3 10.59
    -5 2 3 10.54
    -5 2 3 10.52
    -5 2 3 10.48
    4 -2 -3 4.06
    4 -2 -3 3.99
    4 -2 -3 3.86
    -4 2 3 4
    -4 2 3 3.66
    -4 2 3 3.16
    -4 2 3 3.47
    3 -2 -3 7.63
    3 -2 -3 7.09
    3 -2 -3 7.26
    -3 2 3 7.53
    -3 2 3 7.08
    -3 2 3 7.04
    -3 2 3 7.49
    2 -2 -3 11.84
    2 -2 -3 12.27
    2 -2 -3 12.25
    -2 2 3 11.5
    -2 2 3 13.08
    -2 2 3 11.79
    -2 2 3 12.62
    1 -2 -3 1.55
    1 -2 -3 1.69
    1 -2 -3 1.55
    1 -2 -3 1.76
    -1 2 3 1.69
    -1 2 3 1.6
    -1 2 3 2.07
    -1 2 3 1.68
    -1 2 3 1.66
    0 -2 -3 5.04
    0 -2 -3 5.14
    0 -2 -3 5.4
    0 -2 -3 5.3
    0 2 3 5.35
    0 2 3 5.24
    0 2 3 5.28
    0 2 3 4.9
    0 2 3 5.27
    -1 -2 -3 61.13
    -1 -2 -3 65.92
    1 2 3 62.47
    1 2 3 67.34
    1 2 3 64.82
    1 2 3 68.44
    1 2 3 63.74
    -2 -2 -3 78.48
    -2 -2 -3 74.11
    -2 -2 -3 75.15
    2 2 3 79.99
    2 2 3 75.53
    2 2 3 75.48
    2 2 3 78.89
    -3 -2 -3 13.58
    -3 -2 -3 13.58
    -3 -2 -3 14.65
    3 2 3 14.32
    3 2 3 14.78
    3 2 3 14.97
    -4 -2 -3 33.16
    -4 -2 -3 32.1
    -4 -2 -3 32.46
    4 2 3 34.51
    4 2 3 34.55
    4 2 3 33.07
    -5 -2 -3 3.37
    -5 -2 -3 3.42
    -5 -2 -3 4.1
    5 2 3 3.25
    5 2 3 3.89
    5 2 3 3.64
    -6 -2 -3 17.63
    -6 -2 -3 19
    -6 -2 -3 18.51
    6 2 3 18.81
    6 2 3 17.86
    6 2 3 18.86
    -7 -2 -3 10.06
    -7 -2 -3 9.64
    -7 -2 -3 9.89
    -7 -2 -3 10.27
    7 2 3 10.08
    7 2 3 10.57
    7 2 3 9.59
    -8 -2 -3 2.29
    -8 -2 -3 3.07
    -8 -2 -3 3.43
    -8 -2 -3 3.42
    8 2 3 3.61
    8 2 3 3.28
    8 2 3 4.09
    -9 -2 -3 0.61
    -9 -2 -3 1.77
    -9 -2 -3 0.66
    -9 -2 -3 1.62
    9 2 3 1.52
    9 2 3 1.88
    9 2 3 1.21
    -10 -2 -3 6.67
    -10 -2 -3 3.65
    -10 -2 -3 5.51
    -10 -2 -3 3.92
    -10 -2 -3 5.03
    10 2 3 5.05
    10 2 3 4.87
    -11 -2 -3 0.81
    -11 -2 -3 0.92
    -11 -2 -3 0.73
    -11 -2 -3 0.39
    -11 -2 -3 0.94
    11 2 3 -0.02
    11 2 3 -0.26
    -12 -2 -3 4.25
    12 2 3 3.7
    12 2 3 4.34
    13 -3 -3 1.11
    -13 3 3 0.39
    -13 3 3 -0.08
    12 -3 -3 1.6
    -12 3 3 1.81
    -12 3 3 1.12
    -12 3 3 1
    11 -3 -3 0.06
    11 -3 -3 -0.05
    -11 3 3 0.62
    -11 3 3 -0.1
    -11 3 3 -0.02
    -11 3 3 0.58
    10 -3 -3 4.34
    10 -3 -3 5.76
    -10 3 3 5.33
    -10 3 3 5.91
    -10 3 3 4.45
    9 -3 -3 1.81
    -9 3 3 1.53
    -9 3 3 1.51
    -9 3 3 1.6
    8 -3 -3 0.35
    8 -3 -3 0.64
    -8 3 3 0.33
    -8 3 3 0.27
    -8 3 3 0.76
    7 -3 -3 22.05
    7 -3 -3 21.77
    -7 3 3 22.3
    -7 3 3 22.39
    -7 3 3 20.87
    6 -3 -3 23.31
    6 -3 -3 22.14
    6 -3 -3 22.58
    -6 3 3 23
    -6 3 3 22.81
    -6 3 3 22.99
    -6 3 3 22.64
    5 -3 -3 1.03
    5 -3 -3 0.62
    -5 3 3 0.99
    -5 3 3 0.8
    -5 3 3 1
    -5 3 3 0.78
    4 -3 -3 25.38
    4 -3 -3 25.28
    4 -3 -3 24.37
    -4 3 3 25.62
    -4 3 3 25.04
    -4 3 3 24.56
    -4 3 3 25.45
    3 -3 -3 16.96
    3 -3 -3 16.1
    3 -3 -3 16.02
    3 -3 -3 16.78
    -3 3 3 16.87
    -3 3 3 17.08
    -3 3 3 17.5
    -3 3 3 16.35
    -3 3 3 16.01
    2 -3 -3 170.53
    2 -3 -3 166.92
    2 -3 -3 165.11
    2 -3 -3 168.62
    -2 3 3 165.78
    -2 3 3 165.8
    -2 3 3 168.63
    -2 3 3 174.95
    -2 3 3 167.96
    1 -3 -3 100.33
    1 -3 -3 97.28
    1 -3 -3 99.05
    1 -3 -3 98.84
    -1 3 3 104.41
    -1 3 3 98.35
    -1 3 3 100.02
    -1 3 3 97.26
    -1 3 3 100.25
    0 -3 -3 1.38
    0 -3 -3 1.21
    0 -3 -3 0.97
    0 -3 -3 1.05
    0 3 3 0.99
    0 3 3 1.34
    0 3 3 1.02
    0 3 3 1.19
    0 3 3 1.38
    -1 -3 -3 0.69
    -1 -3 -3 0.42
    -1 -3 -3 0.41
    -1 -3 -3 0.76
    1 3 3 0.44
    1 3 3 0.28
    1 3 3 0.5
    1 3 3 0.58
    1 3 3 0.39
    -2 -3 -3 2.35
    -2 -3 -3 2.55
    -2 -3 -3 2.21
    2 3 3 2.67
    2 3 3 2.79
    2 3 3 2.17
    -3 -3 -3 8.12
    -3 -3 -3 8.87
    -3 -3 -3 8.67
    3 3 3 8.48
    3 3 3 8.41
    3 3 3 9.02
    3 3 3 8.99
    -4 -3 -3 74.36
    -4 -3 -3 75.59
    -4 -3 -3 74.73
    4 3 3 74.15
    4 3 3 75.66
    4 3 3 73.72
    -5 -3 -3 5.39
    -5 -3 -3 5.54
    -5 -3 -3 5.15
    5 3 3 5.63
    5 3 3 4.64
    -6 -3 -3 16.25
    -6 -3 -3 15.82
    -6 -3 -3 15.2
    6 3 3 14.49
    6 3 3 15.18
    -7 -3 -3 0.41
    -7 -3 -3 -0.12
    -7 -3 -3 0.32
    -7 -3 -3 0.49
    7 3 3 -0.26
    7 3 3 0.31
    7 3 3 0.23
    -8 -3 -3 0.04
    -8 -3 -3 -0.55
    -8 -3 -3 -0.32
    -8 -3 -3 -0.08
    8 3 3 -0.18
    8 3 3 0.07
    8 3 3 0.59
    -9 -3 -3 3.35
    -9 -3 -3 1.86
    -9 -3 -3 2.4
    -9 -3 -3 2.64
    9 3 3 2.32
    9 3 3 2.26
    9 3 3 2.11
    -10 -3 -3 7.5
    -10 -3 -3 8.28
    -10 -3 -3 4.79
    -10 -3 -3 7.2
    -10 -3 -3 9.03
    10 3 3 8.29
    -11 -3 -3 2.63
    -11 -3 -3 5.1
    -11 -3 -3 4.3
    -13 4 3 -0.52
    -13 4 3 -0.61
    12 -4 -3 0.41
    -12 4 3 -0.58
    -12 4 3 -0.05
    -12 4 3 -0.46
    11 -4 -3 6.83
    11 -4 -3 7.84
    -11 4 3 5.75
    -11 4 3 6.14
    -11 4 3 7.15
    10 -4 -3 0.71
    10 -4 -3 0.74
    -10 4 3 0.34
    -10 4 3 -0.04
    -10 4 3 0.02
    9 -4 -3 28.69
    9 -4 -3 27.99
    -9 4 3 27.5
    -9 4 3 27.69
    -9 4 3 27.62
    8 -4 -3 6.33
    8 -4 -3 6.07
    -8 4 3 6.26
    -8 4 3 6.4
    -8 4 3 6.23
    7 -4 -3 13.12
    7 -4 -3 13.53
    7 -4 -3 13.29
    -7 4 3 13.42
    -7 4 3 12.6
    -7 4 3 13.58
    -7 4 3 13.7
    6 -4 -3 15.07
    6 -4 -3 15.23
    6 -4 -3 15.68
    -6 4 3 16.11
    -6 4 3 14.57
    -6 4 3 16.25
    -6 4 3 15.09
    5 -4 -3 13.64
    5 -4 -3 12.98
    5 -4 -3 13.7
    -5 4 3 14.15
    -5 4 3 13.7
    -5 4 3 13.5
    -5 4 3 14.01
    -5 4 3 13.05
    4 -4 -3 9.28
    4 -4 -3 8.83
    4 -4 -3 8.98
    4 -4 -3 9.12
    -4 4 3 9.48
    -4 4 3 8.83
    -4 4 3 9.37
    -4 4 3 8.78
    3 -4 -3 109.81
    3 -4 -3 99.03
    3 -4 -3 108.38
    3 -4 -3 107.74
    -3 4 3 106.05
    -3 4 3 110.15
    -3 4 3 111.06
    -3 4 3 105.64
    2 -4 -3 72.91
    2 -4 -3 72.41
    2 -4 -3 71.19
    2 -4 -3 70.46
    -2 4 3 73.45
    -2 4 3 70.15
    -2 4 3 70.83
    -2 4 3 70.62
    1 -4 -3 19.94
    1 -4 -3 19.88
    1 -4 -3 19.57
    1 -4 -3 20.14
    -1 4 3 20.21
    -1 4 3 19.6
    -1 4 3 19.8
    -1 4 3 19.42
    -1 4 3 20.59
    0 -4 -3 48.82
    0 -4 -3 49.48
    0 -4 -3 47.09
    0 -4 -3 47.84
    0 4 3 47.24
    0 4 3 47.8
    0 4 3 47.51
    0 4 3 48.4
    -1 -4 -3 31.92
    -1 -4 -3 32.76
    -1 -4 -3 33.65
    -1 -4 -3 31.25
    1 4 3 32.74
    1 4 3 31.63
    1 4 3 32.74
    1 4 3 32.13
    -2 -4 -3 68.76
    -2 -4 -3 67.99
    -2 -4 -3 69.7
    -2 -4 -3 66.81
    2 4 3 67.62
    2 4 3 68.54
    2 4 3 68.76
    2 4 3 69.21
    -3 -4 -3 5.31
    -3 -4 -3 5.56
    -3 -4 -3 5.75
    -3 -4 -3 5.02
    3 4 3 5.13
    3 4 3 4.96
    3 4 3 5.19
    3 4 3 5.33
    -4 -4 -3 1.53
    -4 -4 -3 1.06
    -4 -4 -3 1.53
    4 4 3 1.3
    4 4 3 1.79
    4 4 3 1.86
    4 4 3 2
    -5 -4 -3 1.36
    -5 -4 -3 1.56
    5 4 3 1.32
    5 4 3 1.36
    5 4 3 1.43
    -6 -4 -3 4.22
    -6 -4 -3 2.85
    -6 -4 -3 3.55
    6 4 3 3.91
    6 4 3 3.98
    -7 -4 -3 7.85
    -7 -4 -3 8.01
    -7 -4 -3 8.74
    -7 -4 -3 8.2
    7 4 3 8.53
    7 4 3 7.24
    -8 -4 -3 8.28
    -8 -4 -3 7.87
    -8 -4 -3 7.93
    -8 -4 -3 8.81
    8 4 3 7.27
    8 4 3 8.23
    -9 -4 -3 5.48
    -9 -4 -3 2.14
    -9 -4 -3 4.11
    -9 -4 -3 2.87
    9 4 3 2.97
    -10 -4 -3 2.36
    -10 -4 -3 4.4
    -10 -4 -3 3.75
    10 4 3 2.23
    -11 -4 -3 0.88
    -11 -4 -3 0.26
    11 4 3 1.1
    13 -5 -3 1.5
    -13 5 3 1.43
    12 -5 -3 8.54
    -12 5 3 9.32
    -12 5 3 6.28
    -12 5 3 8.69
    11 -5 -3 4.98
    11 -5 -3 5.75
    -11 5 3 4.53
    -11 5 3 4.25
    -11 5 3 5.13
    10 -5 -3 1.37
    10 -5 -3 0.04
    -10 5 3 0.3
    -10 5 3 -0.04
    9 -5 -3 15.53
    9 -5 -3 15.66
    -9 5 3 16.46
    -9 5 3 14.72
    -9 5 3 15.47
    8 -5 -3 1.25
    8 -5 -3 0.84
    8 -5 -3 0.94
    -8 5 3 1.15
    -8 5 3 1.19
    -8 5 3 0.76
    -8 5 3 1.36
    7 -5 -3 2.7
    7 -5 -3 2.24
    7 -5 -3 1.83
    -7 5 3 2.31
    -7 5 3 1.78
    -7 5 3 2.64
    -7 5 3 2.51
    -7 5 3 1.63
    6 -5 -3 6.28
    6 -5 -3 5.86
    6 -5 -3 6.39
    -6 5 3 6.13
    -6 5 3 5.58
    -6 5 3 5.96
    -6 5 3 5.89
    -6 5 3 5.87
    5 -5 -3 55.9
    5 -5 -3 53.37
    5 -5 -3 53.39
    5 -5 -3 55.15
    -5 5 3 56.41
    -5 5 3 51.59
    -5 5 3 55.07
    -5 5 3 53.76
    -5 5 3 53.79
    4 -5 -3 -0.12
    4 -5 -3 0.03
    4 -5 -3 0.27
    4 -5 -3 0.13
    -4 5 3 -0.28
    -4 5 3 0.02
    -4 5 3 0.08
    -4 5 3 0.07
    -4 5 3 -0.02
    3 -5 -3 3.92
    3 -5 -3 4.15
    3 -5 -3 4.8
    3 -5 -3 4.96
    -3 5 3 4.45
    -3 5 3 4.63
    -3 5 3 4.3
    -3 5 3 3.92
    -3 5 3 4.73
    2 -5 -3 70.6
    2 -5 -3 70.9
    2 -5 -3 71.47
    -2 5 3 73.47
    -2 5 3 72.17
    -2 5 3 72.55
    -2 5 3 74.12
    1 -5 -3 206.86
    1 -5 -3 208.13
    1 -5 -3 211.17
    1 -5 -3 210.66
    -1 5 3 208.57
    -1 5 3 208.64
    -1 5 3 205.03
    -1 5 3 213.56
    -1 5 3 213.27
    0 -5 -3 20.49
    0 -5 -3 21.29
    0 -5 -3 20.44
    0 -5 -3 19.97
    0 5 3 20.15
    0 5 3 20.49
    0 5 3 20.47
    0 5 3 21.37
    -1 -5 -3 0.63
    -1 -5 -3 0.47
    -1 -5 -3 0.31
    -1 -5 -3 0.61
    1 5 3 0.73
    1 5 3 0.74
    1 5 3 0.59
    1 5 3 0.51
    1 5 3 0.38
    -2 -5 -3 12.66
    -2 -5 -3 12.99
    -2 -5 -3 13.51
    -2 -5 -3 13.66
    2 5 3 12.78
    2 5 3 13.79
    2 5 3 13.53
    2 5 3 13.1
    -3 -5 -3 20.54
    -3 -5 -3 19.42
    -3 -5 -3 20.17
    -3 -5 -3 22.81
    3 5 3 20.76
    3 5 3 20.33
    3 5 3 19.36
    3 5 3 17.43
    -4 -5 -3 19.49
    -4 -5 -3 20.05
    -4 -5 -3 19.72
    -4 -5 -3 18.44
    4 5 3 18.45
    4 5 3 19.65
    4 5 3 18.53
    4 5 3 18.89
    -5 -5 -3 13.07
    -5 -5 -3 11.14
    -5 -5 -3 11.6
    -5 -5 -3 10.77
    5 5 3 11.13
    5 5 3 11.24
    5 5 3 11.72
    -6 -5 -3 3.78
    -6 -5 -3 3.51
    -6 -5 -3 2.99
    6 5 3 2.7
    6 5 3 2.9
    6 5 3 3.69
    -7 -5 -3 24.21
    -7 -5 -3 23.67
    -7 -5 -3 22.62
    -7 -5 -3 25.54
    7 5 3 22.57
    7 5 3 23.79
    -8 -5 -3 1.79
    -8 -5 -3 1.56
    -8 -5 -3 1.22
    -8 -5 -3 2.26
    8 5 3 2.04
    8 5 3 1.29
    -9 -5 -3 0.88
    -9 -5 -3 1.33
    -9 -5 -3 1.81
    -9 -5 -3 2.86
    9 5 3 1.3
    -10 -5 -3 2.48
    -10 -5 -3 1.13
    -10 -5 -3 2.66
    10 5 3 1.4
    -11 -5 -3 -1.42
    11 5 3 0.02
    13 -6 -3 -0.04
    -13 6 3 0.87
    12 -6 -3 -0.15
    -12 6 3 0.09
    11 -6 -3 0.74
    11 -6 -3 -0.02
    -11 6 3 0.38
    -11 6 3 0.45
    10 -6 -3 2.52
    10 -6 -3 2.97
    -10 6 3 3.04
    -10 6 3 3.06
    -10 6 3 2.9
    9 -6 -3 2.14
    9 -6 -3 2.53
    9 -6 -3 1.66
    -9 6 3 1.81
    -9 6 3 2.04
    -9 6 3 2.17
    -9 6 3 1.48
    8 -6 -3 6.44
    8 -6 -3 6.16
    8 -6 -3 6.18
    -8 6 3 5.88
    -8 6 3 6.7
    -8 6 3 7.08
    -8 6 3 6.96
    7 -6 -3 10.85
    7 -6 -3 10.91
    7 -6 -3 11.59
    -7 6 3 11.42
    -7 6 3 11.72
    -7 6 3 11.84
    -7 6 3 11.29
    6 -6 -3 0.13
    6 -6 -3 0.07
    6 -6 -3 0.27
    6 -6 -3 0.13
    -6 6 3 0.42
    -6 6 3 0.14
    -6 6 3 0.09
    -6 6 3 0.25
    -6 6 3 0
    5 -6 -3 23.88
    5 -6 -3 24.55
    5 -6 -3 23.18
    5 -6 -3 21.13
    -5 6 3 23.33
    -5 6 3 23.39
    -5 6 3 23.09
    -5 6 3 23.02
    -5 6 3 24.38
    4 -6 -3 2.83
    4 -6 -3 2.45
    4 -6 -3 2.85
    4 -6 -3 2.45
    -4 6 3 2.43
    -4 6 3 3
    -4 6 3 2.3
    -4 6 3 2.37
    -4 6 3 2.64
    3 -6 -3 18.24
    3 -6 -3 17.97
    3 -6 -3 18.78
    3 -6 -3 18.08
    -3 6 3 18.13
    -3 6 3 18.66
    -3 6 3 19.2
    -3 6 3 19.73
    -3 6 3 18.47
    2 -6 -3 3.43
    2 -6 -3 2.37
    2 -6 -3 2.97
    2 -6 -3 3.06
    -2 6 3 3.67
    -2 6 3 3.34
    -2 6 3 3.45
    -2 6 3 3.23
    -2 6 3 3.12
    1 -6 -3 1.58
    1 -6 -3 1.19
    1 -6 -3 1.38
    1 -6 -3 1.31
    -1 6 3 1.57
    -1 6 3 1.57
    -1 6 3 1.19
    -1 6 3 1.2
    -1 6 3 1.48
    0 -6 -3 27.57
    0 -6 -3 28.32
    0 -6 -3 27.24
    0 -6 -3 28
    0 6 3 28.13
    0 6 3 28.01
    0 6 3 27.69
    0 6 3 28.32
    0 6 3 27.3
    -1 -6 -3 -0.22
    -1 -6 -3 0.19
    -1 -6 -3 0.2
    -1 -6 -3 -0.19
    1 6 3 0.02
    1 6 3 -0.07
    1 6 3 0
    1 6 3 -0.02
    -2 -6 -3 2.24
    -2 -6 -3 2.53
    -2 -6 -3 2.88
    -2 -6 -3 2.95
    2 6 3 2.96
    2 6 3 2.31
    2 6 3 2.58
    2 6 3 2.52
    -3 -6 -3 12.93
    -3 -6 -3 12.19
    -3 -6 -3 11.67
    -3 -6 -3 12.09
    3 6 3 11.32
    3 6 3 11.98
    3 6 3 12.14
    3 6 3 13.35
    -4 -6 -3 1.31
    -4 -6 -3 1.25
    -4 -6 -3 1.02
    -4 -6 -3 1.23
    4 6 3 1.87
    4 6 3 1.98
    4 6 3 0.87
    4 6 3 1
    -5 -6 -3 4.55
    -5 -6 -3 5.07
    5 6 3 5.96
    5 6 3 4.91
    5 6 3 5.21
    5 6 3 4.63
    -6 -6 -3 0.49
    -6 -6 -3 0.94
    -6 -6 -3 1.15
    -6 -6 -3 1.28
    6 6 3 0.76
    6 6 3 1.04
    6 6 3 0.97
    -7 -6 -3 17.25
    -7 -6 -3 19.88
    -7 -6 -3 19.82
    7 6 3 18.1
    7 6 3 17.42
    -8 -6 -3 5
    -8 -6 -3 5.29
    -8 -6 -3 6.41
    -8 -6 -3 5
    8 6 3 5.49
    8 6 3 5.01
    -9 -6 -3 1.36
    -9 -6 -3 1.38
    -9 -6 -3 1.07
    9 6 3 0.74
    -10 -6 -3 2.49
    10 6 3 2.1
    12 -7 -3 -0.65
    -12 7 3 -0.7
    -12 7 3 -0.17
    11 -7 -3 0.09
    11 -7 -3 0.53
    -11 7 3 -0.3
    -11 7 3 1.04
    -11 7 3 0.6
    10 -7 -3 14.6
    10 -7 -3 13.84
    -10 7 3 15
    -10 7 3 14.25
    -10 7 3 15.82
    -10 7 3 14.69
    9 -7 -3 3.35
    9 -7 -3 3.47
    9 -7 -3 3.88
    -9 7 3 3.81
    -9 7 3 2.21
    -9 7 3 3.54
    -9 7 3 2.49
    8 -7 -3 0.27
    8 -7 -3 0.64
    8 -7 -3 0.48
    -8 7 3 0.86
    -8 7 3 0.24
    -8 7 3 0.2
    -8 7 3 1.16
    7 -7 -3 40.6
    7 -7 -3 42.36
    7 -7 -3 40.46
    -7 7 3 43.39
    -7 7 3 37.69
    -7 7 3 40.99
    -7 7 3 41.33
    6 -7 -3 3.81
    6 -7 -3 3.29
    6 -7 -3 3.58
    6 -7 -3 3.86
    -6 7 3 3.32
    -6 7 3 3.6
    -6 7 3 3.91
    -6 7 3 3.58
    5 -7 -3 12.33
    5 -7 -3 12.19
    5 -7 -3 12.14
    5 -7 -3 12.85
    -5 7 3 12.07
    -5 7 3 11.93
    -5 7 3 11.99
    -5 7 3 12.49
    -5 7 3 10.91
    4 -7 -3 11.37
    4 -7 -3 11.24
    4 -7 -3 10.74
    4 -7 -3 10.84
    -4 7 3 11.49
    -4 7 3 10.45
    -4 7 3 11.03
    -4 7 3 11.62
    -4 7 3 10.83
    3 -7 -3 5.48
    3 -7 -3 5.08
    3 -7 -3 4.47
    3 -7 -3 4.42
    -3 7 3 4.43
    -3 7 3 4.48
    -3 7 3 4.89
    -3 7 3 5.41
    2 -7 -3 39.28
    2 -7 -3 39.65
    2 -7 -3 40.32
    -2 7 3 40.71
    -2 7 3 41.45
    -2 7 3 40.37
    -2 7 3 38.2
    -2 7 3 42.1
    1 -7 -3 23.76
    1 -7 -3 23.23
    1 -7 -3 23.51
    1 -7 -3 22.81
    -1 7 3 22.56
    -1 7 3 22.36
    -1 7 3 22.45
    -1 7 3 21.94
    -1 7 3 22.33
    0 -7 -3 0.3
    0 -7 -3 0.66
    0 -7 -3 0.83
    0 -7 -3 0.67
    0 7 3 0.4
    0 7 3 0.52
    0 7 3 0.15
    0 7 3 0.81
    0 7 3 0.51
    -1 -7 -3 118.69
    -1 -7 -3 121.61
    -1 -7 -3 122.9
    -1 -7 -3 121.08
    1 7 3 123.12
    1 7 3 121.86
    1 7 3 118.53
    1 7 3 115.4
    -2 -7 -3 30.72
    -2 -7 -3 30.92
    -2 -7 -3 30.73
    -2 -7 -3 31.26
    2 7 3 32.64
    2 7 3 30.64
    2 7 3 30.44
    2 7 3 30.69
    -3 -7 -3 12.45
    -3 -7 -3 12.12
    -3 -7 -3 13.01
    -3 -7 -3 12.41
    3 7 3 11.71
    3 7 3 11.82
    3 7 3 11.51
    3 7 3 12.29
    -4 -7 -3 41.13
    -4 -7 -3 38.64
    4 7 3 37.22
    4 7 3 38.04
    4 7 3 38.43
    4 7 3 40.23
    -5 -7 -3 6.82
    -5 -7 -3 6.99
    -5 -7 -3 6.04
    5 7 3 5.78
    5 7 3 5.58
    5 7 3 5.34
    5 7 3 5.91
    -6 -7 -3 13.02
    -6 -7 -3 10.21
    -6 -7 -3 12.88
    6 7 3 11.29
    6 7 3 12.09
    6 7 3 12.5
    6 7 3 12.8
    -7 -7 -3 0.39
    -7 -7 -3 2.12
    -7 -7 -3 1.72
    -7 -7 -3 1.42
    7 7 3 -0.28
    7 7 3 1.67
    7 7 3 1.01
    -8 -7 -3 1.69
    -8 -7 -3 2.39
    -8 -7 -3 1.02
    8 7 3 2.6
    -9 -7 -3 2.64
    -10 -7 -3 1.62
    10 7 3 2.39
    12 -8 -3 6.38
    -12 8 3 6.44
    11 -8 -3 -0.85
    10 -8 -3 0.79
    10 -8 -3 0.05
    10 -8 -3 0.28
    -10 8 3 -0.01
    -10 8 3 0.38
    -10 8 3 0.98
    -10 8 3 0.64
    9 -8 -3 4.96
    9 -8 -3 4.72
    9 -8 -3 5.21
    -9 8 3 5.26
    -9 8 3 4.77
    -9 8 3 3.94
    -9 8 3 3.07
    8 -8 -3 1.51
    8 -8 -3 2.5
    8 -8 -3 3.16
    -8 8 3 2.14
    -8 8 3 1.34
    -8 8 3 1.82
    -8 8 3 1.67
    7 -8 -3 0.33
    7 -8 -3 0.54
    7 -8 -3 0.01
    7 -8 -3 0.63
    -7 8 3 -0.28
    -7 8 3 0.29
    -7 8 3 0.55
    -7 8 3 0.15
    6 -8 -3 0.28
    6 -8 -3 0.01
    6 -8 -3 0.43
    6 -8 -3 0.35
    -6 8 3 0.48
    -6 8 3 0.12
    -6 8 3 0.19
    -6 8 3 0.15
    5 -8 -3 16.89
    5 -8 -3 18.38
    5 -8 -3 17.2
    5 -8 -3 16.94
    -5 8 3 17.96
    -5 8 3 16.99
    -5 8 3 16.77
    -5 8 3 17.79
    4 -8 -3 10.3
    4 -8 -3 11.55
    4 -8 -3 10.48
    4 -8 -3 11.14
    -4 8 3 10.93
    -4 8 3 10.45
    -4 8 3 10.69
    -4 8 3 12.88
    -4 8 3 11.26
    3 -8 -3 67.38
    3 -8 -3 66.26
    3 -8 -3 66.59
    3 -8 -3 66.46
    -3 8 3 65.91
    -3 8 3 62.98
    -3 8 3 69.54
    -3 8 3 67.07
    -3 8 3 66.61
    2 -8 -3 13.8
    2 -8 -3 14.21
    2 -8 -3 13.13
    2 -8 -3 12.04
    -2 8 3 13.14
    -2 8 3 13.32
    -2 8 3 13.19
    -2 8 3 13.96
    -2 8 3 13.41
    1 -8 -3 3.75
    1 -8 -3 2.55
    1 -8 -3 3.42
    1 -8 -3 3.05
    -1 8 3 3.64
    -1 8 3 2.84
    -1 8 3 3.63
    -1 8 3 3.41
    0 -8 -3 16.19
    0 -8 -3 15.98
    0 -8 -3 14.14
    0 -8 -3 15.82
    0 8 3 15.56
    0 8 3 16.73
    0 8 3 15.08
    0 8 3 15.64
    -1 -8 -3 0.42
    -1 -8 -3 0.34
    -1 -8 -3 -0.11
    -1 -8 -3 0.51
    1 8 3 0.06
    1 8 3 0.17
    1 8 3 0.32
    1 8 3 -0.08
    -2 -8 -3 1.21
    -2 -8 -3 0.57
    -2 -8 -3 1.16
    -2 -8 -3 1.27
    2 8 3 0.59
    2 8 3 1.01
    2 8 3 0.7
    2 8 3 1.08
    -3 -8 -3 0.34
    -3 -8 -3 0.73
    -3 -8 -3 0.31
    -3 -8 -3 0.27
    3 8 3 0.37
    3 8 3 0.16
    3 8 3 0.76
    3 8 3 0.14
    -4 -8 -3 -0.01
    -4 -8 -3 0.34
    -4 -8 -3 -0.28
    4 8 3 -0.1
    4 8 3 -0.57
    4 8 3 0.15
    4 8 3 -0.05
    -5 -8 -3 3.94
    -5 -8 -3 2.55
    -5 -8 -3 4.56
    5 8 3 4.39
    5 8 3 4
    5 8 3 3.24
    5 8 3 3.4
    -6 -8 -3 10.9
    -6 -8 -3 12.59
    -6 -8 -3 11.78
    -6 -8 -3 11.01
    6 8 3 10.63
    6 8 3 11.37
    6 8 3 11.19
    6 8 3 10.71
    -7 -8 -3 0.11
    -7 -8 -3 1.37
    -7 -8 -3 1.28
    -7 -8 -3 1.27
    7 8 3 0.56
    7 8 3 -0.13
    -8 -8 -3 6.93
    -8 -8 -3 8.8
    -8 -8 -3 6.99
    -9 -8 -3 1.3
    11 -9 -3 0.48
    -11 9 3 0.4
    10 -9 -3 0.28
    10 -9 -3 0.21
    -10 9 3 0.04
    -10 9 3 0.1
    -10 9 3 0.34
    -10 9 3 -0.16
    9 -9 -3 0
    9 -9 -3 0.85
    9 -9 -3 -0.03
    -9 9 3 0.19
    -9 9 3 0.87
    -9 9 3 -0.22
    -9 9 3 -0.01
    8 -9 -3 1.08
    8 -9 -3 2.83
    8 -9 -3 0.5
    -8 9 3 0.77
    -8 9 3 0.88
    -8 9 3 0.75
    -8 9 3 1.59
    7 -9 -3 9.59
    7 -9 -3 10.22
    7 -9 -3 8.91
    7 -9 -3 9.6
    -7 9 3 9.31
    -7 9 3 9.23
    -7 9 3 11.17
    -7 9 3 9.72
    6 -9 -3 0.87
    6 -9 -3 0.2
    6 -9 -3 0.78
    6 -9 -3 1.04
    -6 9 3 1.85
    -6 9 3 0.78
    -6 9 3 0.37
    -6 9 3 0.64
    5 -9 -3 3.77
    5 -9 -3 6.36
    5 -9 -3 7.05
    5 -9 -3 5.61
    -5 9 3 5.3
    -5 9 3 4.82
    -5 9 3 5.05
    4 -9 -3 2.25
    4 -9 -3 2.33
    4 -9 -3 1.82
    4 -9 -3 1.96
    -4 9 3 2.2
    -4 9 3 2.79
    -4 9 3 2
    3 -9 -3 2.38
    3 -9 -3 2.3
    3 -9 -3 2.19
    3 -9 -3 3.03
    -3 9 3 2.15
    -3 9 3 2.52
    -3 9 3 2.2
    -3 9 3 2.51
    2 -9 -3 2.83
    2 -9 -3 2.55
    2 -9 -3 2.47
    2 -9 -3 2.44
    -2 9 3 1.97
    -2 9 3 1.97
    -2 9 3 1.43
    -2 9 3 2.54
    -2 9 3 1.72
    1 -9 -3 3.81
    1 -9 -3 3.42
    1 -9 -3 3.9
    1 -9 -3 4.23
    -1 9 3 3.88
    -1 9 3 4.47
    -1 9 3 3.71
    -1 9 3 3.39
    0 -9 -3 5.38
    0 -9 -3 5.37
    0 -9 -3 5.7
    0 9 3 5.47
    0 9 3 5.33
    0 9 3 5.29
    0 9 3 6.24
    -1 -9 -3 3.71
    -1 -9 -3 4.56
    -1 -9 -3 4.65
    -1 -9 -3 3.14
    1 9 3 4.16
    1 9 3 4.08
    1 9 3 2.94
    1 9 3 3.92
    -2 -9 -3 12.73
    -2 -9 -3 13.69
    -2 -9 -3 12.27
    -2 -9 -3 12.45
    2 9 3 13.24
    2 9 3 13.73
    2 9 3 10.92
    2 9 3 11.43
    -3 -9 -3 -0.74
    -3 -9 -3 -0.43
    -3 -9 -3 -0.22
    3 9 3 -0.24
    3 9 3 -0.47
    3 9 3 0
    3 9 3 0.19
    -4 -9 -3 5.78
    -4 -9 -3 5.17
    -4 -9 -3 6.72
    4 9 3 5
    4 9 3 5.1
    4 9 3 4.93
    4 9 3 5.93
    -5 -9 -3 3.88
    -5 -9 -3 2.65
    -5 -9 -3 3.69
    5 9 3 3.27
    5 9 3 4.91
    5 9 3 3.18
    5 9 3 3.12
    -6 -9 -3 1.08
    -6 -9 -3 0.73
    -6 -9 -3 0.08
    -6 -9 -3 0.31
    6 9 3 -0.64
    6 9 3 0.01
    6 9 3 0.26
    6 9 3 0.31
    -7 -9 -3 2.19
    -7 -9 -3 -1.1
    -7 -9 -3 0.15
    7 9 3 0.46
    7 9 3 0.33
    -8 -9 -3 -1.49
    8 9 3 0.55
    11 -10 -3 -0.43
    -11 10 3 -0.04
    10 -10 -3 0.31
    10 -10 -3 0.31
    -10 10 3 0.71
    9 -10 -3 -0.16
    9 -10 -3 0.91
    9 -10 -3 0.04
    -9 10 3 0.56
    -9 10 3 -0.66
    -9 10 3 0.11
    -9 10 3 0.06
    8 -10 -3 7.3
    8 -10 -3 8.48
    8 -10 -3 8.56
    8 -10 -3 7.77
    -8 10 3 8.41
    -8 10 3 7.1
    -8 10 3 7.97
    -8 10 3 5.85
    7 -10 -3 8.95
    7 -10 -3 8.18
    7 -10 -3 8.39
    7 -10 -3 9.8
    -7 10 3 8.57
    -7 10 3 10.04
    -7 10 3 9.97
    -7 10 3 10.61
    6 -10 -3 24.03
    6 -10 -3 22.9
    6 -10 -3 22.31
    -6 10 3 24.4
    -6 10 3 23.83
    -6 10 3 21.73
    -6 10 3 22.5
    5 -10 -3 8.44
    5 -10 -3 8.51
    5 -10 -3 7.59
    5 -10 -3 7.88
    -5 10 3 7.09
    -5 10 3 9.27
    -5 10 3 7.29
    -5 10 3 6.25
    4 -10 -3 0.38
    4 -10 -3 1.15
    4 -10 -3 1.93
    4 -10 -3 1.23
    -4 10 3 1.41
    -4 10 3 0.93
    -4 10 3 1.44
    -4 10 3 0.93
    -4 10 3 1.56
    3 -10 -3 1.58
    3 -10 -3 2.2
    3 -10 -3 1.64
    3 -10 -3 1.45
    -3 10 3 1.69
    -3 10 3 0.75
    -3 10 3 1.67
    -3 10 3 2.64
    -3 10 3 1.56
    2 -10 -3 -0.22
    2 -10 -3 -0.08
    2 -10 -3 0.39
    2 -10 -3 -0.19
    -2 10 3 -0.03
    -2 10 3 -0.42
    -2 10 3 0.06
    -2 10 3 0.73
    1 -10 -3 1.12
    1 -10 -3 1.03
    1 -10 -3 1.64
    1 -10 -3 1.46
    -1 10 3 1.31
    -1 10 3 1.04
    -1 10 3 1.48
    -1 10 3 2.05
    0 -10 -3 1.16
    0 -10 -3 0.74
    0 -10 -3 0.03
    0 10 3 0.73
    0 10 3 0.96
    0 10 3 0.83
    0 10 3 0.5
    -1 -10 -3 6.52
    -1 -10 -3 9.31
    -1 -10 -3 8.64
    1 10 3 7.68
    1 10 3 7.59
    1 10 3 8.03
    1 10 3 8.23
    -2 -10 -3 3.28
    -2 -10 -3 2.99
    -2 -10 -3 3.13
    -2 -10 -3 3.54
    2 10 3 3.3
    2 10 3 2.84
    2 10 3 3.28
    2 10 3 3.06
    -3 -10 -3 0.8
    -3 -10 -3 0.16
    -3 -10 -3 0.15
    3 10 3 -0.34
    3 10 3 -0.08
    3 10 3 -0.54
    3 10 3 0.24
    -4 -10 -3 2.6
    -4 -10 -3 2.78
    -4 -10 -3 3.46
    4 10 3 2.78
    4 10 3 3
    4 10 3 2.36
    4 10 3 3.49
    -5 -10 -3 -0.84
    -5 -10 -3 1.37
    -5 -10 -3 0.76
    5 10 3 1.43
    5 10 3 0.77
    5 10 3 1.05
    5 10 3 0.96
    -6 -10 -3 0.05
    -6 -10 -3 0.58
    -6 -10 -3 1.31
    6 10 3 1.33
    7 10 3 7.62
    7 10 3 5.79
    10 -11 -3 2.59
    -10 11 3 2.43
    9 -11 -3 0.82
    -9 11 3 1.46
    -9 11 3 0.64
    8 -11 -3 12.93
    8 -11 -3 12.94
    8 -11 -3 15.27
    -8 11 3 13.81
    -8 11 3 10.08
    -8 11 3 13.1
    -8 11 3 10.96
    7 -11 -3 1
    7 -11 -3 0.82
    7 -11 -3 0.4
    7 -11 -3 0.18
    -7 11 3 0.99
    -7 11 3 1.6
    -7 11 3 1.11
    -7 11 3 0.55
    6 -11 -3 -0.64
    6 -11 -3 0.12
    6 -11 -3 -0.69
    -6 11 3 -0.13
    -6 11 3 -0.16
    -6 11 3 0.09
    -6 11 3 0.1
    5 -11 -3 5.27
    5 -11 -3 6.3
    5 -11 -3 6.87
    5 -11 -3 7.86
    -5 11 3 6.4
    -5 11 3 6.32
    -5 11 3 6.5
    -5 11 3 6.06
    4 -11 -3 0.75
    4 -11 -3 1.35
    4 -11 -3 0.48
    4 -11 -3 0.95
    -4 11 3 1.79
    -4 11 3 1
    -4 11 3 1.05
    -4 11 3 1.33
    3 -11 -3 -0.38
    3 -11 -3 0.7
    3 -11 -3 -0.03
    3 -11 -3 0.25
    -3 11 3 -0.38
    -3 11 3 0
    -3 11 3 -0.31
    -3 11 3 -0.56
    2 -11 -3 36.66
    2 -11 -3 37.57
    2 -11 -3 35.11
    2 -11 -3 37.27
    -2 11 3 37.17
    -2 11 3 37.51
    -2 11 3 35.61
    -2 11 3 38.81
    1 -11 -3 21.5
    1 -11 -3 21.56
    1 -11 -3 23.65
    1 -11 -3 22.43
    -1 11 3 23.6
    -1 11 3 23.56
    -1 11 3 22.57
    0 -11 -3 7.19
    0 -11 -3 8.2
    0 -11 -3 7.73
    0 -11 -3 9.61
    0 11 3 7.37
    0 11 3 6.69
    0 11 3 6.36
    0 11 3 9.63
    -1 -11 -3 10.59
    -1 -11 -3 12.14
    -1 -11 -3 11.4
    -1 -11 -3 10.54
    1 11 3 10.62
    1 11 3 12.13
    1 11 3 11
    1 11 3 10.96
    -2 -11 -3 0.55
    -2 -11 -3 -0.42
    -2 -11 -3 0.41
    2 11 3 0.38
    2 11 3 0.35
    2 11 3 0.21
    2 11 3 -0.52
    -3 -11 -3 6.27
    -3 -11 -3 7.33
    -3 -11 -3 6.31
    3 11 3 6.17
    3 11 3 4.45
    3 11 3 5.47
    3 11 3 5.28
    -4 -11 -3 2.29
    -4 -11 -3 2.05
    -4 -11 -3 0.82
    4 11 3 0.55
    4 11 3 1.7
    -5 -11 -3 1.53
    -5 -11 -3 2.13
    -5 -11 -3 3.61
    5 11 3 4.31
    6 11 3 3.25
    6 11 3 3.66
    9 -12 -3 -0.02
    9 -12 -3 -1.26
    -9 12 3 -0.2
    8 -12 -3 1.67
    -8 12 3 0.1
    -8 12 3 0.51
    7 -12 -3 1.48
    7 -12 -3 1.73
    -7 12 3 1.14
    -7 12 3 1.26
    -7 12 3 1.67
    -7 12 3 1.29
    6 -12 -3 -1
    6 -12 -3 1.39
    6 -12 -3 0.85
    6 -12 -3 0.85
    -6 12 3 1.57
    -6 12 3 0.32
    -6 12 3 1.78
    5 -12 -3 3.19
    5 -12 -3 3.59
    5 -12 -3 4.23
    5 -12 -3 3.67
    -5 12 3 3.82
    -5 12 3 2.92
    -5 12 3 3.55
    4 -12 -3 16.4
    4 -12 -3 17.84
    4 -12 -3 16.71
    4 -12 -3 13.25
    -4 12 3 14.05
    -4 12 3 14.74
    -4 12 3 15.15
    3 -12 -3 -0.76
    3 -12 -3 0.81
    3 -12 -3 -0.19
    3 -12 -3 0.2
    -3 12 3 0.24
    -3 12 3 -0.41
    -3 12 3 -1.02
    2 -12 -3 3.7
    2 -12 -3 4.25
    2 -12 -3 3.86
    2 -12 -3 4.16
    -2 12 3 4.03
    -2 12 3 4.31
    -2 12 3 2.77
    1 -12 -3 11.85
    1 -12 -3 13.32
    1 -12 -3 15.3
    1 -12 -3 12.59
    -1 12 3 11.07
    -1 12 3 13.89
    -1 12 3 12.62
    0 -12 -3 0.37
    0 -12 -3 0.49
    0 -12 -3 -0.07
    0 -12 -3 0.59
    0 12 3 -0.77
    0 12 3 0.86
    0 12 3 0.15
    -1 -12 -3 -0.14
    -1 -12 -3 1.27
    -1 -12 -3 0.9
    -1 -12 -3 1.18
    1 12 3 0.24
    1 12 3 1.19
    1 12 3 0.77
    -2 -12 -3 21.46
    -2 -12 -3 20.57
    -2 -12 -3 19.9
    2 12 3 21.36
    2 12 3 18.03
    -3 -12 -3 6.67
    -3 -12 -3 6.89
    -3 -12 -3 6.59
    3 12 3 7.02
    -4 -12 -3 1.36
    4 12 3 -1.98
    4 12 3 -0.53
    5 12 3 0.55
    5 12 3 0.37
    8 -13 -3 -0.55
    8 -13 -3 1.81
    -8 13 3 0.9
    7 -13 -3 -0.38
    -7 13 3 -0.42
    -7 13 3 -0.09
    6 -13 -3 1.06
    6 -13 -3 0.19
    -6 13 3 0.71
    -6 13 3 1.05
    -6 13 3 2.4
    5 -13 -3 1.31
    5 -13 -3 0.53
    5 -13 -3 0.87
    -5 13 3 1.19
    -5 13 3 1.34
    4 -13 -3 0.17
    4 -13 -3 0.08
    4 -13 -3 1.62
    -4 13 3 -0.98
    -4 13 3 0.72
    -4 13 3 -0.4
    3 -13 -3 -0.39
    3 -13 -3 -0.33
    3 -13 -3 -0.45
    3 -13 -3 -1
    -3 13 3 0.11
    -3 13 3 -0.91
    -3 13 3 1.33
    2 -13 -3 1.21
    2 -13 -3 1.98
    2 -13 -3 2.38
    2 -13 -3 2.95
    -2 13 3 3.01
    -2 13 3 1.52
    1 -13 -3 -0.93
    1 -13 -3 -0.01
    1 -13 -3 0.57
    1 -13 -3 0.5
    -1 13 3 -1.26
    -1 13 3 0.32
    0 -13 -3 0.99
    0 -13 -3 0.52
    0 -13 -3 0.69
    0 -13 -3 0.82
    0 13 3 0.1
    0 13 3 0.33
    -1 -13 -3 0.06
    -1 -13 -3 0.36
    1 13 3 0.04
    -2 -13 -3 3.8
    2 13 3 4.65
    2 13 3 5.14
    -3 -13 -3 2.49
    3 13 3 1.75
    3 13 3 2.88
    4 13 3 -0.02
    6 -14 -3 8.32
    -6 14 3 8.21
    5 -14 -3 1.17
    5 -14 -3 0.68
    -5 14 3 0.11
    4 -14 -3 2.58
    -4 14 3 3.87
    3 -14 -3 3
    -3 14 3 3.65
    2 -14 -3 0.49
    2 -14 -3 0.98
    -2 14 3 1.5
    -2 14 3 -0.19
    1 -14 -3 0.54
    1 -14 -3 -1.13
    -1 14 3 -1.48
    -1 14 3 0.17
    0 -14 -3 0.2
    0 14 3 1.68
    1 14 3 0.69
    -2 -15 4 0.42
    1 15 -4 2.75
    -1 -15 4 3.67
    0 15 -4 1.06
    0 -15 4 0.34
    -1 15 -4 -0.05
    1 -15 4 0.08
    1 -15 4 0.48
    -2 15 -4 3.6
    2 -15 4 3.79
    -3 15 -4 0.04
    3 -15 4 0.05
    -4 -14 4 0.52
    -4 -14 4 0.05
    -4 -14 4 1.13
    3 14 -4 2.69
    -3 -14 4 4.29
    -3 -14 4 1.2
    -3 -14 4 2.93
    2 14 -4 0.4
    -2 -14 4 1.46
    -2 -14 4 -0.18
    -2 -14 4 0.64
    1 14 -4 4.84
    -1 -14 4 5.85
    -1 -14 4 5.12
    0 14 -4 18.43
    0 14 -4 19.46
    0 -14 4 18.91
    0 -14 4 17.55
    0 -14 4 18.84
    0 -14 4 20.42
    -1 14 -4 3.44
    -1 14 -4 0.69
    1 -14 4 3.61
    1 -14 4 3.41
    1 -14 4 2.28
    -2 14 -4 -0.12
    -2 14 -4 0.37
    2 -14 4 0.54
    2 -14 4 -0.01
    -3 14 -4 9.5
    3 -14 4 9.63
    3 -14 4 9.34
    -4 14 -4 1.34
    4 -14 4 1.45
    -5 14 -4 0.73
    5 -14 4 0.55
    -6 14 -4 10.74
    6 -14 4 12.22
    6 13 -4 1.08
    -6 -13 4 0.41
    -6 -13 4 1.09
    5 13 -4 -0.08
    -5 -13 4 0.26
    -5 -13 4 0.56
    -5 -13 4 0.51
    -5 -13 4 0.82
    4 13 -4 0.42
    4 13 -4 -0.45
    -4 -13 4 0.06
    -4 -13 4 0.13
    -4 -13 4 -0.13
    -4 -13 4 0.12
    3 13 -4 1.16
    3 13 -4 2.53
    -3 -13 4 3.43
    -3 -13 4 1.18
    -3 -13 4 1.92
    -3 -13 4 1.11
    2 13 -4 4.94
    2 13 -4 3.49
    -2 -13 4 4.17
    -2 -13 4 2.32
    -2 -13 4 3.62
    -2 -13 4 2.16
    1 13 -4 1.76
    1 13 -4 1.67
    1 13 -4 2.17
    -1 -13 4 0.83
    -1 -13 4 0.69
    -1 -13 4 2.22
    -1 -13 4 1.96
    -1 -13 4 2.3
    0 13 -4 4.53
    0 13 -4 4.36
    0 13 -4 4.33
    0 -13 4 3.43
    0 -13 4 4.43
    0 -13 4 3.34
    0 -13 4 4.6
    0 -13 4 3.87
    0 -13 4 4.13
    -1 13 -4 2.94
    -1 13 -4 2.18
    -1 13 -4 1.62
    1 -13 4 1.98
    1 -13 4 1.89
    1 -13 4 0.83
    1 -13 4 1.1
    -2 13 -4 4.99
    -2 13 -4 3.31
    -2 13 -4 2.96
    2 -13 4 4.38
    2 -13 4 4.25
    2 -13 4 4.04
    2 -13 4 3.86
    -3 13 -4 2.19
    -3 13 -4 3.27
    -3 13 -4 2.93
    3 -13 4 2.9
    3 -13 4 1.99
    -4 13 -4 1.68
    -4 13 -4 2.98
    4 -13 4 1.87
    4 -13 4 1.61
    -5 13 -4 2.04
    -5 13 -4 2.91
    5 -13 4 1.98
    5 -13 4 2.04
    -6 13 -4 1.89
    6 -13 4 1.52
    6 -13 4 1.64
    -7 13 -4 -0.34
    7 -13 4 -0.07
    7 12 -4 2.39
    -7 -12 4 3.15
    -7 -12 4 1.77
    -7 -12 4 2.37
    6 12 -4 4.11
    -6 -12 4 3.05
    -6 -12 4 2.5
    -6 -12 4 4.67
    -6 -12 4 2.55
    5 12 -4 2.63
    5 12 -4 2.61
    5 12 -4 3.54
    -5 -12 4 1.81
    -5 -12 4 2.97
    -5 -12 4 3.78
    -5 -12 4 3.75
    4 12 -4 1.22
    4 12 -4 1.46
    4 12 -4 0.68
    -4 -12 4 0.94
    -4 -12 4 1.04
    -4 -12 4 1.58
    -4 -12 4 0.43
    -4 -12 4 -0.71
    3 12 -4 11.52
    3 12 -4 10.54
    3 12 -4 12.61
    -3 -12 4 11.76
    -3 -12 4 12.19
    -3 -12 4 9.53
    -3 -12 4 11.46
    -3 -12 4 8.89
    2 12 -4 1.43
    2 12 -4 0.15
    2 12 -4 -0.1
    -2 -12 4 1.67
    -2 -12 4 1.09
    -2 -12 4 0.87
    -2 -12 4 1.42
    -2 -12 4 1.9
    1 12 -4 1.29
    1 12 -4 2.05
    1 12 -4 0.66
    -1 -12 4 1.6
    -1 -12 4 1.58
    -1 -12 4 0.67
    -1 -12 4 0.98
    -1 -12 4 0.33
    0 12 -4 10.52
    0 12 -4 11.64
    0 12 -4 12.54
    0 -12 4 12.04
    0 -12 4 12.85
    0 -12 4 13.25
    0 -12 4 12.85
    0 -12 4 12.58
    0 -12 4 12.11
    -1 12 -4 9.28
    -1 12 -4 9.33
    -1 12 -4 9.76
    1 -12 4 8.63
    1 -12 4 9.12
    1 -12 4 9.47
    1 -12 4 10.87
    -2 12 -4 -0.43
    -2 12 -4 -0.29
    -2 12 -4 0.22
    2 -12 4 0
    2 -12 4 0.98
    2 -12 4 0.05
    2 -12 4 0.88
    -3 12 -4 7.81
    -3 12 -4 6.65
    -3 12 -4 6.71
    3 -12 4 7.36
    3 -12 4 8.79
    3 -12 4 6.64
    -4 12 -4 0.5
    -4 12 -4 2.69
    -4 12 -4 1.87
    4 -12 4 1.46
    4 -12 4 1.6
    4 -12 4 1.58
    -5 12 -4 8.02
    -5 12 -4 7.47
    -5 12 -4 6.81
    5 -12 4 5.33
    5 -12 4 5.54
    5 -12 4 7.34
    -6 12 -4 0.21
    -6 12 -4 1.06
    -6 12 -4 -0.02
    6 -12 4 0.8
    6 -12 4 -0.59
    -7 12 -4 -1.22
    -7 12 -4 0
    7 -12 4 0.25
    7 -12 4 -0.31
    -8 12 -4 1.48
    8 -12 4 2.05
    8 -12 4 1.78
    8 11 -4 0.7
    8 11 -4 1.42
    -8 -11 4 1.56
    -8 -11 4 1.99
    7 11 -4 1.47
    7 11 -4 1.59
    7 11 -4 1.54
    -7 -11 4 1.5
    -7 -11 4 1.12
    -7 -11 4 2.3
    6 11 -4 2.42
    6 11 -4 3.65
    6 11 -4 1.23
    -6 -11 4 1.93
    -6 -11 4 2.37
    -6 -11 4 3.48
    5 11 -4 0.03
    5 11 -4 -0.48
    5 11 -4 -0.08
    -5 -11 4 0.06
    -5 -11 4 -0.36
    -5 -11 4 -0.04
    -5 -11 4 -0.97
    4 11 -4 13.26
    4 11 -4 13.38
    4 11 -4 13.72
    -4 -11 4 14.55
    -4 -11 4 11.61
    -4 -11 4 15.48
    -4 -11 4 12.13
    -4 -11 4 13.35
    3 11 -4 6.78
    3 11 -4 8.8
    3 11 -4 8.44
    -3 -11 4 9.7
    -3 -11 4 6.76
    -3 -11 4 7.57
    -3 -11 4 9.3
    -3 -11 4 8.17
    2 11 -4 4.76
    2 11 -4 4.36
    2 11 -4 4.87
    -2 -11 4 4.43
    -2 -11 4 3.7
    -2 -11 4 4.3
    -2 -11 4 3.96
    -2 -11 4 4.08
    1 11 -4 0.55
    1 11 -4 1.44
    1 11 -4 1.25
    -1 -11 4 1.12
    -1 -11 4 1.29
    -1 -11 4 1.05
    -1 -11 4 0.28
    -1 -11 4 1.11
    -1 -11 4 0.57
    0 11 -4 0.48
    0 11 -4 -0.06
    0 11 -4 0.29
    0 -11 4 0.3
    0 -11 4 -0.69
    0 -11 4 0.12
    0 -11 4 0.36
    0 -11 4 0.58
    0 -11 4 0.08
    -1 11 -4 4.67
    -1 11 -4 5.14
    -1 11 -4 5.55
    1 -11 4 5.02
    1 -11 4 5.06
    1 -11 4 4.66
    1 -11 4 4.52
    -2 11 -4 1.93
    -2 11 -4 1.3
    -2 11 -4 0.99
    2 -11 4 1.71
    2 -11 4 0.77
    2 -11 4 0.97
    2 -11 4 0.19
    -3 11 -4 1.18
    -3 11 -4 0.3
    -3 11 -4 -0.37
    3 -11 4 0.93
    3 -11 4 0.77
    3 -11 4 0.57
    -4 11 -4 8.98
    -4 11 -4 8.16
    -4 11 -4 7.81
    4 -11 4 8.02
    4 -11 4 7.86
    4 -11 4 8.19
    -5 11 -4 18.31
    -5 11 -4 17.9
    -5 11 -4 16.65
    5 -11 4 16.97
    5 -11 4 15.09
    5 -11 4 17.78
    -6 11 -4 0.51
    -6 11 -4 0.17
    -6 11 -4 -0.27
    6 -11 4 0.77
    6 -11 4 0.02
    6 -11 4 0.44
    -7 11 -4 1.41
    -7 11 -4 0.29
    -7 11 -4 2.21
    7 -11 4 1.28
    7 -11 4 0.99
    -8 11 -4 1.9
    -8 11 -4 0.17
    -8 11 -4 1.21
    8 -11 4 1.49
    -9 11 -4 1.44
    9 -11 4 1.65
    9 -11 4 1.34
    9 10 -4 0.47
    9 10 -4 -0.84
    -9 -10 4 1.67
    -9 -10 4 0.42
    8 10 -4 -0.51
    8 10 -4 -1.64
    8 10 -4 -0.22
    -8 -10 4 -0.45
    -8 -10 4 0.96
    -8 -10 4 1.62
    7 10 -4 1.22
    7 10 -4 0.85
    7 10 -4 -0.01
    -7 -10 4 1.98
    -7 -10 4 -0.26
    6 10 -4 0.85
    6 10 -4 1.4
    6 10 -4 1.4
    -6 -10 4 1.03
    -6 -10 4 3.1
    -6 -10 4 -0.12
    -6 -10 4 1.68
    5 10 -4 0.04
    5 10 -4 0.2
    5 10 -4 0.4
    -5 -10 4 0.72
    -5 -10 4 0.15
    -5 -10 4 -0.62
    -5 -10 4 -0.17
    4 10 -4 0.96
    4 10 -4 1.48
    4 10 -4 2.17
    -4 -10 4 1.75
    -4 -10 4 0.74
    -4 -10 4 1.24
    -4 -10 4 -0.1
    3 10 -4 0.05
    3 10 -4 0.44
    3 10 -4 0.56
    -3 -10 4 0.51
    -3 -10 4 0
    -3 -10 4 -0.37
    -3 -10 4 -0.22
    2 10 -4 5.07
    2 10 -4 4.31
    2 10 -4 5.38
    -2 -10 4 5.66
    -2 -10 4 4.86
    -2 -10 4 5.48
    -2 -10 4 5.48
    -2 -10 4 4.93
    1 10 -4 0.29
    1 10 -4 0.02
    1 10 -4 -0.32
    -1 -10 4 -0.57
    -1 -10 4 0.06
    -1 -10 4 0.01
    -1 -10 4 -0.11
    -1 -10 4 -0.42
    -1 -10 4 0.53
    0 10 -4 1.7
    0 10 -4 1.8
    0 10 -4 1.35
    0 -10 4 1.72
    0 -10 4 2.04
    0 -10 4 1.62
    0 -10 4 1.39
    0 -10 4 2
    0 -10 4 1.52
    -1 10 -4 9.92
    -1 10 -4 11.69
    -1 10 -4 10.08
    1 -10 4 11.75
    1 -10 4 11.05
    1 -10 4 10.92
    1 -10 4 11.01
    -2 10 -4 3.34
    -2 10 -4 3.56
    -2 10 -4 3.61
    2 -10 4 4.74
    2 -10 4 3.81
    2 -10 4 4.65
    2 -10 4 3.81
    -3 10 -4 0.66
    -3 10 -4 2.16
    -3 10 -4 1.17
    3 -10 4 2.35
    3 -10 4 1.36
    3 -10 4 1.1
    -4 10 -4 2.55
    -4 10 -4 1.59
    -4 10 -4 2.51
    4 -10 4 2.08
    4 -10 4 2.92
    4 -10 4 2.26
    -5 10 -4 1.68
    -5 10 -4 1.69
    -5 10 -4 2.63
    5 -10 4 2.19
    5 -10 4 2.29
    5 -10 4 0.95
    -6 10 -4 -0.12
    -6 10 -4 0.88
    -6 10 -4 0.81
    6 -10 4 1.02
    6 -10 4 1.66
    6 -10 4 1.52
    -7 10 -4 1.73
    -7 10 -4 0.84
    -7 10 -4 1.15
    7 -10 4 0.52
    7 -10 4 0
    7 -10 4 0.84
    -8 10 -4 -0.27
    -8 10 -4 0.83
    -8 10 -4 0.62
    8 -10 4 0.38
    8 -10 4 0.09
    -9 10 -4 23.72
    -9 10 -4 21.91
    -9 10 -4 22.25
    9 -10 4 24.39
    9 -10 4 20.31
    -10 10 -4 -0.19
    -10 10 -4 -0.13
    10 -10 4 0.6
    10 9 -4 4.67
    10 9 -4 3.16
    -10 -9 4 4.13
    -10 -9 4 3.73
    9 9 -4 2.02
    9 9 -4 1.37
    9 9 -4 1.16
    -9 -9 4 -0.65
    -9 -9 4 2.8
    -9 -9 4 0.99
    8 9 -4 3.47
    8 9 -4 3.65
    8 9 -4 3.73
    -8 -9 4 4.95
    -8 -9 4 4.13
    7 9 -4 3.17
    7 9 -4 2.79
    7 9 -4 2.57
    -7 -9 4 3.09
    -7 -9 4 3.11
    -7 -9 4 3.84
    6 9 -4 0
    6 9 -4 0.34
    6 9 -4 0.37
    -6 -9 4 -0.13
    -6 -9 4 -0.18
    -6 -9 4 -0.14
    5 9 -4 -0.29
    5 9 -4 0.51
    5 9 -4 0.1
    -5 -9 4 0.32
    -5 -9 4 0.76
    -5 -9 4 -0.12
    4 9 -4 16.02
    4 9 -4 15.44
    4 9 -4 15.34
    -4 -9 4 16.93
    -4 -9 4 17.25
    -4 -9 4 14.98
    -4 -9 4 15.86
    3 9 -4 9.46
    3 9 -4 8.63
    3 9 -4 8.53
    -3 -9 4 8.52
    -3 -9 4 8.57
    -3 -9 4 9.18
    -3 -9 4 9.17
    2 9 -4 6.1
    2 9 -4 4.21
    2 9 -4 5.84
    -2 -9 4 5.43
    -2 -9 4 5.93
    -2 -9 4 4.71
    -2 -9 4 6.16
    1 9 -4 0.66
    1 9 -4 0.35
    1 9 -4 0.61
    -1 -9 4 0.6
    -1 -9 4 0.42
    -1 -9 4 0.41
    -1 -9 4 0.34
    0 9 -4 2.01
    0 9 -4 1.78
    0 9 -4 1.86
    0 -9 4 2.22
    0 -9 4 2.01
    0 -9 4 1.2
    0 -9 4 2.19
    0 -9 4 2.01
    0 -9 4 2.11
    -1 9 -4 7.94
    -1 9 -4 6.65
    -1 9 -4 6.21
    1 -9 4 5.65
    1 -9 4 6.29
    1 -9 4 6.27
    1 -9 4 6.12
    1 -9 4 6.26
    -2 9 -4 3.42
    -2 9 -4 3.55
    -2 9 -4 3.38
    2 -9 4 2.6
    2 -9 4 4.2
    2 -9 4 3.37
    -3 9 -4 10.17
    -3 9 -4 10.51
    3 -9 4 9.9
    3 -9 4 10.6
    -4 9 -4 0.32
    -4 9 -4 0.05
    -4 9 -4 0.13
    4 -9 4 1.22
    4 -9 4 0.21
    4 -9 4 0.19
    -5 9 -4 11.24
    -5 9 -4 12.47
    -5 9 -4 12.33
    5 -9 4 11.94
    5 -9 4 12.02
    5 -9 4 11.95
    -6 9 -4 3.16
    -6 9 -4 3.69
    -6 9 -4 3.48
    6 -9 4 3.65
    6 -9 4 3.59
    6 -9 4 3.36
    -7 9 -4 -0.14
    -7 9 -4 -0.46
    -7 9 -4 -0.34
    7 -9 4 -0.28
    7 -9 4 -0.31
    7 -9 4 0.41
    -8 9 -4 2.46
    -8 9 -4 2.55
    -8 9 -4 2.53
    8 -9 4 2.38
    8 -9 4 2.08
    -9 9 -4 0.84
    -9 9 -4 0.73
    -9 9 -4 0.34
    9 -9 4 0.33
    9 -9 4 0.1
    -10 9 -4 0.76
    -10 9 -4 0.73
    10 -9 4 1.35
    11 8 -4 1.59
    -11 -8 4 2.08
    10 8 -4 0.88
    10 8 -4 0.2
    -10 -8 4 0.12
    -10 -8 4 1.64
    9 8 -4 1.03
    9 8 -4 1.05
    9 8 -4 0.16
    -9 -8 4 0.95
    -9 -8 4 0.56
    -9 -8 4 0.32
    8 8 -4 9.96
    8 8 -4 10.04
    8 8 -4 10.06
    -8 -8 4 10.33
    -8 -8 4 12.71
    -8 -8 4 12.42
    7 8 -4 6.16
    7 8 -4 5.92
    7 8 -4 6.31
    -7 -8 4 6.23
    -7 -8 4 7.35
    -7 -8 4 6.7
    6 8 -4 1.72
    6 8 -4 2.54
    6 8 -4 1.94
    -6 -8 4 1.22
    -6 -8 4 1.15
    -6 -8 4 2.16
    5 8 -4 1.06
    5 8 -4 0.78
    5 8 -4 0.74
    -5 -8 4 0.82
    -5 -8 4 0.78
    -5 -8 4 0.23
    4 8 -4 10.89
    4 8 -4 13.12
    -4 -8 4 12.07
    -4 -8 4 13.26
    -4 -8 4 12.19
    -4 -8 4 14.22
    3 8 -4 16.91
    3 8 -4 16.66
    3 8 -4 15.88
    -3 -8 4 16.75
    -3 -8 4 16.33
    -3 -8 4 18.27
    -3 -8 4 18.83
    2 8 -4 5.23
    2 8 -4 4.13
    2 8 -4 4.96
    -2 -8 4 4.35
    -2 -8 4 4.98
    -2 -8 4 4.74
    1 8 -4 17.57
    1 8 -4 19.17
    1 8 -4 17.67
    -1 -8 4 18.11
    -1 -8 4 19.38
    -1 -8 4 18.78
    -1 -8 4 17.75
    -1 -8 4 18.79
    0 8 -4 29.28
    0 8 -4 29.22
    0 8 -4 29
    0 -8 4 29.45
    0 -8 4 29.32
    0 -8 4 29.53
    0 -8 4 28.66
    0 -8 4 29.93
    -1 8 -4 3.06
    -1 8 -4 3.22
    -1 8 -4 3.38
    1 -8 4 2.87
    1 -8 4 2.61
    1 -8 4 3.4
    1 -8 4 2.9
    -2 8 -4 2.52
    -2 8 -4 2.25
    2 -8 4 2.41
    2 -8 4 2.5
    2 -8 4 2.9
    2 -8 4 2.71
    -3 8 -4 1.2
    -3 8 -4 0.65
    -3 8 -4 0.46
    3 -8 4 0.71
    3 -8 4 0.76
    3 -8 4 0.89
    -4 8 -4 14.19
    -4 8 -4 13.6
    -4 8 -4 13.67
    4 -8 4 14.34
    4 -8 4 13.2
    4 -8 4 13.63
    -5 8 -4 0.01
    -5 8 -4 0.3
    5 -8 4 0.08
    5 -8 4 0.16
    5 -8 4 0.81
    -6 8 -4 0.48
    -6 8 -4 1.06
    -6 8 -4 0
    6 -8 4 0.27
    6 -8 4 0.91
    6 -8 4 0.48
    -7 8 -4 4.54
    -7 8 -4 3.66
    -7 8 -4 4.96
    7 -8 4 4.58
    7 -8 4 4.61
    7 -8 4 3.45
    -8 8 -4 0.29
    -8 8 -4 0.59
    -8 8 -4 0.72
    8 -8 4 0.61
    8 -8 4 0.64
    -9 8 -4 0.06
    -9 8 -4 -0.42
    -9 8 -4 0.05
    9 -8 4 0
    -10 8 -4 1.6
    -10 8 -4 -0.54
    -10 8 -4 1.68
    -11 8 -4 -0.54
    11 -8 4 0.14
    11 7 -4 -0.51
    -11 -7 4 -0.81
    10 7 -4 0.77
    10 7 -4 0.87
    -10 -7 4 2.98
    -10 -7 4 0.74
    -10 -7 4 0.97
    9 7 -4 1.48
    9 7 -4 1.4
    9 7 -4 1.58
    -9 -7 4 1.17
    -9 -7 4 2.88
    -9 -7 4 1.53
    -9 -7 4 1.08
    8 7 -4 2.88
    8 7 -4 1.94
    -8 -7 4 3.42
    -8 -7 4 3.02
    -8 -7 4 3.73
    7 7 -4 -0.5
    7 7 -4 0.9
    7 7 -4 0.73
    -7 -7 4 0.12
    -7 -7 4 0.75
    -7 -7 4 1.02
    6 7 -4 0.25
    6 7 -4 0.43
    6 7 -4 0.19
    -6 -7 4 0.3
    -6 -7 4 0.16
    -6 -7 4 0.18
    5 7 -4 8.95
    5 7 -4 8.91
    5 7 -4 10.33
    -5 -7 4 7.56
    -5 -7 4 9.92
    -5 -7 4 9.1
    4 7 -4 16.19
    4 7 -4 16.57
    4 7 -4 15.51
    -4 -7 4 15.48
    -4 -7 4 14.64
    -4 -7 4 15.76
    -4 -7 4 17.18
    3 7 -4 0.84
    3 7 -4 0.97
    3 7 -4 0.93
    -3 -7 4 1.31
    -3 -7 4 0.83
    -3 -7 4 1.54
    -3 -7 4 0.75
    2 7 -4 19.67
    2 7 -4 17.24
    2 7 -4 17.47
    -2 -7 4 17.71
    -2 -7 4 18.76
    -2 -7 4 17.99
    1 7 -4 -0.34
    1 7 -4 -0.27
    1 7 -4 0
    -1 -7 4 0.05
    -1 -7 4 -0.05
    -1 -7 4 -0.08
    -1 -7 4 0.2
    -1 -7 4 -0.01
    0 7 -4 2.67
    0 7 -4 2.19
    0 7 -4 2.52
    0 -7 4 2.7
    0 -7 4 2.64
    0 -7 4 2.97
    0 -7 4 2.41
    -1 7 -4 1.94
    -1 7 -4 2.34
    -1 7 -4 2.64
    1 -7 4 2.16
    1 -7 4 2.22
    1 -7 4 1.77
    1 -7 4 2.68
    -2 7 -4 40.2
    -2 7 -4 38.96
    -2 7 -4 40.95
    2 -7 4 38.8
    2 -7 4 41.15
    2 -7 4 39.34
    2 -7 4 40.2
    -3 7 -4 13.46
    -3 7 -4 13.42
    -3 7 -4 14.88
    3 -7 4 13.56
    3 -7 4 14.25
    3 -7 4 15.23
    3 -7 4 12.85
    -4 7 -4 135.64
    -4 7 -4 141.33
    -4 7 -4 134.05
    4 -7 4 136.81
    4 -7 4 138.94
    4 -7 4 131.29
    -5 7 -4 45.82
    -5 7 -4 42.64
    -5 7 -4 42.4
    5 -7 4 44.47
    5 -7 4 46.56
    5 -7 4 44.93
    -6 7 -4 1.67
    -6 7 -4 1.43
    6 -7 4 1.54
    6 -7 4 1.71
    6 -7 4 1.67
    -7 7 -4 6.75
    -7 7 -4 6.46
    -7 7 -4 6.89
    7 -7 4 6.68
    -8 7 -4 3.21
    -8 7 -4 3.3
    -8 7 -4 2.79
    8 -7 4 3.13
    -9 7 -4 4.64
    -9 7 -4 4.36
    -9 7 -4 5.52
    9 -7 4 4.29
    -10 7 -4 0.27
    -10 7 -4 0.27
    -10 7 -4 0.25
    10 -7 4 0.4
    -11 7 -4 -0.68
    -11 7 -4 1.83
    11 -7 4 1.17
    12 6 -4 1.45
    -12 -6 4 2.62
    -11 -6 4 -0.17
    -11 -6 4 0.99
    10 6 -4 4.92
    -10 -6 4 7.89
    -10 -6 4 8.23
    -10 -6 4 5.94
    9 6 -4 3.49
    9 6 -4 2.51
    -9 -6 4 3.47
    -9 -6 4 4.29
    -9 -6 4 4
    -9 -6 4 4.89
    8 6 -4 4.81
    8 6 -4 5.34
    8 6 -4 5.34
    -8 -6 4 5.3
    -8 -6 4 5.09
    -8 -6 4 5.63
    7 6 -4 0.04
    7 6 -4 0.28
    7 6 -4 0.39
    -7 -6 4 -0.27
    -7 -6 4 -0.22
    -7 -6 4 0.56
    6 6 -4 1.63
    6 6 -4 1.2
    6 6 -4 1.61
    -6 -6 4 1.41
    -6 -6 4 1.99
    -6 -6 4 1.62
    5 6 -4 7.09
    5 6 -4 6.24
    5 6 -4 6.74
    5 6 -4 6.71
    -5 -6 4 6.55
    -5 -6 4 7.59
    -5 -6 4 7.76
    4 6 -4 13.54
    4 6 -4 13.54
    4 6 -4 12.41
    4 6 -4 12.14
    -4 -6 4 12.31
    -4 -6 4 12.45
    -4 -6 4 12.99
    -4 -6 4 12.7
    3 6 -4 2.49
    3 6 -4 3.06
    3 6 -4 2.91
    3 6 -4 2.57
    -3 -6 4 3.56
    -3 -6 4 2.93
    -3 -6 4 3.62
    -3 -6 4 2.91
    2 6 -4 51.41
    2 6 -4 52.45
    -2 -6 4 52.65
    -2 -6 4 51.28
    -2 -6 4 53.89
    -2 -6 4 52.27
    1 6 -4 6.6
    1 6 -4 5.8
    1 6 -4 6.57
    -1 -6 4 6.65
    -1 -6 4 6.51
    -1 -6 4 6
    -1 -6 4 7.03
    -1 -6 4 6.96
    0 6 -4 35.16
    0 6 -4 34.65
    0 6 -4 33.98
    0 -6 4 34.87
    0 -6 4 34.36
    0 -6 4 34.8
    0 -6 4 33.5
    0 -6 4 34.26
    -1 6 -4 39
    -1 6 -4 39.07
    -1 6 -4 41.25
    1 -6 4 38.59
    1 -6 4 38.27
    1 -6 4 39.73
    1 -6 4 39.38
    -2 6 -4 40.73
    -2 6 -4 43.64
    -2 6 -4 42.11
    2 -6 4 41.1
    2 -6 4 43.44
    2 -6 4 42.69
    2 -6 4 41.98
    -3 6 -4 0.44
    -3 6 -4 0.57
    -3 6 -4 0.72
    3 -6 4 0.44
    3 -6 4 0.68
    3 -6 4 0.69
    3 -6 4 0.34
    -4 6 -4 12.56
    -4 6 -4 13.93
    -4 6 -4 14
    4 -6 4 12.75
    4 -6 4 13.86
    4 -6 4 13.17
    4 -6 4 14.11
    -5 6 -4 8.47
    -5 6 -4 7.73
    -5 6 -4 8.51
    5 -6 4 8.23
    5 -6 4 8
    5 -6 4 8.03
    5 -6 4 8.56
    -6 6 -4 -0.34
    -6 6 -4 0.08
    6 -6 4 0.17
    6 -6 4 0.32
    6 -6 4 -0.09
    -7 6 -4 5.3
    -7 6 -4 6.36
    7 -6 4 4.21
    7 -6 4 4.33
    -8 6 -4 0.54
    -8 6 -4 0.77
    -8 6 -4 0.95
    -8 6 -4 0.5
    8 -6 4 0.53
    -9 6 -4 6.86
    -9 6 -4 8.65
    -9 6 -4 8.57
    -9 6 -4 9.7
    9 -6 4 8.12
    -10 6 -4 0.59
    -10 6 -4 1.32
    -10 6 -4 0.66
    -10 6 -4 1.28
    10 -6 4 0.68
    -11 6 -4 2.8
    -11 6 -4 3.05
    12 5 -4 -0.31
    -12 -5 4 0.08
    11 5 -4 0.16
    -11 -5 4 1.53
    -11 -5 4 -0.47
    -11 -5 4 0.3
    10 5 -4 5.85
    -10 -5 4 7.27
    -10 -5 4 8.01
    -10 -5 4 6.53
    -10 -5 4 6.08
    9 5 -4 13.14
    9 5 -4 13.91
    9 5 -4 13.52
    -9 -5 4 13.84
    -9 -5 4 14.39
    -9 -5 4 12.87
    -9 -5 4 13.74
    8 5 -4 16.92
    8 5 -4 17.28
    8 5 -4 16.94
    8 5 -4 14.74
    -8 -5 4 17.76
    -8 -5 4 16.02
    -8 -5 4 18.15
    -8 -5 4 18.46
    7 5 -4 3.71
    7 5 -4 2.02
    7 5 -4 3.5
    7 5 -4 3.91
    -7 -5 4 4.28
    -7 -5 4 3.78
    6 5 -4 0.12
    6 5 -4 0.31
    6 5 -4 0.1
    6 5 -4 0.27
    -6 -5 4 0.13
    -6 -5 4 0.08
    -6 -5 4 0.43
    -6 -5 4 0.12
    5 5 -4 7.81
    5 5 -4 7.43
    5 5 -4 8.77
    5 5 -4 8.58
    5 5 -4 8.55
    -5 -5 4 8.16
    -5 -5 4 8.39
    -5 -5 4 7.47
    -5 -5 4 8.39
    4 5 -4 25.19
    4 5 -4 25.06
    4 5 -4 25.06
    4 5 -4 24.98
    -4 -5 4 25.34
    -4 -5 4 24.75
    -4 -5 4 25.61
    -4 -5 4 25.54
    3 5 -4 5.07
    3 5 -4 4.45
    3 5 -4 4.68
    3 5 -4 5.72
    -3 -5 4 4.64
    -3 -5 4 5.52
    -3 -5 4 4.95
    -3 -5 4 4.48
    2 5 -4 23.88
    2 5 -4 24.21
    2 5 -4 24.89
    2 5 -4 23.71
    -2 -5 4 22.48
    -2 -5 4 23.13
    -2 -5 4 22.51
    -2 -5 4 23.92
    1 5 -4 134.83
    1 5 -4 137.36
    1 5 -4 139.26
    1 5 -4 140.92
    -1 -5 4 135.66
    -1 -5 4 140.97
    -1 -5 4 139.57
    -1 -5 4 137.36
    -1 -5 4 139.78
    0 5 -4 3.24
    0 5 -4 3.42
    0 5 -4 2.99
    0 5 -4 3.5
    0 -5 4 3.13
    0 -5 4 3.57
    0 -5 4 3.17
    0 -5 4 2.93
    -1 5 -4 39.94
    -1 5 -4 40.27
    -1 5 -4 40.63
    -1 5 -4 42.27
    1 -5 4 40.56
    1 -5 4 41.55
    1 -5 4 40.74
    1 -5 4 42.18
    -2 5 -4 113.43
    -2 5 -4 118.2
    -2 5 -4 113.49
    2 -5 4 113.71
    2 -5 4 115.91
    2 -5 4 115.62
    2 -5 4 110.33
    -3 5 -4 14.43
    -3 5 -4 13.55
    -3 5 -4 14.31
    3 -5 4 13.56
    3 -5 4 13.75
    3 -5 4 13.97
    3 -5 4 12.63
    -4 5 -4 43.85
    -4 5 -4 40.92
    -4 5 -4 42.28
    4 -5 4 43.32
    4 -5 4 43.31
    4 -5 4 42.67
    4 -5 4 41.66
    -5 5 -4 0.07
    -5 5 -4 0.12
    5 -5 4 0.21
    5 -5 4 0.48
    5 -5 4 0.18
    5 -5 4 -0.01
    -6 5 -4 20.84
    -6 5 -4 19.71
    -6 5 -4 19.46
    -6 5 -4 19.99
    6 -5 4 19.7
    6 -5 4 20.03
    6 -5 4 19.37
    -7 5 -4 10.63
    -7 5 -4 9.25
    -7 5 -4 10.53
    7 -5 4 11.2
    7 -5 4 10.11
    -8 5 -4 14.35
    -8 5 -4 14.38
    -8 5 -4 16.38
    -8 5 -4 14.82
    8 -5 4 13.08
    -9 5 -4 0.71
    -9 5 -4 -0.59
    -9 5 -4 -0.97
    -9 5 -4 -0.18
    9 -5 4 0.14
    -10 5 -4 -0.92
    -10 5 -4 0.49
    -10 5 -4 1.4
    -10 5 -4 0.18
    10 -5 4 0.28
    -11 5 -4 7.82
    -11 5 -4 5.9
    -11 5 -4 8.1
    -11 5 -4 8.67
    11 -5 4 8.07
    12 -5 4 2.21
    12 4 -4 0.58
    -12 -4 4 0.11
    11 4 -4 1.85
    11 4 -4 2.68
    -11 -4 4 0.49
    -11 -4 4 1.44
    -11 -4 4 1.94
    10 4 -4 0.34
    10 4 -4 0.37
    -10 -4 4 -1.06
    -10 -4 4 1.03
    -10 -4 4 0.15
    -10 -4 4 -0.36
    9 4 -4 0.6
    9 4 -4 0.55
    -9 -4 4 1.52
    -9 -4 4 0.35
    -9 -4 4 0.69
    -9 -4 4 0.7
    8 4 -4 9.34
    8 4 -4 8.25
    8 4 -4 7.81
    -8 -4 4 8.68
    -8 -4 4 9.01
    -8 -4 4 8.24
    -8 -4 4 7.19
    7 4 -4 10.16
    7 4 -4 10.93
    7 4 -4 9.97
    7 4 -4 10.07
    7 4 -4 10.61
    -7 -4 4 11.81
    -7 -4 4 11.57
    -7 -4 4 9.64
    -7 -4 4 11.32
    6 4 -4 3.22
    6 4 -4 3.61
    6 4 -4 4.14
    6 4 -4 3.4
    6 4 -4 2.91
    -6 -4 4 3.43
    -6 -4 4 4.17
    -6 -4 4 4.89
    -6 -4 4 2.91
    5 4 -4 86.44
    5 4 -4 84.86
    5 4 -4 87.52
    5 4 -4 88.05
    5 4 -4 87.39
    -5 -4 4 86.58
    -5 -4 4 83.88
    -5 -4 4 87.77
    -5 -4 4 86.79
    4 4 -4 5.79
    4 4 -4 6.12
    4 4 -4 6.51
    4 4 -4 6.36
    4 4 -4 5.48
    -4 -4 4 6.08
    -4 -4 4 5.81
    -4 -4 4 5.37
    -4 -4 4 6.21
    3 4 -4 31.61
    3 4 -4 30.49
    3 4 -4 31.15
    3 4 -4 29
    3 4 -4 31.13
    -3 -4 4 30.79
    -3 -4 4 30.08
    -3 -4 4 30.8
    -3 -4 4 30.25
    2 4 -4 11.07
    2 4 -4 11.58
    2 4 -4 11.08
    2 4 -4 11
    -2 -4 4 11.02
    -2 -4 4 10.64
    -2 -4 4 10.82
    -2 -4 4 10.52
    1 4 -4 24.65
    1 4 -4 24.34
    1 4 -4 23.2
    1 4 -4 23.53
    -1 -4 4 23.59
    -1 -4 4 23.8
    -1 -4 4 23.07
    -1 -4 4 22.79
    0 4 -4 151.73
    0 4 -4 155.95
    0 4 -4 155.9
    0 4 -4 156.57
    0 -4 4 156.04
    0 -4 4 154.33
    0 -4 4 157.38
    0 -4 4 155.7
    0 -4 4 155.59
    -1 4 -4 26.62
    -1 4 -4 28.47
    -1 4 -4 26.93
    -1 4 -4 26.75
    1 -4 4 26.85
    1 -4 4 27.42
    1 -4 4 27.83
    1 -4 4 27.4
    1 -4 4 27.81
    -2 4 -4 9.58
    -2 4 -4 9.49
    -2 4 -4 8.59
    2 -4 4 9.5
    2 -4 4 9.05
    2 -4 4 9.1
    2 -4 4 9.39
    -3 4 -4 7.53
    -3 4 -4 6.99
    -3 4 -4 8.08
    -3 4 -4 7.15
    3 -4 4 7.41
    3 -4 4 7.78
    3 -4 4 8.07
    -4 4 -4 15.49
    -4 4 -4 16.38
    -4 4 -4 15.83
    -4 4 -4 15
    4 -4 4 15.97
    4 -4 4 16.71
    4 -4 4 16.42
    4 -4 4 16.63
    -5 4 -4 10.16
    -5 4 -4 10.51
    -5 4 -4 10.09
    -5 4 -4 10.24
    5 -4 4 10.4
    5 -4 4 11.39
    5 -4 4 11.38
    -6 4 -4 34.63
    -6 4 -4 34.59
    -6 4 -4 35.1
    -6 4 -4 36.05
    6 -4 4 33.36
    6 -4 4 35.41
    -7 4 -4 20.13
    -7 4 -4 20.5
    -7 4 -4 19.52
    -7 4 -4 19.83
    7 -4 4 20.54
    7 -4 4 19.19
    -8 4 -4 1.84
    -8 4 -4 2.54
    -8 4 -4 2.27
    -8 4 -4 1.7
    8 -4 4 2.09
    8 -4 4 2.43
    -9 4 -4 2.34
    -9 4 -4 2.03
    -9 4 -4 1.25
    9 -4 4 1.21
    -10 4 -4 2.67
    -10 4 -4 2.76
    -10 4 -4 1.61
    -10 4 -4 1.88
    10 -4 4 2.15
    -11 4 -4 1.03
    -11 4 -4 1.93
    -11 4 -4 -0.12
    -11 4 -4 -0.17
    -11 4 -4 0.53
    11 -4 4 0.5
    12 -4 4 3.14
    13 3 -4 2.11
    13 3 -4 2.25
    -13 -3 4 2.18
    12 3 -4 -0.19
    -12 -3 4 0.22
    11 3 -4 5.91
    11 3 -4 5.11
    -11 -3 4 5.06
    -11 -3 4 5.26
    -11 -3 4 3.64
    10 3 -4 8.61
    10 3 -4 8.62
    -10 -3 4 6.77
    -10 -3 4 9.23
    -10 -3 4 8.63
    -10 -3 4 8.92
    9 3 -4 9.01
    9 3 -4 8.44
    -9 -3 4 10.09
    -9 -3 4 10.09
    -9 -3 4 9.42
    -9 -3 4 10.06
    8 3 -4 3.12
    8 3 -4 4.16
    8 3 -4 3.84
    -8 -3 4 3.3
    -8 -3 4 3.49
    -8 -3 4 3.61
    -8 -3 4 4.19
    7 3 -4 8.32
    7 3 -4 8.9
    7 3 -4 8.41
    7 3 -4 8.32
    -7 -3 4 8.51
    -7 -3 4 8.96
    -7 -3 4 8.36
    6 3 -4 10.03
    6 3 -4 9.26
    6 3 -4 9.17
    6 3 -4 9.44
    6 3 -4 9.58
    -6 -3 4 9.82
    -6 -3 4 9.02
    -6 -3 4 9.4
    -6 -3 4 8.73
    5 3 -4 23.69
    5 3 -4 21.99
    5 3 -4 22.09
    5 3 -4 22.59
    5 3 -4 21.93
    -5 -3 4 22.08
    -5 -3 4 21.98
    -5 -3 4 20.67
    -5 -3 4 21.56
    4 3 -4 4.74
    4 3 -4 4.41
    4 3 -4 4.47
    4 3 -4 4.28
    -4 -3 4 3.92
    -4 -3 4 4.09
    -4 -3 4 4.07
    -4 -3 4 4.29
    3 3 -4 1.94
    3 3 -4 1.57
    3 3 -4 1.33
    3 3 -4 1.42
    3 3 -4 1.64
    -3 -3 4 1.44
    -3 -3 4 1.28
    -3 -3 4 1.34
    2 3 -4 78.05
    2 3 -4 78.1
    2 3 -4 75.48
    2 3 -4 75.74
    -2 -3 4 77.97
    -2 -3 4 75.52
    -2 -3 4 76.62
    -2 -3 4 77.92
    1 3 -4 295.61
    1 3 -4 291.75
    1 3 -4 294.31
    1 3 -4 291.68
    -1 -3 4 286.27
    -1 -3 4 286.93
    -1 -3 4 294.25
    -1 -3 4 286.52
    0 3 -4 1.18
    0 3 -4 1.03
    0 3 -4 1.04
    0 -3 4 0.85
    0 -3 4 0.98
    0 -3 4 1.31
    0 -3 4 1.1
    0 -3 4 0.94
    -1 3 -4 271.42
    -1 3 -4 272.04
    -1 3 -4 267.85
    1 -3 4 274.36
    1 -3 4 264.59
    1 -3 4 270.63
    1 -3 4 271.69
    1 -3 4 271.5
    -2 3 -4 186.32
    -2 3 -4 184.51
    -2 3 -4 190.58
    2 -3 4 171.54
    2 -3 4 190.3
    2 -3 4 186.72
    2 -3 4 191
    2 -3 4 196.13
    -3 3 -4 39.91
    -3 3 -4 39.5
    -3 3 -4 40.76
    3 -3 4 37.06
    3 -3 4 40.52
    3 -3 4 38.24
    3 -3 4 39.91
    -4 3 -4 27.62
    -4 3 -4 27.95
    -4 3 -4 27.57
    4 -3 4 26.29
    4 -3 4 28
    4 -3 4 27.93
    -5 3 -4 6.28
    -5 3 -4 6.04
    -5 3 -4 6.32
    -5 3 -4 5.93
    5 -3 4 6.62
    5 -3 4 6.67
    -6 3 -4 12.41
    -6 3 -4 11.42
    -6 3 -4 12.24
    -6 3 -4 12.5
    6 -3 4 11.82
    6 -3 4 11.91
    -7 3 -4 4.85
    -7 3 -4 6.13
    -7 3 -4 5.25
    -7 3 -4 5.53
    7 -3 4 5.44
    7 -3 4 4.81
    -8 3 -4 1.66
    -8 3 -4 1.57
    -8 3 -4 2.15
    8 -3 4 1.37
    8 -3 4 1.11
    -9 3 -4 14.76
    -9 3 -4 14.69
    -9 3 -4 14.22
    -9 3 -4 15.83
    9 -3 4 15.76
    9 -3 4 15.61
    -10 3 -4 2.65
    -10 3 -4 3.04
    -10 3 -4 2.38
    -10 3 -4 2.92
    -10 3 -4 3.6
    -10 3 -4 2.94
    10 -3 4 2.9
    -11 3 -4 0.49
    -11 3 -4 2.74
    -11 3 -4 1.75
    -11 3 -4 1.93
    -11 3 -4 -0.18
    -11 3 -4 1.21
    11 -3 4 0.9
    -12 3 -4 3.09
    -12 3 -4 0.08
    13 2 -4 1.95
    13 2 -4 0.92
    -13 -2 4 1.26
    12 2 -4 1.87
    12 2 -4 1.83
    -12 -2 4 2.04
    -12 -2 4 0.55
    11 2 -4 -0.13
    11 2 -4 0.21
    -11 -2 4 1.55
    -11 -2 4 0.27
    -11 -2 4 0.38
    10 2 -4 13.83
    10 2 -4 15.19
    -10 -2 4 14.16
    -10 -2 4 15.83
    -10 -2 4 18.76
    9 2 -4 4.18
    9 2 -4 2.82
    9 2 -4 3.6
    -9 -2 4 3.14
    -9 -2 4 3.61
    -9 -2 4 4.19
    8 2 -4 0.34
    8 2 -4 0.2
    -8 -2 4 0.19
    -8 -2 4 0.15
    -8 -2 4 0.32
    -8 -2 4 0.59
    7 2 -4 13.82
    7 2 -4 12.09
    7 2 -4 12.66
    -7 -2 4 12.08
    -7 -2 4 12.24
    -7 -2 4 12.14
    -7 -2 4 12.26
    6 2 -4 0.06
    6 2 -4 0.03
    6 2 -4 -0.3
    6 2 -4 -0.12
    -6 -2 4 -0.18
    -6 -2 4 0.35
    -6 -2 4 0.2
    -6 -2 4 -0.06
    5 2 -4 4.04
    5 2 -4 4.49
    5 2 -4 4.39
    5 2 -4 4.47
    -5 -2 4 4.3
    -5 -2 4 4.3
    -5 -2 4 4.14
    -5 -2 4 4.74
    4 2 -4 91.24
    4 2 -4 91.2
    4 2 -4 90.94
    4 2 -4 92.33
    4 2 -4 94.46
    -4 -2 4 90.91
    -4 -2 4 90.65
    -4 -2 4 90.86
    -4 -2 4 89.28
    3 2 -4 32.66
    3 2 -4 31.76
    3 2 -4 31.24
    3 2 -4 30.19
    3 2 -4 30.14
    -3 -2 4 31.15
    -3 -2 4 31.55
    -3 -2 4 31.25
    -3 -2 4 30.2
    2 2 -4 0.1
    2 2 -4 0.24
    2 2 -4 0.14
    2 2 -4 0.17
    2 2 -4 0.21
    -2 -2 4 -0.07
    -2 -2 4 0.18
    -2 -2 4 0.14
    1 2 -4 0.13
    1 2 -4 -0.01
    1 2 -4 0.02
    1 2 -4 0.2
    -1 -2 4 0.04
    -1 -2 4 0.09
    -1 -2 4 0.21
    -1 -2 4 0.22
    0 2 -4 1.74
    0 2 -4 1.62
    0 2 -4 1.64
    0 -2 4 1.58
    0 -2 4 1.45
    0 -2 4 1.83
    0 -2 4 1.74
    -1 2 -4 2.1
    -1 2 -4 2.57
    -1 2 -4 1.43
    1 -2 4 1.99
    1 -2 4 2.04
    1 -2 4 2.09
    1 -2 4 2.28
    1 -2 4 2.27
    -2 2 -4 33.33
    -2 2 -4 32.06
    -2 2 -4 32.47
    2 -2 4 32.84
    2 -2 4 33.76
    2 -2 4 33.4
    2 -2 4 33.15
    2 -2 4 32.15
    -3 2 -4 12.79
    -3 2 -4 12.72
    -3 2 -4 13
    3 -2 4 13.2
    3 -2 4 12.48
    3 -2 4 13.12
    -4 2 -4 34.5
    -4 2 -4 33.93
    -4 2 -4 34.68
    4 -2 4 36.25
    4 -2 4 36.02
    -5 2 -4 2.17
    -5 2 -4 2.39
    -5 2 -4 1.9
    5 -2 4 2.15
    5 -2 4 2.2
    -6 2 -4 9.33
    -6 2 -4 9.82
    -6 2 -4 9.25
    -6 2 -4 9.33
    6 -2 4 8.4
    6 -2 4 8.92
    6 -2 4 9.37
    -7 2 -4 0.34
    -7 2 -4 0.24
    -7 2 -4 0.97
    -7 2 -4 0.53
    7 -2 4 0.69
    7 -2 4 0.52
    7 -2 4 0.9
    -8 2 -4 3.06
    -8 2 -4 3.13
    -8 2 -4 3.53
    -8 2 -4 3.84
    -8 2 -4 3.27
    8 -2 4 3.56
    8 -2 4 3.23
    8 -2 4 3.1
    -9 2 -4 18.13
    -9 2 -4 18.26
    -9 2 -4 18.41
    -9 2 -4 15.85
    -9 2 -4 17.27
    -9 2 -4 20.08
    9 -2 4 18.11
    9 -2 4 17.78
    9 -2 4 19.3
    -10 2 -4 4.51
    -10 2 -4 3.72
    -10 2 -4 3.58
    -10 2 -4 4.49
    -10 2 -4 4.73
    -10 2 -4 4.61
    10 -2 4 4.65
    -11 2 -4 3.07
    -11 2 -4 1.58
    -11 2 -4 2.66
    -11 2 -4 1.21
    -11 2 -4 1.41
    -11 2 -4 3.27
    11 -2 4 2.38
    -12 2 -4 0.85
    -12 2 -4 0.18
    -12 2 -4 2.69
    12 -2 4 0.05
    13 1 -4 0.42
    12 1 -4 -0.43
    12 1 -4 -0.33
    -12 -1 4 -0.57
    -12 -1 4 0.3
    11 1 -4 0.8
    11 1 -4 0.95
    -11 -1 4 1.08
    -11 -1 4 1.26
    -11 -1 4 1.65
    10 1 -4 0.13
    10 1 -4 -0.71
    10 1 -4 0.03
    -10 -1 4 0.34
    -10 -1 4 0.39
    -10 -1 4 0.08
    9 1 -4 3.44
    9 1 -4 3.32
    9 1 -4 3.54
    -9 -1 4 3.17
    -9 -1 4 3.17
    -9 -1 4 3.73
    8 1 -4 28.55
    8 1 -4 27.44
    8 1 -4 27.92
    -8 -1 4 28.64
    -8 -1 4 27.26
    7 1 -4 28.26
    7 1 -4 29.26
    7 1 -4 31.15
    -7 -1 4 27.94
    -7 -1 4 30
    -7 -1 4 29.49
    6 1 -4 14.12
    6 1 -4 14.45
    6 1 -4 14
    -6 -1 4 14.78
    -6 -1 4 14.5
    -6 -1 4 14.59
    5 1 -4 85.82
    5 1 -4 84.87
    5 1 -4 84.01
    5 1 -4 83.81
    -5 -1 4 84.09
    -5 -1 4 83.01
    -5 -1 4 84.73
    -5 -1 4 81.29
    4 1 -4 0.15
    4 1 -4 -0.03
    4 1 -4 0.06
    4 1 -4 0.23
    -4 -1 4 0.03
    -4 -1 4 0.04
    -4 -1 4 0.09
    -4 -1 4 0.06
    3 1 -4 97.38
    3 1 -4 97.97
    3 1 -4 93.33
    3 1 -4 98.25
    3 1 -4 92.91
    -3 -1 4 95.88
    -3 -1 4 96.94
    -3 -1 4 95.17
    -3 -1 4 98.27
    2 1 -4 3.51
    2 1 -4 3.21
    2 1 -4 3.67
    2 1 -4 3.83
    -2 -1 4 3.82
    -2 -1 4 3.92
    -2 -1 4 3.55
    -2 -1 4 4.2
    1 1 -4 29.82
    1 1 -4 30.25
    1 1 -4 30.24
    -1 -1 4 30.36
    -1 -1 4 32.15
    -1 -1 4 31.24
    -1 -1 4 30.38
    0 1 -4 6.75
    0 1 -4 7.21
    0 1 -4 6.93
    0 -1 4 7.08
    0 -1 4 7.23
    0 -1 4 6.81
    -1 1 -4 152.51
    -1 1 -4 152.79
    -1 1 -4 151.38
    1 -1 4 152.29
    1 -1 4 154
    1 -1 4 159.02
    1 -1 4 154.4
    -2 1 -4 15.33
    -2 1 -4 16.21
    -2 1 -4 15.36
    2 -1 4 15.74
    2 -1 4 15.61
    2 -1 4 16.34
    2 -1 4 16.95
    -3 1 -4 28.08
    -3 1 -4 27.29
    -3 1 -4 28.47
    3 -1 4 28.91
    3 -1 4 29.73
    3 -1 4 28.47
    -4 1 -4 0.2
    -4 1 -4 0.46
    -4 1 -4 0.38
    4 -1 4 0.5
    4 -1 4 0.2
    -5 1 -4 9.56
    -5 1 -4 9.56
    -5 1 -4 10.1
    5 -1 4 10.47
    5 -1 4 10.05
    5 -1 4 10.29
    -6 1 -4 4.13
    -6 1 -4 3.58
    -6 1 -4 4.09
    -6 1 -4 3.59
    -6 1 -4 4.76
    6 -1 4 3.7
    6 -1 4 3.64
    6 -1 4 3.83
    -7 1 -4 9.54
    -7 1 -4 9.28
    -7 1 -4 12.13
    -7 1 -4 10.57
    -7 1 -4 10.39
    -7 1 -4 8.65
    7 -1 4 10.69
    7 -1 4 9.98
    7 -1 4 10.27
    -8 1 -4 22.2
    -8 1 -4 20.78
    -8 1 -4 21.19
    -8 1 -4 23.09
    -8 1 -4 22.44
    -8 1 -4 24.31
    8 -1 4 20.55
    8 -1 4 20.76
    8 -1 4 21.79
    -9 1 -4 0.18
    -9 1 -4 0.8
    -9 1 -4 1.01
    -9 1 -4 0.06
    -9 1 -4 -0.19
    -9 1 -4 0.24
    9 -1 4 -0.19
    9 -1 4 0
    9 -1 4 0.52
    -10 1 -4 1.07
    -10 1 -4 1.3
    -10 1 -4 1.68
    -10 1 -4 1.63
    -10 1 -4 1.07
    -10 1 -4 1.9
    10 -1 4 1.16
    10 -1 4 1.38
    -11 1 -4 1.9
    -11 1 -4 2.34
    -11 1 -4 0.84
    -11 1 -4 2.85
    -11 1 -4 1.65
    -11 1 -4 1.88
    11 -1 4 2.56
    11 -1 4 2
    -12 1 -4 -1.36
    -12 1 -4 -0.5
    12 -1 4 0.65
    13 0 -4 1.37
    -13 0 4 1.55
    -13 0 4 1.96
    12 0 -4 2.28
    -12 0 4 2.57
    -12 0 4 1.09
    -12 0 4 1.84
    11 0 -4 2.12
    -11 0 4 1.92
    -11 0 4 2.74
    -11 0 4 1.46
    -11 0 4 2.38
    10 0 -4 5.12
    10 0 -4 5
    -10 0 4 4.66
    -10 0 4 3.66
    -10 0 4 5.41
    9 0 -4 0.41
    9 0 -4 0.64
    9 0 -4 0.54
    -9 0 4 0.49
    -9 0 4 0.56
    -9 0 4 0.37
    8 0 -4 11.42
    8 0 -4 11.78
    8 0 -4 11.17
    -8 0 4 11.77
    -8 0 4 10.8
    -8 0 4 10.93
    7 0 -4 4.15
    7 0 -4 4.12
    7 0 -4 3.77
    -7 0 4 4.18
    -7 0 4 4.41
    -7 0 4 4.45
    6 0 -4 59.15
    6 0 -4 57.25
    6 0 -4 59.26
    -6 0 4 59.25
    -6 0 4 59.33
    -6 0 4 57.47
    5 0 -4 246.26
    5 0 -4 238.28
    -5 0 4 240.79
    -5 0 4 239.65
    4 0 -4 0.59
    4 0 -4 0.46
    4 0 -4 0.89
    -4 0 4 0.48
    -4 0 4 0.5
    -4 0 4 0.48
    3 0 -4 19.21
    3 0 -4 19.33
    3 0 -4 20.22
    -3 0 4 19.58
    -3 0 4 18.83
    -3 0 4 19.2
    2 0 -4 7.96
    2 0 -4 8.19
    2 0 -4 8.7
    -2 0 4 8.15
    -2 0 4 8.08
    -2 0 4 7.75
    1 0 -4 116.32
    1 0 -4 111.88
    1 0 -4 109.5
    -1 0 4 116.02
    -1 0 4 110.18
    -1 0 4 114.32
    -1 0 4 114.85
    0 0 -4 0.9
    0 0 4 0.81
    0 0 4 1.07
    0 0 4 1.18
    -1 0 -4 34.37
    1 0 4 36.2
    1 0 4 34.03
    1 0 4 34.8
    -2 0 -4 1.6
    -2 0 -4 1.6
    -2 0 -4 1.69
    2 0 4 1.79
    2 0 4 1.58
    2 0 4 1.89
    2 0 4 1.76
    -3 0 -4 101.47
    -3 0 -4 98.17
    -3 0 -4 100.92
    3 0 4 105.53
    3 0 4 102.44
    3 0 4 103.19
    -4 0 -4 5.45
    -4 0 -4 5.52
    -4 0 -4 5
    -4 0 -4 5.11
    4 0 4 5.09
    4 0 4 5.43
    4 0 4 5.6
    -5 0 -4 33.41
    -5 0 -4 34.29
    -5 0 -4 33.89
    -5 0 -4 31.31
    -5 0 -4 33.56
    5 0 4 34.19
    5 0 4 31.98
    5 0 4 33.8
    -6 0 -4 14.93
    -6 0 -4 13.77
    -6 0 -4 13.88
    -6 0 -4 14.51
    -6 0 -4 13.09
    6 0 4 14.84
    6 0 4 15.07
    6 0 4 13.77
    -7 0 -4 12.16
    -7 0 -4 12.78
    -7 0 -4 12.91
    -7 0 -4 12.1
    -7 0 -4 13.2
    -7 0 -4 11.95
    7 0 4 12.2
    7 0 4 12.53
    7 0 4 12.18
    -8 0 -4 3.06
    -8 0 -4 2.73
    -8 0 -4 1.53
    -8 0 -4 2.71
    -8 0 -4 2.58
    -8 0 -4 2.87
    8 0 4 2.78
    8 0 4 2.31
    8 0 4 2.48
    -9 0 -4 1.49
    -9 0 -4 1.19
    -9 0 -4 1.68
    -9 0 -4 1.03
    -9 0 -4 1.22
    -9 0 -4 2.12
    9 0 4 1.83
    9 0 4 1.78
    9 0 4 2.18
    -10 0 -4 0.43
    -10 0 -4 -0.05
    -10 0 -4 0.54
    -10 0 -4 -0.59
    -10 0 -4 -0.08
    -10 0 -4 -0.73
    10 0 4 -0.01
    10 0 4 -0.04
    -11 0 -4 0.67
    -11 0 -4 0.12
    -11 0 -4 1.15
    -11 0 -4 0.06
    -11 0 -4 -0.32
    -11 0 -4 0.64
    11 0 4 0.83
    11 0 4 0.79
    -12 0 -4 3.93
    -12 0 -4 3.4
    12 0 4 3.74
    12 0 4 3.91
    13 -1 -4 2.12
    -13 1 4 2.54
    -13 1 4 3.52
    12 -1 -4 0.24
    -12 1 4 -0.29
    -12 1 4 -0.96
    -12 1 4 1
    11 -1 -4 0.6
    11 -1 -4 0.3
    -11 1 4 0.94
    -11 1 4 1.05
    -11 1 4 -0.55
    -11 1 4 0.19
    10 -1 -4 0.95
    10 -1 -4 1.34
    -10 1 4 1.08
    -10 1 4 1.08
    -10 1 4 1.02
    -10 1 4 1.58
    9 -1 -4 14.71
    9 -1 -4 14.65
    -9 1 4 14.12
    -9 1 4 14.2
    -9 1 4 14.97
    -9 1 4 14.76
    8 -1 -4 42.99
    8 -1 -4 43.58
    -8 1 4 44.52
    -8 1 4 43.98
    -8 1 4 45.1
    -8 1 4 43.08
    7 -1 -4 1.28
    7 -1 -4 0.99
    -7 1 4 0.77
    -7 1 4 1.09
    -7 1 4 1.23
    6 -1 -4 1.67
    6 -1 -4 1.32
    -6 1 4 1.46
    -6 1 4 1.24
    -6 1 4 1.43
    5 -1 -4 1.64
    5 -1 -4 1.4
    -5 1 4 1.15
    -5 1 4 1.3
    4 -1 -4 6.31
    4 -1 -4 6.53
    4 -1 -4 7.15
    4 -1 -4 6.45
    -4 1 4 6.71
    -4 1 4 6.12
    3 -1 -4 12.94
    3 -1 -4 13.4
    3 -1 -4 12.91
    -3 1 4 12.98
    -3 1 4 13.47
    2 -1 -4 2.73
    2 -1 -4 2.9
    -2 1 4 3.01
    -2 1 4 3.01
    -2 1 4 2.92
    -2 1 4 2.85
    1 -1 -4 202.06
    1 -1 -4 204.49
    1 -1 -4 210.35
    -1 1 4 203.25
    -1 1 4 200.65
    -1 1 4 206.51
    -1 1 4 214.84
    0 -1 -4 7.89
    0 -1 -4 7.49
    0 1 4 7.94
    0 1 4 8.32
    0 1 4 7.63
    -1 -1 -4 0.53
    -1 -1 -4 0.85
    -1 -1 -4 0.34
    1 1 4 0.48
    1 1 4 0.49
    1 1 4 0.38
    -2 -1 -4 36.29
    -2 -1 -4 37.05
    -2 -1 -4 35.91
    2 1 4 36.72
    2 1 4 36.3
    2 1 4 38.49
    -3 -1 -4 7.15
    -3 -1 -4 6.49
    -3 -1 -4 7.33
    3 1 4 6.9
    3 1 4 7.11
    -4 -1 -4 1.92
    -4 -1 -4 1.55
    -4 -1 -4 1.78
    4 1 4 1.89
    4 1 4 2.23
    -5 -1 -4 3.51
    -5 -1 -4 3.19
    -5 -1 -4 3.05
    5 1 4 2.86
    5 1 4 3.33
    5 1 4 3.01
    -6 -1 -4 -0.12
    -6 -1 -4 0.03
    -6 -1 -4 0.36
    6 1 4 0.2
    6 1 4 -0.02
    6 1 4 -0.19
    -7 -1 -4 30.53
    -7 -1 -4 27.76
    -7 -1 -4 30.35
    -7 -1 -4 29.26
    7 1 4 29.88
    7 1 4 29.22
    7 1 4 30.27
    -8 -1 -4 9.25
    -8 -1 -4 9.98
    -8 -1 -4 9.41
    -8 -1 -4 10.35
    -8 -1 -4 10.28
    8 1 4 9.38
    8 1 4 10.18
    8 1 4 10.18
    -9 -1 -4 4.4
    -9 -1 -4 5.59
    -9 -1 -4 4.21
    -9 -1 -4 4.71
    -9 -1 -4 4.5
    -9 -1 -4 3.92
    9 1 4 4.12
    9 1 4 4.62
    9 1 4 4.53
    -10 -1 -4 13.23
    -10 -1 -4 14.36
    -10 -1 -4 12.72
    -10 -1 -4 14.24
    -10 -1 -4 12.72
    -10 -1 -4 13.55
    10 1 4 13.08
    10 1 4 14.13
    -11 -1 -4 1.23
    -11 -1 -4 2.92
    -11 -1 -4 1.68
    -11 -1 -4 0.65
    -11 -1 -4 1.17
    11 1 4 1.95
    11 1 4 2.39
    13 -2 -4 2.31
    -13 2 4 0.72
    -13 2 4 2.07
    12 -2 -4 0.42
    -12 2 4 0.23
    -12 2 4 0.11
    -12 2 4 0.67
    11 -2 -4 1.03
    11 -2 -4 1.56
    -11 2 4 0.7
    -11 2 4 1.24
    -11 2 4 0.81
    -11 2 4 0.67
    10 -2 -4 15.53
    10 -2 -4 18.22
    -10 2 4 16.27
    -10 2 4 17.05
    -10 2 4 15.42
    -10 2 4 15.86
    9 -2 -4 12.17
    9 -2 -4 11.6
    -9 2 4 13.73
    -9 2 4 13.43
    -9 2 4 13.39
    -9 2 4 13.11
    8 -2 -4 11.21
    8 -2 -4 11.77
    -8 2 4 11.92
    -8 2 4 10.98
    -8 2 4 11.65
    7 -2 -4 11.41
    7 -2 -4 11.73
    -7 2 4 11.04
    -7 2 4 11.64
    -7 2 4 11.58
    6 -2 -4 8.45
    6 -2 -4 8.21
    -6 2 4 8.78
    -6 2 4 7.95
    -6 2 4 8.94
    5 -2 -4 16.93
    5 -2 -4 17.91
    -5 2 4 17.39
    -5 2 4 16.95
    -5 2 4 16.46
    4 -2 -4 5.22
    4 -2 -4 5.55
    4 -2 -4 5.7
    -4 2 4 5.5
    -4 2 4 5.16
    -4 2 4 4.95
    3 -2 -4 1.99
    3 -2 -4 1.38
    3 -2 -4 1.84
    -3 2 4 1.71
    -3 2 4 1.84
    -3 2 4 1.72
    -3 2 4 1.7
    2 -2 -4 79.23
    2 -2 -4 77.52
    2 -2 -4 76.72
    -2 2 4 81.25
    -2 2 4 78.67
    -2 2 4 76.56
    -2 2 4 79.69
    1 -2 -4 42.41
    1 -2 -4 45.77
    1 -2 -4 43.85
    1 -2 -4 43.65
    -1 2 4 45.97
    -1 2 4 44.63
    -1 2 4 41.32
    -1 2 4 43.11
    0 -2 -4 97.25
    0 -2 -4 91.9
    0 -2 -4 95.81
    0 -2 -4 94.48
    0 2 4 95.88
    0 2 4 94.3
    0 2 4 96.54
    0 2 4 94.47
    -1 -2 -4 5.29
    -1 -2 -4 4.81
    -1 -2 -4 4.88
    1 2 4 5.21
    1 2 4 5.33
    1 2 4 5.65
    1 2 4 5.25
    -2 -2 -4 2.34
    -2 -2 -4 2
    -2 -2 -4 2.81
    2 2 4 1.97
    2 2 4 2.4
    2 2 4 2.23
    2 2 4 2.29
    -3 -2 -4 22.28
    -3 -2 -4 22.63
    -3 -2 -4 21.66
    3 2 4 20.26
    3 2 4 22.39
    -4 -2 -4 1.93
    -4 -2 -4 1.85
    -4 -2 -4 2.71
    4 2 4 1.76
    -5 -2 -4 2.61
    -5 -2 -4 2.82
    -5 -2 -4 2.83
    5 2 4 3.39
    5 2 4 3.41
    -6 -2 -4 2.16
    -6 -2 -4 2.82
    -6 -2 -4 2.13
    6 2 4 2.46
    6 2 4 2.31
    6 2 4 2.48
    -7 -2 -4 1.21
    -7 -2 -4 1.42
    -7 -2 -4 0.78
    -7 -2 -4 1.2
    7 2 4 1.23
    7 2 4 1.23
    7 2 4 0.79
    -8 -2 -4 12.33
    -8 -2 -4 11.61
    -8 -2 -4 11.49
    -8 -2 -4 12.37
    8 2 4 12.15
    8 2 4 11.47
    8 2 4 12.16
    -9 -2 -4 0.5
    -9 -2 -4 1.08
    -9 -2 -4 1.12
    -9 -2 -4 0.29
    -9 -2 -4 0.13
    9 2 4 1.02
    9 2 4 1
    9 2 4 1.03
    -10 -2 -4 1.19
    -10 -2 -4 1.68
    -10 -2 -4 -0.66
    -10 -2 -4 0.59
    -10 -2 -4 0.38
    -10 -2 -4 -0.08
    10 2 4 0.71
    10 2 4 0.47
    -11 -2 -4 -1.48
    -11 -2 -4 -1.58
    -11 -2 -4 0.12
    -11 -2 -4 -0.17
    11 2 4 -0.19
    11 2 4 0.19
    13 -3 -4 2.57
    -13 3 4 1.83
    -13 3 4 3.4
    12 -3 -4 -1.09
    12 -3 -4 0.2
    -12 3 4 0.29
    -12 3 4 0.15
    -12 3 4 -0.42
    11 -3 -4 1.05
    11 -3 -4 0.92
    -11 3 4 1.21
    -11 3 4 1.71
    -11 3 4 0.85
    -11 3 4 1.49
    10 -3 -4 3.23
    10 -3 -4 3.34
    -10 3 4 2.8
    -10 3 4 2.95
    -10 3 4 2.69
    -10 3 4 3.7
    9 -3 -4 4.87
    9 -3 -4 4.07
    -9 3 4 4.69
    -9 3 4 5.21
    -9 3 4 5.79
    8 -3 -4 3.91
    8 -3 -4 3.58
    -8 3 4 3.69
    -8 3 4 4.36
    -8 3 4 4.57
    7 -3 -4 2.31
    7 -3 -4 3.16
    -7 3 4 2.06
    -7 3 4 2.62
    6 -3 -4 2.35
    6 -3 -4 2.55
    -6 3 4 1.8
    -6 3 4 2.68
    -6 3 4 2.44
    5 -3 -4 9.96
    5 -3 -4 10.88
    5 -3 -4 10.64
    -5 3 4 10.77
    -5 3 4 10.71
    -5 3 4 10.61
    4 -3 -4 68.83
    4 -3 -4 72.41
    4 -3 -4 68.75
    -4 3 4 72.18
    -4 3 4 71.14
    -4 3 4 68.73
    -4 3 4 68.09
    3 -3 -4 3.57
    3 -3 -4 3.3
    3 -3 -4 3.85
    3 -3 -4 3.7
    -3 3 4 3.95
    -3 3 4 3.46
    -3 3 4 3.48
    -3 3 4 3.55
    -3 3 4 3.58
    2 -3 -4 31.62
    2 -3 -4 32.08
    2 -3 -4 30.58
    2 -3 -4 32.94
    -2 3 4 30.13
    -2 3 4 31.37
    -2 3 4 31.84
    -2 3 4 31.54
    -2 3 4 31.94
    1 -3 -4 0.28
    1 -3 -4 0.4
    1 -3 -4 0.18
    1 -3 -4 0.51
    -1 3 4 0.44
    -1 3 4 0.24
    -1 3 4 0.25
    -1 3 4 0.26
    -1 3 4 0.3
    0 -3 -4 8.14
    0 -3 -4 7.96
    0 -3 -4 8.44
    0 -3 -4 7.75
    0 3 4 8.09
    0 3 4 7.94
    0 3 4 8.09
    0 3 4 8.61
    -1 -3 -4 3.39
    -1 -3 -4 3.81
    -1 -3 -4 3.89
    -1 -3 -4 3.56
    1 3 4 4.27
    1 3 4 3.86
    1 3 4 3.1
    1 3 4 3.83
    1 3 4 3.81
    -2 -3 -4 0.18
    -2 -3 -4 -0.01
    -2 -3 -4 -0.08
    2 3 4 0.08
    2 3 4 0.3
    2 3 4 0.22
    2 3 4 0.19
    -3 -3 -4 5.62
    -3 -3 -4 5.24
    -3 -3 -4 5.32
    3 3 4 6.25
    3 3 4 5.54
    -4 -3 -4 22.74
    -4 -3 -4 23.2
    -4 -3 -4 25.03
    4 3 4 22.22
    4 3 4 23.65
    -5 -3 -4 0.37
    -5 -3 -4 0.72
    -5 -3 -4 0.38
    5 3 4 0.63
    5 3 4 1.04
    -6 -3 -4 0.44
    -6 -3 -4 0.49
    -6 -3 -4 0.46
    6 3 4 0.73
    6 3 4 0.5
    -7 -3 -4 1.22
    -7 -3 -4 1.55
    -7 -3 -4 1.59
    -7 -3 -4 0.45
    7 3 4 1.26
    7 3 4 1.23
    -8 -3 -4 11.32
    -8 -3 -4 9.75
    -8 -3 -4 10.19
    -8 -3 -4 10.9
    8 3 4 9.5
    8 3 4 10.04
    -9 -3 -4 -1.09
    -9 -3 -4 -0.8
    -9 -3 -4 -0.55
    -9 -3 -4 -0.37
    9 3 4 0.04
    9 3 4 -0.04
    -10 -3 -4 0.95
    -10 -3 -4 -0.31
    -10 -3 -4 0.58
    -10 -3 -4 0.02
    10 3 4 0.06
    -11 -3 -4 0.62
    -11 -3 -4 -0.04
    -11 -3 -4 -0.36
    11 3 4 -0.12
    -13 4 4 1.89
    -13 4 4 2.41
    12 -4 -4 1.46
    12 -4 -4 1.2
    -12 4 4 1.58
    -12 4 4 1.18
    -12 4 4 1.01
    11 -4 -4 4.96
    11 -4 -4 3.04
    -11 4 4 3.85
    -11 4 4 3.43
    -11 4 4 3.14
    10 -4 -4 0.91
    10 -4 -4 2.12
    -10 4 4 0.72
    -10 4 4 0.51
    -10 4 4 0.81
    9 -4 -4 8.12
    9 -4 -4 8.39
    -9 4 4 8.65
    -9 4 4 7.8
    -9 4 4 7.69
    8 -4 -4 16.32
    8 -4 -4 16.7
    -8 4 4 15.48
    -8 4 4 17
    -8 4 4 14.15
    7 -4 -4 16.22
    7 -4 -4 14.59
    7 -4 -4 15.7
    -7 4 4 16.27
    -7 4 4 16.07
    -7 4 4 15.39
    -7 4 4 15.55
    6 -4 -4 0.32
    6 -4 -4 0.37
    6 -4 -4 0.42
    -6 4 4 0.35
    -6 4 4 0.52
    -6 4 4 0.4
    -6 4 4 0.27
    -6 4 4 0.41
    5 -4 -4 3.09
    5 -4 -4 2.7
    5 -4 -4 3.05
    -5 4 4 2.8
    -5 4 4 2.56
    -5 4 4 3.85
    -5 4 4 2.92
    -5 4 4 2.81
    4 -4 -4 38.94
    4 -4 -4 40.75
    4 -4 -4 39.17
    4 -4 -4 38.99
    -4 4 4 38.85
    -4 4 4 40.6
    -4 4 4 40.51
    -4 4 4 38.3
    3 -4 -4 7.75
    3 -4 -4 7.92
    3 -4 -4 8.06
    3 -4 -4 8.01
    -3 4 4 8.12
    -3 4 4 7.97
    -3 4 4 7.89
    -3 4 4 7.96
    -3 4 4 7.92
    2 -4 -4 22.91
    2 -4 -4 23.51
    2 -4 -4 23.43
    -2 4 4 23.39
    -2 4 4 23.68
    -2 4 4 23.68
    -2 4 4 23.45
    -2 4 4 23.44
    1 -4 -4 26.62
    1 -4 -4 24.88
    1 -4 -4 26.27
    1 -4 -4 26.85
    -1 4 4 25.53
    -1 4 4 25.58
    -1 4 4 26.55
    -1 4 4 26.29
    -1 4 4 26.33
    0 -4 -4 388.08
    0 -4 -4 397.56
    0 -4 -4 397.15
    0 -4 -4 390.61
    0 4 4 383.06
    0 4 4 392.68
    0 4 4 393.92
    0 4 4 378.64
    0 4 4 392.1
    -1 -4 -4 2.97
    -1 -4 -4 3.04
    -1 -4 -4 3.64
    -1 -4 -4 3.48
    1 4 4 3.07
    1 4 4 3.49
    1 4 4 3.24
    1 4 4 3.62
    1 4 4 3.51
    -2 -4 -4 46.53
    -2 -4 -4 48.58
    -2 -4 -4 46.98
    -2 -4 -4 46.43
    2 4 4 48.19
    2 4 4 47.42
    2 4 4 46.8
    2 4 4 47.97
    2 4 4 45.06
    -3 -4 -4 86.03
    -3 -4 -4 88.56
    -3 -4 -4 84.3
    3 4 4 83.97
    3 4 4 88.57
    3 4 4 85.02
    -4 -4 -4 7.27
    -4 -4 -4 7.97
    -4 -4 -4 8.37
    4 4 4 7.82
    4 4 4 7.69
    4 4 4 7.07
    -5 -4 -4 18.35
    -5 -4 -4 17.79
    -5 -4 -4 19.21
    5 4 4 18.69
    5 4 4 17.93
    -6 -4 -4 11.92
    -6 -4 -4 11.76
    -6 -4 -4 11.26
    6 4 4 11.51
    6 4 4 12.14
    -7 -4 -4 0.92
    -7 -4 -4 0.77
    -7 -4 -4 1.06
    7 4 4 0.66
    7 4 4 0.42
    -8 -4 -4 3.57
    -8 -4 -4 2.35
    -8 -4 -4 3.77
    -8 -4 -4 4.17
    8 4 4 3.54
    8 4 4 4.1
    -9 -4 -4 3.99
    -9 -4 -4 4.89
    -9 -4 -4 2.03
    -9 -4 -4 4.79
    9 4 4 4.45
    9 4 4 4.47
    -10 -4 -4 0.84
    -10 -4 -4 0.55
    -10 -4 -4 -1.01
    10 4 4 0
    -11 -4 -4 -1.25
    11 4 4 -0.51
    13 -5 -4 -0.11
    -13 5 4 0.58
    12 -5 -4 1.98
    12 -5 -4 2.59
    -12 5 4 2.89
    -12 5 4 1.92
    -12 5 4 3.53
    11 -5 -4 1.7
    11 -5 -4 2.44
    -11 5 4 1.47
    -11 5 4 1.73
    -11 5 4 2.32
    10 -5 -4 2.78
    10 -5 -4 3.38
    -10 5 4 3.72
    -10 5 4 2.88
    -10 5 4 3.7
    9 -5 -4 12.56
    9 -5 -4 12.58
    -9 5 4 14.96
    -9 5 4 12.8
    8 -5 -4 1.5
    8 -5 -4 1.98
    8 -5 -4 1.25
    -8 5 4 1.11
    -8 5 4 1.74
    -8 5 4 1.25
    -8 5 4 1.92
    -8 5 4 1.09
    7 -5 -4 1.47
    7 -5 -4 1.89
    7 -5 -4 1.28
    -7 5 4 1.38
    -7 5 4 1.73
    -7 5 4 2.21
    -7 5 4 1.33
    -7 5 4 1.53
    6 -5 -4 0.03
    6 -5 -4 0.04
    6 -5 -4 -0.01
    -6 5 4 0.03
    -6 5 4 -0.4
    -6 5 4 -0.1
    -6 5 4 -0.12
    -6 5 4 0.07
    5 -5 -4 4.89
    5 -5 -4 4.7
    5 -5 -4 5.05
    5 -5 -4 4.47
    -5 5 4 5.2
    -5 5 4 4.75
    -5 5 4 5.18
    -5 5 4 4.88
    4 -5 -4 89.85
    4 -5 -4 90.14
    4 -5 -4 93.3
    4 -5 -4 93.48
    -4 5 4 90.11
    -4 5 4 89.8
    -4 5 4 95.96
    -4 5 4 92.16
    -4 5 4 91.55
    3 -5 -4 13.8
    3 -5 -4 13.24
    3 -5 -4 14.16
    3 -5 -4 14.36
    -3 5 4 14.19
    -3 5 4 14.1
    -3 5 4 14.77
    -3 5 4 14.77
    -3 5 4 14.03
    2 -5 -4 2.88
    2 -5 -4 2.72
    2 -5 -4 3.15
    2 -5 -4 3.17
    -2 5 4 2.79
    -2 5 4 2.8
    -2 5 4 2.91
    -2 5 4 2.41
    -2 5 4 3.31
    1 -5 -4 21.35
    1 -5 -4 22.41
    1 -5 -4 21.97
    -1 5 4 20.96
    -1 5 4 21.42
    -1 5 4 21.78
    -1 5 4 20.65
    -1 5 4 21.75
    0 -5 -4 0.54
    0 -5 -4 0.48
    0 -5 -4 0.51
    0 -5 -4 0.45
    0 5 4 0.5
    0 5 4 0.47
    0 5 4 0.3
    0 5 4 0.54
    0 5 4 0.34
    -1 -5 -4 6.9
    -1 -5 -4 6.92
    -1 -5 -4 6.76
    -1 -5 -4 6.76
    1 5 4 6.82
    1 5 4 6.46
    1 5 4 6.29
    1 5 4 6.7
    1 5 4 6.7
    -2 -5 -4 3.04
    -2 -5 -4 2.52
    -2 -5 -4 2.07
    2 5 4 2.88
    2 5 4 2.56
    2 5 4 3.17
    2 5 4 2.58
    -3 -5 -4 32.4
    -3 -5 -4 34.57
    -3 -5 -4 32.44
    -3 -5 -4 31.1
    3 5 4 33.38
    3 5 4 32.13
    3 5 4 31.7
    3 5 4 32.33
    -4 -5 -4 16.31
    -4 -5 -4 15.89
    -4 -5 -4 14.84
    -4 -5 -4 15.34
    4 5 4 15.9
    4 5 4 16.73
    4 5 4 15.41
    -5 -5 -4 31.61
    -5 -5 -4 34.81
    -5 -5 -4 32.61
    -5 -5 -4 33.15
    5 5 4 34.63
    5 5 4 32.85
    5 5 4 32.46
    -6 -5 -4 -0.38
    -6 -5 -4 0.36
    -6 -5 -4 -0.16
    -6 -5 -4 0.14
    6 5 4 0.27
    6 5 4 0.05
    -7 -5 -4 2.38
    -7 -5 -4 5
    -7 -5 -4 3.7
    -7 -5 -4 4.8
    7 5 4 4.01
    7 5 4 4.59
    -8 -5 -4 2.5
    -8 -5 -4 1.95
    -8 -5 -4 0.91
    -8 -5 -4 1.69
    8 5 4 1.6
    8 5 4 1.83
    -9 -5 -4 -0.41
    -9 -5 -4 0.46
    -9 -5 -4 -0.97
    9 5 4 0.57
    9 5 4 0.07
    -10 -5 -4 -0.2
    10 5 4 -0.42
    13 -6 -4 -0.42
    -13 6 4 -0.21
    -13 6 4 2.03
    12 -6 -4 3.4
    -12 6 4 2.43
    -12 6 4 3.44
    11 -6 -4 1.05
    11 -6 -4 0.34
    -11 6 4 0.3
    -11 6 4 0.41
    -11 6 4 0.32
    10 -6 -4 2.86
    10 -6 -4 4.31
    -10 6 4 3.12
    -10 6 4 3.18
    -10 6 4 3.54
    9 -6 -4 0.17
    9 -6 -4 0.27
    9 -6 -4 0.72
    -9 6 4 0.21
    -9 6 4 0.17
    -9 6 4 0.59
    -9 6 4 0.28
    8 -6 -4 2.71
    8 -6 -4 2.53
    8 -6 -4 2.25
    -8 6 4 2.45
    -8 6 4 2.74
    -8 6 4 2.95
    -8 6 4 2.11
    -8 6 4 2.34
    7 -6 -4 2.02
    7 -6 -4 2.26
    7 -6 -4 2.55
    -7 6 4 2.05
    -7 6 4 3.02
    -7 6 4 2.32
    -7 6 4 2.08
    -7 6 4 2.49
    6 -6 -4 5.76
    6 -6 -4 6.43
    6 -6 -4 5.87
    -6 6 4 6.17
    -6 6 4 5.98
    -6 6 4 6.2
    -6 6 4 6.51
    -6 6 4 6.58
    5 -6 -4 -0.04
    5 -6 -4 0.21
    5 -6 -4 0.35
    5 -6 -4 -0.13
    -5 6 4 0.37
    -5 6 4 0.07
    -5 6 4 -0.16
    -5 6 4 0
    -5 6 4 0.03
    4 -6 -4 0.91
    4 -6 -4 0.59
    4 -6 -4 0.81
    4 -6 -4 1.03
    -4 6 4 0.55
    -4 6 4 0.64
    -4 6 4 0.57
    -4 6 4 0.27
    -4 6 4 0.53
    3 -6 -4 13.55
    3 -6 -4 12.57
    3 -6 -4 12.18
    3 -6 -4 13.64
    -3 6 4 13.25
    -3 6 4 13.32
    -3 6 4 13
    -3 6 4 12.7
    -3 6 4 12.4
    2 -6 -4 6.57
    2 -6 -4 7.49
    2 -6 -4 7.69
    -2 6 4 6.41
    -2 6 4 7.01
    -2 6 4 6.46
    -2 6 4 6.39
    -2 6 4 7.13
    1 -6 -4 6.05
    1 -6 -4 5.87
    1 -6 -4 6.22
    1 -6 -4 6.43
    -1 6 4 5.4
    -1 6 4 5.74
    -1 6 4 5.49
    -1 6 4 5.86
    -1 6 4 6.29
    0 -6 -4 46.76
    0 -6 -4 43.74
    0 -6 -4 46.03
    0 -6 -4 46.4
    0 6 4 46.41
    0 6 4 46.06
    0 6 4 49.46
    0 6 4 45.81
    0 6 4 46.59
    -1 -6 -4 5.68
    -1 -6 -4 6.39
    -1 -6 -4 6.14
    -1 -6 -4 6.13
    1 6 4 6.11
    1 6 4 5.89
    1 6 4 6.11
    1 6 4 5.76
    1 6 4 5.86
    -2 -6 -4 0.47
    -2 -6 -4 0.57
    -2 -6 -4 0.46
    2 6 4 0.48
    2 6 4 0.8
    2 6 4 0.57
    2 6 4 0.12
    -3 -6 -4 0.18
    -3 -6 -4 0.11
    -3 -6 -4 0.08
    -3 -6 -4 0.07
    3 6 4 0.22
    3 6 4 0.21
    3 6 4 -0.06
    3 6 4 -0.08
    -4 -6 -4 9.68
    -4 -6 -4 7.12
    -4 -6 -4 8.59
    4 6 4 7.91
    4 6 4 7.86
    4 6 4 8.1
    4 6 4 7.92
    -5 -6 -4 23.84
    -5 -6 -4 23.14
    -5 -6 -4 21.78
    5 6 4 22.5
    5 6 4 22.97
    5 6 4 23.06
    -6 -6 -4 17.9
    -6 -6 -4 17.55
    -6 -6 -4 14.36
    -6 -6 -4 17.16
    6 6 4 18.01
    6 6 4 17.03
    6 6 4 17.03
    -7 -6 -4 1.89
    -7 -6 -4 1.65
    -7 -6 -4 1.7
    -7 -6 -4 2.08
    7 6 4 1.79
    7 6 4 1.9
    -8 -6 -4 -0.73
    -8 -6 -4 0.34
    -8 -6 -4 0.01
    -8 -6 -4 0.89
    8 6 4 0.08
    -9 -6 -4 7.85
    -9 -6 -4 5.81
    9 6 4 6.48
    9 6 4 5.69
    -10 -6 -4 0.31
    10 6 4 0.02
    12 -7 -4 0.82
    12 -7 -4 0.32
    -12 7 4 0.82
    -12 7 4 0.23
    11 -7 -4 3.55
    11 -7 -4 2.77
    -11 7 4 3.07
    -11 7 4 1.28
    -11 7 4 3.58
    10 -7 -4 4.94
    10 -7 -4 5.57
    -10 7 4 5.18
    -10 7 4 3.98
    -10 7 4 4.75
    9 -7 -4 0.87
    9 -7 -4 1.48
    9 -7 -4 0.8
    -9 7 4 1.86
    -9 7 4 1.15
    -9 7 4 0.53
    -9 7 4 0.89
    8 -7 -4 -0.04
    8 -7 -4 -0.04
    8 -7 -4 -0.72
    -8 7 4 0.42
    -8 7 4 -0.11
    -8 7 4 -0.03
    -8 7 4 -0.35
    7 -7 -4 48.31
    7 -7 -4 49.47
    7 -7 -4 50.08
    -7 7 4 48.72
    -7 7 4 52.62
    -7 7 4 52.07
    -7 7 4 50.65
    6 -7 -4 0.05
    6 -7 -4 0.42
    6 -7 -4 -0.55
    6 -7 -4 -0.01
    -6 7 4 -0.16
    -6 7 4 -0.2
    -6 7 4 -0.08
    -6 7 4 -0.26
    -6 7 4 -0.38
    5 -7 -4 41.22
    5 -7 -4 40.05
    5 -7 -4 41.03
    5 -7 -4 38.65
    -5 7 4 40.51
    -5 7 4 42.68
    -5 7 4 40.51
    -5 7 4 41.09
    4 -7 -4 11.35
    4 -7 -4 12.22
    4 -7 -4 11.43
    4 -7 -4 12.04
    -4 7 4 12.2
    -4 7 4 10.97
    -4 7 4 11.66
    -4 7 4 12.62
    -4 7 4 11.81
    3 -7 -4 0.1
    3 -7 -4 0.41
    3 -7 -4 0.5
    3 -7 -4 0.48
    -3 7 4 0.21
    -3 7 4 0.06
    -3 7 4 0.39
    -3 7 4 0.32
    2 -7 -4 12.71
    2 -7 -4 12.24
    2 -7 -4 12.71
    2 -7 -4 11.65
    -2 7 4 12.45
    -2 7 4 11.69
    -2 7 4 11.65
    -2 7 4 12.27
    1 -7 -4 18.25
    1 -7 -4 19.41
    1 -7 -4 18.87
    1 -7 -4 19.39
    -1 7 4 16.63
    -1 7 4 18.66
    -1 7 4 18.07
    -1 7 4 18.27
    -1 7 4 18.76
    0 -7 -4 4.44
    0 -7 -4 4.89
    0 -7 -4 3.6
    0 -7 -4 4.36
    0 7 4 4.69
    0 7 4 4.7
    0 7 4 5.03
    0 7 4 4.11
    0 7 4 4.6
    -1 -7 -4 0.51
    -1 -7 -4 0.72
    -1 -7 -4 0.61
    -1 -7 -4 0.58
    1 7 4 0.45
    1 7 4 0.74
    1 7 4 -0.09
    1 7 4 0.22
    -2 -7 -4 47.91
    -2 -7 -4 49.41
    -2 -7 -4 48.63
    -2 -7 -4 48.11
    2 7 4 48.75
    2 7 4 46.34
    2 7 4 49.49
    2 7 4 46.37
    -3 -7 -4 -0.25
    -3 -7 -4 0
    -3 -7 -4 -0.07
    -3 -7 -4 -0.28
    3 7 4 0.1
    3 7 4 0.34
    3 7 4 -0.04
    3 7 4 0.14
    -4 -7 -4 18.2
    -4 -7 -4 17.24
    -4 -7 -4 18.43
    4 7 4 16.75
    4 7 4 17.72
    4 7 4 17.73
    4 7 4 16.63
    -5 -7 -4 5.59
    -5 -7 -4 5.63
    -5 -7 -4 4.94
    5 7 4 5.28
    5 7 4 5.35
    5 7 4 4.92
    5 7 4 5.51
    -6 -7 -4 0.74
    -6 -7 -4 1.91
    -6 -7 -4 1.48
    6 7 4 0.89
    6 7 4 1.5
    6 7 4 0.36
    -7 -7 -4 1.04
    -7 -7 -4 2.16
    -7 -7 -4 2.92
    -7 -7 -4 2.35
    7 7 4 2.01
    7 7 4 2.68
    -8 -7 -4 6.72
    -8 -7 -4 7.83
    -8 -7 -4 7.62
    8 7 4 8.49
    8 7 4 9.22
    -9 -7 -4 -1.8
    9 7 4 0.78
    12 -8 -4 4.89
    -12 8 4 4.46
    11 -8 -4 6.17
    -11 8 4 4.53
    -11 8 4 7.11
    10 -8 -4 0.45
    10 -8 -4 -0.36
    10 -8 -4 0.34
    -10 8 4 -0.45
    -10 8 4 0.07
    -10 8 4 -0.41
    9 -8 -4 -0.44
    9 -8 -4 -0.16
    9 -8 -4 0.07
    -9 8 4 -0.03
    -9 8 4 0.25
    -9 8 4 -0.69
    -9 8 4 0.47
    8 -8 -4 0.93
    8 -8 -4 -0.58
    8 -8 -4 0.08
    -8 8 4 0.32
    -8 8 4 0.19
    -8 8 4 0.33
    -8 8 4 0.41
    7 -8 -4 26.52
    7 -8 -4 24.36
    7 -8 -4 25.2
    7 -8 -4 25.66
    -7 8 4 24.62
    -7 8 4 26.14
    -7 8 4 27.65
    -7 8 4 26.75
    6 -8 -4 0.46
    6 -8 -4 0.16
    6 -8 -4 -0.13
    6 -8 -4 1.08
    -6 8 4 0.1
    -6 8 4 0.3
    -6 8 4 0.41
    -6 8 4 -0.03
    -6 8 4 0.13
    5 -8 -4 16.02
    5 -8 -4 16.03
    5 -8 -4 15.59
    5 -8 -4 14.87
    -5 8 4 15.34
    -5 8 4 16.14
    -5 8 4 16.86
    -5 8 4 14.21
    4 -8 -4 5.18
    4 -8 -4 4.34
    4 -8 -4 4.91
    4 -8 -4 5.19
    -4 8 4 5.22
    -4 8 4 4.45
    -4 8 4 4.78
    -4 8 4 5.25
    -4 8 4 5.35
    3 -8 -4 7.77
    3 -8 -4 6.66
    3 -8 -4 7.68
    3 -8 -4 6.97
    -3 8 4 6.81
    -3 8 4 6.54
    -3 8 4 7.57
    -3 8 4 7.24
    -3 8 4 8.77
    2 -8 -4 7.35
    2 -8 -4 7.49
    2 -8 -4 6.25
    2 -8 -4 7.62
    -2 8 4 7.12
    -2 8 4 7.52
    -2 8 4 7.02
    -2 8 4 7.32
    1 -8 -4 17.06
    1 -8 -4 18.48
    1 -8 -4 16.32
    1 -8 -4 17.87
    -1 8 4 17.81
    -1 8 4 16.56
    -1 8 4 18.53
    -1 8 4 16.48
    -1 8 4 17.25
    0 -8 -4 80.28
    0 -8 -4 85.62
    0 -8 -4 80.97
    0 8 4 81.88
    0 8 4 79.9
    0 8 4 79.22
    0 8 4 77.35
    -1 -8 -4 21.81
    -1 -8 -4 19.42
    -1 -8 -4 20.95
    -1 -8 -4 20.95
    1 8 4 20.51
    1 8 4 20.43
    1 8 4 20.87
    1 8 4 21.7
    -2 -8 -4 0.49
    -2 -8 -4 0.33
    -2 -8 -4 0.47
    -2 -8 -4 0.08
    2 8 4 0.26
    2 8 4 0.27
    2 8 4 0.54
    2 8 4 0.28
    -3 -8 -4 0.11
    -3 -8 -4 -0.3
    -3 -8 -4 0.1
    -3 -8 -4 0.56
    3 8 4 0.36
    3 8 4 -0.14
    3 8 4 0.61
    3 8 4 0.53
    -4 -8 -4 3.49
    -4 -8 -4 1.31
    -4 -8 -4 2.35
    4 8 4 1.92
    4 8 4 2.25
    4 8 4 2.92
    4 8 4 1.93
    -5 -8 -4 -0.2
    -5 -8 -4 -0.43
    -5 -8 -4 0.05
    5 8 4 0.4
    5 8 4 -0.05
    5 8 4 0.16
    5 8 4 -0.68
    -6 -8 -4 0.43
    -6 -8 -4 0.93
    -6 -8 -4 1.08
    6 8 4 1.06
    6 8 4 0.82
    6 8 4 0.46
    -7 -8 -4 1.98
    -7 -8 -4 2.01
    -7 -8 -4 3.15
    7 8 4 2.27
    7 8 4 2.7
    7 8 4 1.62
    -8 -8 -4 2
    -8 -8 -4 4
    8 8 4 4.28
    8 8 4 3.4
    11 -9 -4 0.37
    -11 9 4 0.24
    -11 9 4 -1.32
    10 -9 -4 8.63
    10 -9 -4 9
    10 -9 -4 8.73
    -10 9 4 8.25
    -10 9 4 8.12
    -10 9 4 7.51
    9 -9 -4 16.7
    9 -9 -4 17.78
    9 -9 -4 17.09
    -9 9 4 15.56
    -9 9 4 18.19
    -9 9 4 18.89
    8 -9 -4 0.83
    8 -9 -4 1.47
    8 -9 -4 1.73
    -8 9 4 1.34
    -8 9 4 0.88
    -8 9 4 1.62
    -8 9 4 1.68
    7 -9 -4 0.32
    7 -9 -4 0.81
    7 -9 -4 0.39
    7 -9 -4 0.27
    -7 9 4 0.45
    -7 9 4 0.21
    -7 9 4 0.95
    -7 9 4 1.24
    6 -9 -4 1.1
    6 -9 -4 1.05
    6 -9 -4 1.25
    6 -9 -4 0.78
    -6 9 4 1.14
    -6 9 4 0.87
    -6 9 4 1.52
    5 -9 -4 1.03
    5 -9 -4 0.21
    5 -9 -4 0.61
    5 -9 -4 0.71
    -5 9 4 0.43
    -5 9 4 0.29
    -5 9 4 0.57
    -5 9 4 0.77
    -5 9 4 0.54
    4 -9 -4 0.59
    4 -9 -4 0.05
    4 -9 -4 0.94
    4 -9 -4 0.61
    -4 9 4 0.29
    -4 9 4 0.27
    -4 9 4 0.62
    -4 9 4 0.23
    3 -9 -4 5.58
    3 -9 -4 4.06
    3 -9 -4 3.88
    3 -9 -4 4.89
    -3 9 4 3.98
    -3 9 4 3.95
    -3 9 4 4.33
    -3 9 4 4.75
    -3 9 4 4.21
    2 -9 -4 2.24
    2 -9 -4 2.8
    2 -9 -4 2.76
    -2 9 4 3.17
    -2 9 4 2.21
    -2 9 4 2.52
    -2 9 4 2.66
    -2 9 4 2.57
    1 -9 -4 4.34
    1 -9 -4 4.74
    1 -9 -4 5.11
    1 -9 -4 5.97
    -1 9 4 6.03
    -1 9 4 5.4
    -1 9 4 4.91
    -1 9 4 5.59
    -1 9 4 4.65
    0 -9 -4 0.21
    0 -9 -4 0.67
    0 -9 -4 0.34
    0 -9 -4 0.58
    0 9 4 -0.19
    0 9 4 0.91
    0 9 4 -0.12
    0 9 4 0.72
    -1 -9 -4 1.8
    -1 -9 -4 1.2
    -1 -9 -4 1.93
    -1 -9 -4 1.55
    1 9 4 1.74
    1 9 4 1.34
    1 9 4 1.98
    1 9 4 1.51
    -2 -9 -4 3.82
    -2 -9 -4 3.06
    -2 -9 -4 3.26
    -2 -9 -4 3.49
    2 9 4 2.83
    2 9 4 3.46
    2 9 4 4.5
    2 9 4 2.76
    -3 -9 -4 4.88
    -3 -9 -4 4.59
    -3 -9 -4 4.2
    -3 -9 -4 3.63
    3 9 4 4.47
    3 9 4 3.92
    3 9 4 4.8
    3 9 4 4.57
    -4 -9 -4 2.62
    -4 -9 -4 2.46
    -4 -9 -4 3.21
    4 9 4 2.21
    4 9 4 3.03
    4 9 4 2.3
    4 9 4 3.93
    -5 -9 -4 3.05
    -5 -9 -4 2.98
    -5 -9 -4 4.83
    5 9 4 3.25
    5 9 4 3.79
    5 9 4 3.5
    5 9 4 2.34
    -6 -9 -4 0.35
    -6 -9 -4 0.01
    6 9 4 0.8
    6 9 4 -0.03
    6 9 4 -0.05
    -7 -9 -4 4.29
    -7 -9 -4 1.12
    7 9 4 3.77
    7 9 4 3.68
    7 9 4 4.19
    8 9 4 1.04
    11 -10 -4 0.96
    10 -10 -4 0.47
    -10 10 4 -0.06
    9 -10 -4 0.79
    9 -10 -4 0.41
    9 -10 -4 -0.31
    -9 10 4 1.38
    -9 10 4 -0.12
    -9 10 4 1.06
    -9 10 4 -1.22
    8 -10 -4 3.99
    8 -10 -4 4.11
    8 -10 -4 4.68
    -8 10 4 5.34
    -8 10 4 5.65
    -8 10 4 4.38
    -8 10 4 3.43
    7 -10 -4 1.1
    7 -10 -4 1.81
    7 -10 -4 1.62
    -7 10 4 1.82
    -7 10 4 0.74
    -7 10 4 0.71
    -7 10 4 1.37
    6 -10 -4 4.94
    6 -10 -4 4.16
    6 -10 -4 4.83
    6 -10 -4 4.82
    -6 10 4 4.78
    -6 10 4 4.32
    -6 10 4 5.55
    -6 10 4 4.01
    5 -10 -4 0.36
    5 -10 -4 0.03
    5 -10 -4 0.98
    5 -10 -4 0.7
    -5 10 4 1.01
    -5 10 4 0.58
    -5 10 4 0.62
    -5 10 4 1.05
    -5 10 4 0.25
    4 -10 -4 2.62
    4 -10 -4 3.06
    4 -10 -4 3.48
    -4 10 4 2.61
    -4 10 4 3.52
    -4 10 4 2.94
    -4 10 4 3.77
    -4 10 4 3.44
    3 -10 -4 21.64
    3 -10 -4 23.28
    3 -10 -4 22.01
    3 -10 -4 22.75
    -3 10 4 22.76
    -3 10 4 22.77
    -3 10 4 22.64
    -3 10 4 22.76
    -3 10 4 22.97
    2 -10 -4 6.06
    2 -10 -4 6.8
    2 -10 -4 5.18
    2 -10 -4 5.48
    -2 10 4 4.93
    -2 10 4 5.3
    -2 10 4 5.94
    -2 10 4 5.55
    -2 10 4 6.2
    1 -10 -4 9.14
    1 -10 -4 8.88
    1 -10 -4 11.39
    1 -10 -4 8.85
    -1 10 4 8.26
    -1 10 4 9.56
    -1 10 4 10.59
    -1 10 4 9
    0 -10 -4 4.42
    0 -10 -4 4.73
    0 -10 -4 5.28
    0 -10 -4 3.77
    0 10 4 3.94
    0 10 4 4.4
    0 10 4 4.45
    0 10 4 4.12
    -1 -10 -4 1.27
    -1 -10 -4 1.16
    -1 -10 -4 1.17
    -1 -10 -4 1
    1 10 4 1.09
    1 10 4 1.14
    1 10 4 1.04
    1 10 4 1.3
    -2 -10 -4 2.38
    -2 -10 -4 2.75
    -2 -10 -4 3.01
    -2 -10 -4 1.55
    2 10 4 2.1
    2 10 4 2.27
    2 10 4 3.27
    2 10 4 1.96
    -3 -10 -4 -0.09
    -3 -10 -4 0.12
    -3 -10 -4 0.18
    3 10 4 0.24
    3 10 4 0.09
    3 10 4 -0.45
    3 10 4 0.36
    -4 -10 -4 0.37
    -4 -10 -4 0
    -4 -10 -4 0.7
    4 10 4 0.86
    4 10 4 1.23
    4 10 4 0.64
    4 10 4 1.07
    -5 -10 -4 0.02
    -5 -10 -4 0.24
    5 10 4 0.19
    5 10 4 -0.01
    5 10 4 0.44
    -6 -10 -4 4.53
    6 10 4 6.33
    6 10 4 6.42
    6 10 4 5.64
    7 10 4 1.26
    7 10 4 0.8
    10 -11 -4 7.71
    -10 11 4 6.42
    9 -11 -4 0.71
    9 -11 -4 0.01
    -9 11 4 0.01
    8 -11 -4 -0.17
    8 -11 -4 0.29
    8 -11 -4 -0.01
    -8 11 4 0.62
    -8 11 4 0.94
    -8 11 4 -0.31
    -8 11 4 -0.48
    7 -11 -4 25.18
    7 -11 -4 24.31
    7 -11 -4 24.69
    7 -11 -4 21.27
    -7 11 4 26.26
    -7 11 4 25.38
    -7 11 4 24.01
    -7 11 4 27.66
    6 -11 -4 4.21
    6 -11 -4 3.49
    6 -11 -4 3.15
    6 -11 -4 4.04
    -6 11 4 3.08
    -6 11 4 4.21
    -6 11 4 4.73
    -6 11 4 4.63
    5 -11 -4 0.28
    5 -11 -4 0.25
    5 -11 -4 0.22
    5 -11 -4 -0.42
    -5 11 4 0
    -5 11 4 -0.31
    -5 11 4 0.2
    -5 11 4 -0.01
    -5 11 4 -0.15
    4 -11 -4 4.45
    4 -11 -4 5.35
    4 -11 -4 3.9
    4 -11 -4 4.23
    -4 11 4 4.11
    -4 11 4 4.75
    -4 11 4 3.9
    -4 11 4 4.26
    -4 11 4 5.21
    3 -11 -4 5.31
    3 -11 -4 5.56
    3 -11 -4 4.7
    3 -11 -4 5.19
    -3 11 4 4.71
    -3 11 4 3.75
    -3 11 4 5.05
    -3 11 4 6.3
    2 -11 -4 8.55
    2 -11 -4 9.81
    2 -11 -4 10.38
    2 -11 -4 8.93
    -2 11 4 9.69
    -2 11 4 8.78
    -2 11 4 9.15
    -2 11 4 8.81
    1 -11 -4 0.31
    1 -11 -4 0.21
    1 -11 -4 -0.49
    1 -11 -4 -0.05
    -1 11 4 0.26
    -1 11 4 -0.16
    -1 11 4 -0.57
    -1 11 4 -0.79
    0 -11 -4 0.69
    0 -11 -4 1.29
    0 -11 -4 -0.05
    0 -11 -4 0.2
    0 11 4 0.57
    0 11 4 0.61
    0 11 4 0.3
    0 11 4 0.27
    -1 -11 -4 21.91
    -1 -11 -4 21.4
    -1 -11 -4 20.97
    1 11 4 21.05
    1 11 4 19.9
    1 11 4 18.91
    1 11 4 21.48
    -2 -11 -4 -0.78
    -2 -11 -4 0.86
    -2 -11 -4 0.98
    2 11 4 1.61
    2 11 4 0.62
    2 11 4 0.28
    -3 -11 -4 4.02
    -3 -11 -4 3.42
    -3 -11 -4 1.71
    3 11 4 3.14
    3 11 4 2.18
    3 11 4 3.16
    -4 -11 -4 26.19
    -4 -11 -4 28.28
    4 11 4 28.46
    4 11 4 28.24
    -5 -11 -4 1.12
    5 11 4 0
    5 11 4 -0.28
    5 11 4 1.16
    6 11 4 1.38
    9 -12 -4 1.92
    -9 12 4 1.62
    8 -12 -4 1.9
    8 -12 -4 1.29
    -8 12 4 0.94
    -8 12 4 2.28
    7 -12 -4 1.01
    7 -12 -4 1.49
    7 -12 -4 0.89
    -7 12 4 1.03
    -7 12 4 0.72
    -7 12 4 0.69
    -7 12 4 0.14
    6 -12 -4 0.53
    6 -12 -4 1.22
    6 -12 -4 2.21
    -6 12 4 2.94
    -6 12 4 1.58
    -6 12 4 1.41
    -6 12 4 2.41
    5 -12 -4 1.98
    5 -12 -4 0.42
    5 -12 -4 0.3
    5 -12 -4 0.9
    -5 12 4 1.15
    -5 12 4 2.27
    -5 12 4 0.45
    4 -12 -4 0.11
    4 -12 -4 0.92
    4 -12 -4 0.53
    4 -12 -4 1.23
    -4 12 4 1.82
    -4 12 4 0.74
    -4 12 4 0.41
    3 -12 -4 24.07
    3 -12 -4 23.78
    3 -12 -4 25.91
    3 -12 -4 23.88
    -3 12 4 25.27
    -3 12 4 25.02
    -3 12 4 26.09
    -3 12 4 24.67
    2 -12 -4 0.77
    2 -12 -4 1.67
    2 -12 -4 1.69
    2 -12 -4 1
    -2 12 4 1.86
    -2 12 4 1.15
    -2 12 4 1.06
    -2 12 4 0.61
    1 -12 -4 -0.23
    1 -12 -4 -0.44
    1 -12 -4 1.6
    1 -12 -4 0.18
    -1 12 4 -0.2
    -1 12 4 -0.2
    -1 12 4 -1.14
    -1 12 4 0.26
    0 -12 -4 9.76
    0 -12 -4 7.9
    0 -12 -4 9.72
    0 -12 -4 8.34
    0 12 4 8.28
    0 12 4 6.43
    0 12 4 8.24
    0 12 4 8.16
    -1 -12 -4 0.83
    -1 -12 -4 0.04
    -1 -12 -4 1.64
    1 12 4 0.46
    1 12 4 0.38
    1 12 4 0
    -2 -12 -4 2.59
    -2 -12 -4 2.24
    -2 -12 -4 5.58
    2 12 4 2.96
    2 12 4 3.19
    -3 -12 -4 -0.63
    3 12 4 1
    3 12 4 2.18
    3 12 4 0.5
    4 12 4 0.79
    4 12 4 -0.03
    7 -13 -4 3.39
    7 -13 -4 2.79
    -7 13 4 2.85
    -7 13 4 2.05
    6 -13 -4 0.77
    6 -13 -4 -0.22
    -6 13 4 1.39
    -6 13 4 0.84
    5 -13 -4 0.37
    5 -13 -4 0.78
    5 -13 -4 0.05
    -5 13 4 0.38
    -5 13 4 3.19
    -5 13 4 -0.65
    4 -13 -4 -0.63
    4 -13 -4 0.14
    4 -13 -4 -0.42
    -4 13 4 -0.63
    3 -13 -4 -0.24
    3 -13 -4 -0.24
    3 -13 -4 0.63
    -3 13 4 1.41
    2 -13 -4 -0.42
    2 -13 -4 1.23
    2 -13 -4 0.39
    2 -13 -4 0.06
    -2 13 4 0.29
    1 -13 -4 2.53
    1 -13 -4 1.4
    1 -13 -4 -0.66
    1 -13 -4 2.3
    -1 13 4 1.11
    0 -13 -4 -0.58
    0 -13 -4 -0.01
    0 -13 -4 -1.11
    0 13 4 0.18
    0 13 4 0.82
    -1 -13 -4 0.64
    1 13 4 0.48
    1 13 4 0.65
    2 13 4 3.17
    2 13 4 3.25
    3 13 4 -0.36
    3 13 4 -0.13
    5 -14 -4 0.23
    -5 14 4 -0.04
    4 -14 -4 9.1
    -4 14 4 8.93
    3 -14 -4 -0.2
    -3 14 4 -0.13
    2 -14 -4 0.76
    2 -14 -4 0.08
    -2 14 4 -0.21
    1 -14 -4 0.16
    1 -14 -4 -0.14
    -1 14 4 0.33
    0 14 4 0.51
    1 15 -5 9.41
    -1 -15 5 8.42
    0 15 -5 1.05
    0 -15 5 1.13
    -1 15 -5 6.35
    1 -15 5 5.5
    -2 15 -5 13.43
    2 -15 5 13.33
    -4 -14 5 0.3
    -4 -14 5 1.74
    -4 -14 5 2.28
    3 14 -5 -0.06
    -3 -14 5 0.87
    -3 -14 5 0.17
    2 14 -5 6.39
    -2 -14 5 7.16
    -2 -14 5 6.3
    1 14 -5 0.48
    -1 -14 5 1.05
    -1 -14 5 0.84
    0 14 -5 0.69
    0 -14 5 0.48
    0 -14 5 0.28
    -1 14 -5 -0.82
    -1 14 -5 0.35
    1 -14 5 0.25
    1 -14 5 -0.06
    -2 14 -5 -0.06
    2 -14 5 -0.26
    -3 14 -5 3.17
    3 -14 5 2.18
    -4 14 -5 -0.13
    4 -14 5 -0.13
    -5 14 -5 -0.15
    6 13 -5 1.56
    -6 -13 5 0.52
    -6 -13 5 0.87
    5 13 -5 0.14
    -5 -13 5 0.29
    -5 -13 5 0.42
    -5 -13 5 0.35
    -5 -13 5 0.36
    4 13 -5 -0.23
    -4 -13 5 1.64
    -4 -13 5 0.16
    -4 -13 5 0.15
    -4 -13 5 -0.6
    3 13 -5 2.63
    3 13 -5 0.88
    -3 -13 5 0.74
    -3 -13 5 0.32
    -3 -13 5 -0.27
    -3 -13 5 0.64
    2 13 -5 0.5
    2 13 -5 1.85
    -2 -13 5 0.76
    -2 -13 5 -0.38
    -2 -13 5 1.33
    -2 -13 5 0.44
    1 13 -5 0.86
    1 13 -5 0.99
    -1 -13 5 1.05
    -1 -13 5 0.9
    -1 -13 5 1.44
    -1 -13 5 1.01
    0 13 -5 -0.7
    0 13 -5 0.06
    0 -13 5 -0.25
    0 -13 5 -1.52
    0 -13 5 -0.15
    0 -13 5 0.25
    0 -13 5 -0.58
    0 -13 5 -0.47
    -1 13 -5 -0.88
    -1 13 -5 0.05
    1 -13 5 0.79
    1 -13 5 0.06
    1 -13 5 0.39
    1 -13 5 0.22
    -2 13 -5 6.09
    -2 13 -5 5.16
    2 -13 5 5.02
    2 -13 5 5.04
    2 -13 5 5.23
    -3 13 -5 0.67
    -3 13 -5 0.5
    3 -13 5 0.42
    3 -13 5 -0.31
    -4 13 -5 -0.18
    -4 13 -5 0.38
    4 -13 5 0.65
    4 -13 5 0.68
    -5 13 -5 -0.01
    -5 13 -5 -0.32
    5 -13 5 -0.59
    5 -13 5 0.48
    -6 13 -5 1.11
    -7 13 -5 0.38
    7 -13 5 -0.21
    7 12 -5 0.49
    -7 -12 5 -0.08
    -7 -12 5 -1.29
    -7 -12 5 -1.22
    6 12 -5 1.73
    -6 -12 5 0.16
    -6 -12 5 1.15
    -6 -12 5 0.48
    -6 -12 5 1.9
    5 12 -5 1.82
    5 12 -5 2.85
    5 12 -5 3.72
    -5 -12 5 2.43
    -5 -12 5 1.97
    -5 -12 5 3.58
    -5 -12 5 3.52
    4 12 -5 0.94
    4 12 -5 0.98
    4 12 -5 1.13
    -4 -12 5 0.46
    -4 -12 5 0.55
    -4 -12 5 0.98
    -4 -12 5 -0.32
    3 12 -5 0.65
    3 12 -5 0.22
    3 12 -5 0.47
    -3 -12 5 0.29
    -3 -12 5 -0.01
    -3 -12 5 0.56
    -3 -12 5 1.16
    -3 -12 5 0.66
    2 12 -5 -0.13
    2 12 -5 0.18
    2 12 -5 0.05
    -2 -12 5 0.34
    -2 -12 5 0.33
    -2 -12 5 -0.49
    -2 -12 5 0.53
    -2 -12 5 0.07
    1 12 -5 0.54
    1 12 -5 1.08
    1 12 -5 1.24
    -1 -12 5 1.03
    -1 -12 5 1.19
    -1 -12 5 1.06
    -1 -12 5 0.42
    -1 -12 5 1.09
    0 12 -5 7.1
    0 12 -5 6.58
    0 12 -5 6.02
    0 -12 5 5.71
    0 -12 5 5.85
    0 -12 5 6.71
    0 -12 5 5.7
    0 -12 5 6.18
    0 -12 5 6.29
    -1 12 -5 0.52
    -1 12 -5 0.47
    -1 12 -5 1.12
    1 -12 5 0.59
    1 -12 5 0.15
    1 -12 5 0.7
    1 -12 5 0.32
    -2 12 -5 -0.17
    -2 12 -5 2.34
    -2 12 -5 1.1
    2 -12 5 0.96
    2 -12 5 1.11
    2 -12 5 1.38
    2 -12 5 1.52
    -3 12 -5 11.88
    -3 12 -5 13
    -3 12 -5 11.74
    3 -12 5 10.89
    3 -12 5 12.15
    3 -12 5 11.45
    -4 12 -5 0.04
    -4 12 -5 -0.09
    -4 12 -5 -0.32
    4 -12 5 0.33
    4 -12 5 0.08
    4 -12 5 0.71
    -5 12 -5 0.22
    -5 12 -5 0.92
    -5 12 -5 1
    5 -12 5 0.14
    5 -12 5 -0.43
    5 -12 5 0.23
    -6 12 -5 1.06
    -6 12 -5 0.87
    6 -12 5 0
    6 -12 5 0.68
    -7 12 -5 2.84
    7 -12 5 3.84
    -8 12 -5 -0.14
    8 -12 5 0.81
    8 11 -5 0.43
    8 11 -5 -1.76
    -8 -11 5 -0.74
    -8 -11 5 0.54
    7 11 -5 0.58
    7 11 -5 1.43
    7 11 -5 1.38
    -7 -11 5 0.29
    -7 -11 5 1.33
    -7 -11 5 1.54
    6 11 -5 0.49
    6 11 -5 0.23
    6 11 -5 0.56
    -6 -11 5 0.6
    -6 -11 5 -0.35
    -6 -11 5 0.74
    5 11 -5 -0.05
    5 11 -5 0.23
    5 11 -5 0.62
    -5 -11 5 0.32
    -5 -11 5 0.1
    -5 -11 5 -1.1
    -5 -11 5 -0.42
    4 11 -5 22.79
    4 11 -5 22.69
    4 11 -5 22.01
    -4 -11 5 22.97
    -4 -11 5 23.89
    -4 -11 5 19.57
    -4 -11 5 20.5
    3 11 -5 0.66
    3 11 -5 0.37
    3 11 -5 -0.04
    -3 -11 5 -0.08
    -3 -11 5 -0.04
    -3 -11 5 0.53
    -3 -11 5 0.35
    2 11 -5 1.7
    2 11 -5 1.24
    2 11 -5 0.77
    -2 -11 5 1.13
    -2 -11 5 1.18
    -2 -11 5 1.32
    -2 -11 5 0.91
    -2 -11 5 1.35
    1 11 -5 7.54
    1 11 -5 6.75
    1 11 -5 5.65
    -1 -11 5 6.15
    -1 -11 5 6.67
    -1 -11 5 5.97
    -1 -11 5 5.63
    -1 -11 5 5.87
    -1 -11 5 6.73
    0 11 -5 0.02
    0 11 -5 0.96
    0 11 -5 0.33
    0 -11 5 0.55
    0 -11 5 -0.01
    0 -11 5 -0.47
    0 -11 5 0.37
    0 -11 5 0.43
    0 -11 5 0.05
    -1 11 -5 1.86
    -1 11 -5 1.36
    -1 11 -5 1.47
    1 -11 5 1.84
    1 -11 5 2
    1 -11 5 2.19
    1 -11 5 1.67
    -2 11 -5 3.08
    -2 11 -5 2.45
    -2 11 -5 3.65
    2 -11 5 3.99
    2 -11 5 3.9
    2 -11 5 2.88
    2 -11 5 3.63
    -3 11 -5 2.13
    -3 11 -5 1.75
    -3 11 -5 2.57
    3 -11 5 1.57
    3 -11 5 2.27
    3 -11 5 2.72
    -4 11 -5 7.11
    -4 11 -5 7.74
    -4 11 -5 7.82
    4 -11 5 9.04
    4 -11 5 8.09
    4 -11 5 7.67
    -5 11 -5 0.15
    -5 11 -5 -0.05
    -5 11 -5 -0.21
    5 -11 5 -0.1
    5 -11 5 -0.04
    5 -11 5 -0.21
    -6 11 -5 0.32
    -6 11 -5 1.16
    -6 11 -5 -0.19
    6 -11 5 0.17
    6 -11 5 0.72
    6 -11 5 0.3
    -7 11 -5 13.04
    -7 11 -5 12.7
    -7 11 -5 14.19
    7 -11 5 13.43
    7 -11 5 14.44
    -8 11 -5 0.94
    8 -11 5 1.74
    8 -11 5 0.15
    -9 11 -5 0.88
    9 -11 5 0.14
    9 -11 5 -0.3
    9 10 -5 1.87
    9 10 -5 1.61
    -9 -10 5 3.01
    -9 -10 5 1.4
    8 10 -5 1.51
    8 10 -5 1.06
    8 10 -5 0.74
    -8 -10 5 0.56
    -8 -10 5 0.94
    -8 -10 5 0.95
    7 10 -5 0.8
    7 10 -5 0.99
    7 10 -5 1.67
    -7 -10 5 1.13
    -7 -10 5 1.7
    6 10 -5 4.55
    6 10 -5 5.08
    6 10 -5 4.82
    -6 -10 5 6.04
    -6 -10 5 5.67
    -6 -10 5 5.19
    -6 -10 5 6.17
    5 10 -5 12.56
    5 10 -5 13.63
    5 10 -5 13.35
    -5 -10 5 14.98
    -5 -10 5 13.1
    -5 -10 5 14.51
    -5 -10 5 13.44
    4 10 -5 2.65
    4 10 -5 3.12
    4 10 -5 3.14
    -4 -10 5 2.77
    -4 -10 5 2.85
    -4 -10 5 2.98
    -4 -10 5 2.67
    3 10 -5 0.98
    3 10 -5 1.82
    3 10 -5 0.97
    -3 -10 5 1.74
    -3 -10 5 1.27
    -3 -10 5 1.46
    -3 -10 5 1.73
    2 10 -5 12.9
    2 10 -5 12.59
    2 10 -5 12.29
    -2 -10 5 11.96
    -2 -10 5 13.79
    -2 -10 5 10.97
    1 10 -5 1.95
    1 10 -5 1.83
    1 10 -5 1.14
    -1 -10 5 1.4
    -1 -10 5 1.91
    -1 -10 5 1.75
    -1 -10 5 1.83
    -1 -10 5 2.31
    0 10 -5 30.16
    0 10 -5 31.37
    0 10 -5 32.54
    0 -10 5 30.38
    0 -10 5 29.45
    0 -10 5 31.16
    0 -10 5 30.08
    0 -10 5 31.93
    0 -10 5 31.1
    -1 10 -5 4.83
    -1 10 -5 5.73
    -1 10 -5 6.18
    1 -10 5 7.08
    1 -10 5 7.69
    1 -10 5 6.21
    1 -10 5 5.38
    -2 10 -5 0.58
    -2 10 -5 -0.24
    -2 10 -5 0.76
    2 -10 5 0.36
    2 -10 5 0.37
    2 -10 5 0.04
    -3 10 -5 72.84
    -3 10 -5 72.63
    -3 10 -5 76.18
    3 -10 5 72.65
    3 -10 5 72.46
    3 -10 5 75.61
    3 -10 5 74.97
    -4 10 -5 0.74
    -4 10 -5 -0.11
    -4 10 -5 0.5
    4 -10 5 0.24
    4 -10 5 -0.01
    4 -10 5 0.47
    -5 10 -5 6.13
    -5 10 -5 4.59
    -5 10 -5 5.66
    5 -10 5 5.64
    5 -10 5 5.92
    5 -10 5 4.14
    -6 10 -5 16.35
    -6 10 -5 13.85
    -6 10 -5 14.53
    6 -10 5 13.61
    6 -10 5 13.01
    6 -10 5 13.82
    -7 10 -5 2.25
    -7 10 -5 0.84
    -7 10 -5 0.77
    7 -10 5 2.26
    7 -10 5 0.59
    7 -10 5 0.91
    -8 10 -5 0.71
    -8 10 -5 1.75
    -8 10 -5 1.31
    8 -10 5 0.94
    8 -10 5 0.98
    -9 10 -5 0.92
    9 -10 5 0.84
    9 -10 5 -0.17
    10 9 -5 1.01
    -10 -9 5 0.59
    -10 -9 5 1.28
    9 9 -5 8.08
    9 9 -5 5.85
    9 9 -5 8.17
    -9 -9 5 7.66
    -9 -9 5 8.49
    -9 -9 5 7.2
    8 9 -5 5.5
    8 9 -5 6.44
    8 9 -5 4.92
    -8 -9 5 6.25
    -8 -9 5 5.79
    7 9 -5 0.22
    7 9 -5 0.24
    7 9 -5 -0.48
    -7 -9 5 0.44
    -7 -9 5 -0.06
    -7 -9 5 -1.33
    -7 -9 5 0.02
    6 9 -5 0.92
    6 9 -5 0.68
    6 9 -5 0.56
    -6 -9 5 0.77
    -6 -9 5 0.33
    -6 -9 5 0.97
    -6 -9 5 0.56
    5 9 -5 9.12
    5 9 -5 8.79
    5 9 -5 7.87
    -5 -9 5 10.19
    -5 -9 5 7.81
    -5 -9 5 9.66
    -5 -9 5 9.76
    4 9 -5 4.06
    4 9 -5 5.01
    4 9 -5 3.42
    -4 -9 5 3.4
    -4 -9 5 4.87
    -4 -9 5 3.1
    -4 -9 5 3.33
    3 9 -5 18.88
    3 9 -5 18.58
    3 9 -5 17.36
    -3 -9 5 17.99
    -3 -9 5 18.52
    -3 -9 5 17.58
    2 9 -5 30.66
    2 9 -5 31.87
    -2 -9 5 32.27
    -2 -9 5 29.44
    -2 -9 5 30.25
    -2 -9 5 29.78
    1 9 -5 0.22
    1 9 -5 0.25
    1 9 -5 -0.13
    -1 -9 5 0.34
    -1 -9 5 0.4
    -1 -9 5 0.21
    -1 -9 5 0.02
    -1 -9 5 0.29
    0 9 -5 0.37
    0 9 -5 -0.45
    0 9 -5 -0.06
    0 -9 5 -0.5
    0 -9 5 -0.1
    0 -9 5 0.17
    0 -9 5 -0.01
    0 -9 5 0.2
    -1 9 -5 4.82
    -1 9 -5 5.69
    1 -9 5 5.06
    1 -9 5 5.39
    1 -9 5 5.65
    -2 9 -5 18.08
    -2 9 -5 15.24
    2 -9 5 15.22
    2 -9 5 15.76
    2 -9 5 16.23
    2 -9 5 15.27
    -3 9 -5 2.92
    -3 9 -5 2.77
    -3 9 -5 2
    3 -9 5 2.96
    3 -9 5 2.21
    3 -9 5 3.1
    3 -9 5 2.24
    -4 9 -5 10.29
    -4 9 -5 10.87
    -4 9 -5 10.46
    4 -9 5 10.88
    4 -9 5 9.42
    4 -9 5 10.39
    -5 9 -5 1.01
    -5 9 -5 0.12
    -5 9 -5 0.25
    5 -9 5 0.33
    5 -9 5 -0.11
    5 -9 5 0.3
    -6 9 -5 5.15
    -6 9 -5 5.58
    -6 9 -5 4.44
    6 -9 5 5.99
    6 -9 5 4.85
    6 -9 5 5.67
    -7 9 -5 4.29
    -7 9 -5 3.58
    -7 9 -5 4.46
    7 -9 5 3.32
    7 -9 5 4.03
    7 -9 5 4.09
    -8 9 -5 5.42
    -8 9 -5 2.8
    -8 9 -5 4.37
    8 -9 5 4.2
    8 -9 5 4.06
    -9 9 -5 5.01
    -9 9 -5 4.82
    -9 9 -5 5.1
    -10 9 -5 9.56
    -10 9 -5 8.39
    10 -9 5 6.12
    11 8 -5 -0.28
    -11 -8 5 0.36
    10 8 -5 1.58
    -10 -8 5 -1.31
    -10 -8 5 0.15
    9 8 -5 7.8
    9 8 -5 6.42
    9 8 -5 7.12
    -9 -8 5 7.13
    -9 -8 5 8.7
    -9 -8 5 6.12
    8 8 -5 5.03
    8 8 -5 5
    8 8 -5 4.09
    -8 -8 5 4.13
    -8 -8 5 4.75
    -8 -8 5 4.01
    -8 -8 5 2.62
    7 8 -5 2.74
    7 8 -5 3.07
    7 8 -5 2.56
    -7 -8 5 2.75
    -7 -8 5 1.83
    -7 -8 5 2.25
    -7 -8 5 2.07
    6 8 -5 -0.15
    6 8 -5 -0.14
    6 8 -5 0.05
    -6 -8 5 -0.73
    -6 -8 5 0.24
    -6 -8 5 0.35
    -6 -8 5 0.66
    5 8 -5 2.53
    5 8 -5 2.42
    5 8 -5 1.84
    -5 -8 5 2.49
    -5 -8 5 2.22
    -5 -8 5 2.14
    -5 -8 5 2.21
    4 8 -5 13.12
    4 8 -5 12.9
    4 8 -5 12.06
    -4 -8 5 13.15
    -4 -8 5 13.19
    -4 -8 5 12.6
    -4 -8 5 11.67
    3 8 -5 5.29
    3 8 -5 5.66
    -3 -8 5 5.11
    -3 -8 5 5.07
    -3 -8 5 6.19
    -3 -8 5 5.18
    2 8 -5 0.71
    2 8 -5 0.56
    -2 -8 5 0.63
    -2 -8 5 0.12
    -2 -8 5 0.57
    -2 -8 5 0.57
    1 8 -5 3.32
    1 8 -5 3.02
    -1 -8 5 3.43
    -1 -8 5 2.94
    -1 -8 5 2.89
    -1 -8 5 2.88
    -1 -8 5 3.44
    0 8 -5 24.34
    0 8 -5 25.74
    0 8 -5 25.98
    0 -8 5 25.49
    0 -8 5 25.23
    0 -8 5 25.81
    0 -8 5 25.37
    0 -8 5 24.01
    -1 8 -5 2.12
    -1 8 -5 1.72
    1 -8 5 1.9
    1 -8 5 1.39
    1 -8 5 1.89
    1 -8 5 1.95
    -2 8 -5 3.49
    -2 8 -5 3.73
    2 -8 5 3.3
    2 -8 5 3.65
    2 -8 5 3.77
    2 -8 5 3.84
    -3 8 -5 5.21
    -3 8 -5 5.23
    -3 8 -5 6.69
    3 -8 5 5.88
    3 -8 5 5.93
    3 -8 5 5.15
    3 -8 5 4.23
    -4 8 -5 0.09
    -4 8 -5 0.59
    -4 8 -5 0.56
    4 -8 5 0.74
    4 -8 5 1.29
    -5 8 -5 35.72
    -5 8 -5 35.67
    -5 8 -5 33.77
    5 -8 5 34.96
    5 -8 5 34.96
    5 -8 5 35.06
    -6 8 -5 3.62
    -6 8 -5 4.22
    -6 8 -5 3.6
    6 -8 5 4.33
    6 -8 5 4.02
    6 -8 5 4.25
    -7 8 -5 1.51
    -7 8 -5 0.44
    -7 8 -5 0.84
    7 -8 5 0.94
    7 -8 5 1.64
    7 -8 5 1.45
    -8 8 -5 0.9
    -8 8 -5 0.76
    -8 8 -5 0.65
    8 -8 5 1.22
    8 -8 5 0.26
    -9 8 -5 1.46
    -9 8 -5 2.71
    -9 8 -5 0.98
    9 -8 5 1.79
    -10 8 -5 0.07
    -10 8 -5 1.07
    -10 8 -5 1.15
    10 -8 5 1.64
    11 7 -5 0.69
    -11 -7 5 0.26
    10 7 -5 1.2
    10 7 -5 0.34
    -10 -7 5 0.2
    -10 -7 5 1.99
    -10 -7 5 0.79
    9 7 -5 0.65
    9 7 -5 1
    -9 -7 5 1.13
    -9 -7 5 0.76
    -9 -7 5 -0.2
    -9 -7 5 1.78
    8 7 -5 4.6
    8 7 -5 5.39
    8 7 -5 5.13
    -8 -7 5 5.94
    -8 -7 5 5.98
    -8 -7 5 6.29
    -8 -7 5 5.66
    7 7 -5 11.3
    7 7 -5 11.29
    7 7 -5 10.89
    -7 -7 5 10.73
    -7 -7 5 11.71
    -7 -7 5 9.22
    -7 -7 5 9.33
    6 7 -5 0.33
    6 7 -5 0.38
    6 7 -5 0.28
    -6 -7 5 0.01
    -6 -7 5 0.46
    -6 -7 5 0.53
    -6 -7 5 0.51
    5 7 -5 -0.05
    5 7 -5 0.22
    5 7 -5 0.34
    5 7 -5 0
    -5 -7 5 -0.25
    -5 -7 5 0.51
    -5 -7 5 -0.07
    -5 -7 5 0.12
    4 7 -5 71.91
    4 7 -5 68.17
    4 7 -5 68.82
    4 7 -5 66.54
    -4 -7 5 66.34
    -4 -7 5 69.76
    -4 -7 5 68.46
    -4 -7 5 67.4
    3 7 -5 11.9
    3 7 -5 11.39
    3 7 -5 10.57
    -3 -7 5 10.07
    -3 -7 5 11.19
    -3 -7 5 11.16
    -3 -7 5 11.4
    2 7 -5 5.34
    2 7 -5 5.79
    2 7 -5 6.01
    -2 -7 5 5.95
    -2 -7 5 5.9
    -2 -7 5 5.43
    -2 -7 5 5.56
    1 7 -5 0.79
    1 7 -5 0.67
    1 7 -5 0.5
    -1 -7 5 0.61
    -1 -7 5 0.55
    -1 -7 5 0.7
    -1 -7 5 0.6
    -1 -7 5 0.32
    0 7 -5 1.85
    0 7 -5 2.08
    0 7 -5 1.62
    0 -7 5 2.04
    0 -7 5 1.36
    0 -7 5 1.8
    0 -7 5 1.24
    0 -7 5 2.11
    -1 7 -5 20.23
    -1 7 -5 19.53
    -1 7 -5 20.76
    1 -7 5 20.14
    1 -7 5 20.33
    1 -7 5 20.26
    1 -7 5 20.19
    -2 7 -5 0.53
    -2 7 -5 0.27
    -2 7 -5 0.2
    2 -7 5 0.42
    2 -7 5 0.43
    2 -7 5 1.28
    2 -7 5 0.36
    -3 7 -5 10.29
    -3 7 -5 8.4
    -3 7 -5 9.87
    3 -7 5 9.72
    3 -7 5 9.56
    3 -7 5 10.68
    3 -7 5 10.39
    -4 7 -5 17.18
    -4 7 -5 16.91
    -4 7 -5 17.27
    4 -7 5 18.23
    4 -7 5 18.11
    4 -7 5 18.08
    4 -7 5 17.54
    -5 7 -5 23.83
    -5 7 -5 24.9
    -5 7 -5 25.47
    5 -7 5 24
    5 -7 5 25.22
    5 -7 5 23.77
    5 -7 5 24.82
    -6 7 -5 0.96
    -6 7 -5 0.55
    -6 7 -5 0.88
    6 -7 5 1.13
    6 -7 5 1.51
    6 -7 5 0.69
    -7 7 -5 28.02
    -7 7 -5 28.78
    -7 7 -5 27.76
    7 -7 5 29.48
    7 -7 5 29.36
    -8 7 -5 2.34
    -8 7 -5 2.09
    -8 7 -5 1.83
    8 -7 5 2.27
    -9 7 -5 1.73
    -9 7 -5 2.35
    -9 7 -5 1.67
    9 -7 5 1.47
    -10 7 -5 -1.31
    -10 7 -5 -0.67
    -10 7 -5 0.52
    -11 7 -5 -1.29
    -11 7 -5 0.62
    11 -7 5 0.44
    12 6 -5 2
    -12 -6 5 2.65
    -11 -6 5 -0.56
    -11 -6 5 -0.05
    10 6 -5 0.77
    10 6 -5 0.7
    -10 -6 5 0.5
    -10 -6 5 0.59
    9 6 -5 0.78
    9 6 -5 0.07
    -9 -6 5 -0.13
    -9 -6 5 -0.08
    -9 -6 5 1.46
    -9 -6 5 0.3
    8 6 -5 1.88
    8 6 -5 2.31
    8 6 -5 1.8
    8 6 -5 2.78
    -8 -6 5 2.22
    -8 -6 5 2.81
    -8 -6 5 2.22
    -8 -6 5 3.32
    7 6 -5 0.14
    7 6 -5 0.87
    7 6 -5 0
    7 6 -5 0.57
    -7 -6 5 0.45
    -7 -6 5 0.47
    -7 -6 5 0.3
    -7 -6 5 0.65
    6 6 -5 9.24
    6 6 -5 10.61
    6 6 -5 10.57
    6 6 -5 10.34
    -6 -6 5 11.96
    -6 -6 5 10.41
    -6 -6 5 11.47
    -6 -6 5 10.62
    5 6 -5 14.64
    5 6 -5 14.55
    5 6 -5 15.4
    5 6 -5 15.76
    5 6 -5 13.75
    -5 -6 5 15.24
    -5 -6 5 14.77
    -5 -6 5 13.05
    -5 -6 5 14.14
    4 6 -5 19.46
    4 6 -5 20.39
    4 6 -5 20.31
    4 6 -5 19.66
    4 6 -5 20.38
    -4 -6 5 19.12
    -4 -6 5 18.57
    -4 -6 5 19.5
    -4 -6 5 20.47
    3 6 -5 15.82
    3 6 -5 16.53
    3 6 -5 15.98
    3 6 -5 16.35
    -3 -6 5 15.74
    -3 -6 5 15.83
    -3 -6 5 15.51
    -3 -6 5 15.56
    2 6 -5 4.18
    2 6 -5 5.01
    2 6 -5 4.1
    2 6 -5 4.15
    -2 -6 5 4.31
    -2 -6 5 3.7
    -2 -6 5 3.78
    -2 -6 5 4.76
    1 6 -5 4.65
    1 6 -5 4.14
    1 6 -5 4.46
    1 6 -5 4.6
    -1 -6 5 5.22
    -1 -6 5 4.48
    -1 -6 5 4.64
    -1 -6 5 4.74
    0 6 -5 42.71
    0 6 -5 42.36
    0 6 -5 41.97
    0 6 -5 42.74
    0 -6 5 39.97
    0 -6 5 42.02
    0 -6 5 41.08
    0 -6 5 41.12
    -1 6 -5 14.42
    -1 6 -5 14.64
    -1 6 -5 13.55
    -1 6 -5 14.04
    1 -6 5 14.18
    1 -6 5 14.22
    1 -6 5 14.92
    1 -6 5 14.39
    1 -6 5 14.59
    -2 6 -5 4.32
    -2 6 -5 4.14
    -2 6 -5 4.43
    2 -6 5 4.43
    2 -6 5 4.32
    2 -6 5 4.47
    -3 6 -5 7.8
    -3 6 -5 7.17
    -3 6 -5 8.4
    3 -6 5 7.38
    3 -6 5 7.69
    3 -6 5 7.4
    3 -6 5 7.72
    -4 6 -5 9.15
    -4 6 -5 9.51
    -4 6 -5 9.43
    4 -6 5 9.62
    4 -6 5 8.8
    4 -6 5 8.79
    4 -6 5 9.54
    -5 6 -5 5.21
    -5 6 -5 5.25
    -5 6 -5 4.45
    5 -6 5 4.98
    5 -6 5 6.05
    5 -6 5 5.51
    5 -6 5 5.76
    -6 6 -5 6.4
    -6 6 -5 6.37
    -6 6 -5 7.51
    6 -6 5 6.83
    6 -6 5 7.07
    6 -6 5 6.87
    -7 6 -5 0.4
    -7 6 -5 0.32
    -7 6 -5 0.72
    7 -6 5 0.16
    7 -6 5 0.2
    -8 6 -5 -0.89
    -8 6 -5 -0.33
    -8 6 -5 -0.19
    8 -6 5 0.47
    -9 6 -5 4.31
    -9 6 -5 3.93
    -9 6 -5 4.52
    -9 6 -5 3.85
    9 -6 5 4.27
    -10 6 -5 6.68
    -10 6 -5 7.05
    -10 6 -5 7.6
    -10 6 -5 5.81
    10 -6 5 5.34
    -11 6 -5 0.03
    -11 6 -5 -0.84
    11 -6 5 -0.41
    12 5 -5 -0.03
    -12 -5 5 0.95
    11 5 -5 3.63
    -11 -5 5 2.68
    -11 -5 5 2.7
    -11 -5 5 3.31
    10 5 -5 0.24
    10 5 -5 0.31
    -10 -5 5 0.39
    -10 -5 5 0.94
    -10 -5 5 0.07
    -10 -5 5 0.29
    9 5 -5 3.83
    9 5 -5 3.61
    9 5 -5 4.17
    -9 -5 5 3.65
    -9 -5 5 3.01
    -9 -5 5 4.22
    -9 -5 5 4.37
    8 5 -5 1.56
    8 5 -5 0.9
    8 5 -5 1.59
    -8 -5 5 0.91
    -8 -5 5 1.29
    -8 -5 5 0.96
    -8 -5 5 0.77
    7 5 -5 1.78
    7 5 -5 1.6
    7 5 -5 1.53
    7 5 -5 0.8
    7 5 -5 1.54
    -7 -5 5 1.4
    -7 -5 5 0.96
    -7 -5 5 1.75
    -7 -5 5 1.66
    6 5 -5 14.84
    6 5 -5 13.6
    6 5 -5 14.11
    6 5 -5 14.69
    6 5 -5 14.09
    -6 -5 5 15.28
    -6 -5 5 14.79
    -6 -5 5 15.52
    5 5 -5 0.01
    5 5 -5 0.08
    5 5 -5 0.11
    5 5 -5 -0.2
    5 5 -5 0.24
    -5 -5 5 0.05
    -5 -5 5 0.11
    -5 -5 5 -0.17
    -5 -5 5 0.02
    4 5 -5 2.85
    4 5 -5 3.15
    4 5 -5 3.59
    4 5 -5 3.3
    4 5 -5 3.86
    -4 -5 5 2.93
    -4 -5 5 3.42
    -4 -5 5 2.86
    -4 -5 5 3.33
    3 5 -5 31.32
    3 5 -5 31
    3 5 -5 31.95
    3 5 -5 31.93
    3 5 -5 30.36
    -3 -5 5 31.13
    -3 -5 5 33.15
    -3 -5 5 31.44
    -3 -5 5 30.54
    2 5 -5 4.82
    2 5 -5 4.82
    2 5 -5 5.01
    2 5 -5 4.83
    -2 -5 5 5.33
    -2 -5 5 5.38
    -2 -5 5 5.07
    -2 -5 5 4.95
    1 5 -5 0.13
    1 5 -5 0.13
    1 5 -5 0.29
    1 5 -5 0.28
    -1 -5 5 0.15
    -1 -5 5 0.23
    -1 -5 5 0.2
    -1 -5 5 0.03
    0 5 -5 0.4
    0 5 -5 0.34
    0 5 -5 0.52
    0 5 -5 0.64
    0 -5 5 0.37
    0 -5 5 0.53
    0 -5 5 0.35
    0 -5 5 0.26
    0 -5 5 0.35
    -1 5 -5 22.74
    -1 5 -5 23.95
    -1 5 -5 23.49
    1 -5 5 23.68
    1 -5 5 23.8
    1 -5 5 23.24
    1 -5 5 23.71
    1 -5 5 23.77
    -2 5 -5 5.52
    -2 5 -5 5.59
    -2 5 -5 5.56
    2 -5 5 5.4
    2 -5 5 5.39
    2 -5 5 5.15
    -3 5 -5 14.79
    -3 5 -5 15.19
    -3 5 -5 14.95
    3 -5 5 14.8
    3 -5 5 13.83
    3 -5 5 14.35
    3 -5 5 15.07
    -4 5 -5 17.57
    -4 5 -5 16.87
    -4 5 -5 17.87
    4 -5 5 17.44
    4 -5 5 16.18
    4 -5 5 17.48
    -5 5 -5 21.44
    -5 5 -5 21.28
    -5 5 -5 21.77
    -5 5 -5 23.12
    5 -5 5 21.58
    5 -5 5 23.56
    5 -5 5 22.73
    5 -5 5 21.09
    -6 5 -5 2.2
    -6 5 -5 2.24
    -6 5 -5 2.16
    -6 5 -5 2.4
    6 -5 5 2.42
    6 -5 5 2.37
    -7 5 -5 1.75
    -7 5 -5 1.73
    -7 5 -5 0.65
    -7 5 -5 1.88
    7 -5 5 1.9
    7 -5 5 1.34
    -8 5 -5 0.79
    -8 5 -5 0.72
    -8 5 -5 0.59
    -8 5 -5 0.11
    8 -5 5 0.51
    8 -5 5 0.52
    -9 5 -5 1.24
    -9 5 -5 0.97
    -9 5 -5 0.81
    -9 5 -5 0.8
    9 -5 5 1.48
    -10 5 -5 -0.05
    -10 5 -5 0.74
    -10 5 -5 -0.09
    -10 5 -5 -0.22
    10 -5 5 0.18
    -11 5 -5 0.98
    -11 5 -5 0.15
    12 4 -5 -0.01
    12 4 -5 -0.12
    -12 -4 5 -0.19
    11 4 -5 0.73
    11 4 -5 0.94
    -11 -4 5 1.19
    -11 -4 5 2.32
    10 4 -5 1.29
    10 4 -5 0.57
    -10 -4 5 0.57
    -10 -4 5 0.11
    -10 -4 5 0.41
    -10 -4 5 0.74
    9 4 -5 4.04
    9 4 -5 3.53
    -9 -4 5 2.67
    -9 -4 5 3.39
    -9 -4 5 3.63
    -9 -4 5 3.46
    8 4 -5 4.99
    8 4 -5 4.85
    8 4 -5 5.63
    8 4 -5 4.48
    -8 -4 5 4.51
    -8 -4 5 4.18
    -8 -4 5 5.72
    -8 -4 5 5.38
    7 4 -5 2.27
    7 4 -5 2.16
    7 4 -5 2.56
    7 4 -5 2.55
    7 4 -5 2.52
    -7 -4 5 2.41
    -7 -4 5 2.07
    -7 -4 5 1.69
    -7 -4 5 2.15
    6 4 -5 23.37
    6 4 -5 24.63
    6 4 -5 25.59
    6 4 -5 24.56
    6 4 -5 25.12
    -6 -4 5 25.24
    -6 -4 5 23.19
    -6 -4 5 25.51
    5 4 -5 0.28
    5 4 -5 0.3
    5 4 -5 0.48
    5 4 -5 0.38
    5 4 -5 0.65
    -5 -4 5 0.52
    -5 -4 5 0.41
    -5 -4 5 0.37
    -5 -4 5 0.23
    4 4 -5 7.34
    4 4 -5 7.59
    4 4 -5 7.85
    4 4 -5 7.65
    4 4 -5 7.31
    -4 -4 5 7.04
    -4 -4 5 7.26
    -4 -4 5 7.7
    -4 -4 5 8.15
    3 4 -5 205.11
    3 4 -5 210.42
    3 4 -5 209.04
    3 4 -5 210.29
    3 4 -5 209.54
    -3 -4 5 210.54
    -3 -4 5 214.08
    -3 -4 5 204.54
    -3 -4 5 206.81
    2 4 -5 25.63
    2 4 -5 25.25
    2 4 -5 25.4
    2 4 -5 24.22
    -2 -4 5 25.04
    -2 -4 5 24.7
    -2 -4 5 25.73
    -2 -4 5 24.88
    1 4 -5 11.36
    1 4 -5 11.65
    1 4 -5 10.91
    1 4 -5 11.17
    -1 -4 5 10.79
    -1 -4 5 11.04
    -1 -4 5 10.72
    -1 -4 5 10.82
    0 4 -5 394.63
    0 4 -5 394.57
    0 4 -5 405.43
    0 -4 5 399.91
    0 -4 5 416.98
    0 -4 5 402.34
    0 -4 5 388.72
    0 -4 5 403.24
    -1 4 -5 0.01
    -1 4 -5 -0.08
    -1 4 -5 0.06
    1 -4 5 -0.12
    1 -4 5 -0.12
    1 -4 5 -0.07
    1 -4 5 -0.04
    1 -4 5 -0.04
    -2 4 -5 31.74
    -2 4 -5 31.2
    -2 4 -5 31.5
    2 -4 5 30.99
    2 -4 5 30.51
    2 -4 5 31.06
    -3 4 -5 22.38
    -3 4 -5 22.89
    -3 4 -5 22.29
    -3 4 -5 22.64
    3 -4 5 21.25
    3 -4 5 24.26
    3 -4 5 23.23
    3 -4 5 23.49
    -4 4 -5 1.45
    -4 4 -5 1.34
    -4 4 -5 1.53
    4 -4 5 1.33
    4 -4 5 1.29
    4 -4 5 1.87
    4 -4 5 1.3
    -5 4 -5 43.46
    -5 4 -5 40.87
    -5 4 -5 40.35
    -5 4 -5 42.76
    5 -4 5 42.75
    5 -4 5 41.65
    -6 4 -5 1.63
    -6 4 -5 1.84
    -6 4 -5 2.07
    -6 4 -5 1.72
    6 -4 5 2.28
    6 -4 5 1.63
    -7 4 -5 1.68
    -7 4 -5 2.42
    -7 4 -5 1.31
    -7 4 -5 1.78
    7 -4 5 1.87
    7 -4 5 1.38
    -8 4 -5 8.55
    -8 4 -5 8.61
    -8 4 -5 8.67
    -8 4 -5 7.46
    8 -4 5 7.83
    8 -4 5 7.91
    -9 4 -5 4.22
    -9 4 -5 4.52
    -9 4 -5 3.92
    -9 4 -5 3.95
    9 -4 5 3.84
    9 -4 5 3.33
    -10 4 -5 1.01
    -10 4 -5 2.13
    -10 4 -5 1.24
    -10 4 -5 1.35
    -10 4 -5 3.01
    10 -4 5 2.05
    -11 4 -5 2.14
    -11 4 -5 4.41
    -11 4 -5 2.76
    -11 4 -5 3.19
    -11 4 -5 1.76
    11 -4 5 2.67
    13 3 -5 1.91
    13 3 -5 1.41
    -13 -3 5 2.1
    12 3 -5 5.35
    -12 -3 5 5.16
    -12 -3 5 4.04
    11 3 -5 1.43
    11 3 -5 2.12
    -11 -3 5 2.87
    -11 -3 5 1.86
    -11 -3 5 1.97
    10 3 -5 1.36
    10 3 -5 1.92
    -10 -3 5 1.64
    -10 -3 5 1.91
    -10 -3 5 1.79
    9 3 -5 2.5
    9 3 -5 2.71
    9 3 -5 2.2
    -9 -3 5 2.81
    -9 -3 5 1.86
    -9 -3 5 2.72
    -9 -3 5 2.81
    8 3 -5 43.74
    8 3 -5 44.37
    8 3 -5 42.18
    8 3 -5 46.2
    -8 -3 5 42.83
    -8 -3 5 43.02
    -8 -3 5 42.51
    -8 -3 5 44.99
    7 3 -5 39.9
    7 3 -5 45.52
    7 3 -5 40.51
    7 3 -5 41.84
    -7 -3 5 39.78
    -7 -3 5 41
    -7 -3 5 40.21
    -7 -3 5 38.86
    6 3 -5 2.06
    6 3 -5 2.64
    6 3 -5 2.17
    6 3 -5 2.43
    6 3 -5 2.29
    -6 -3 5 2.13
    -6 -3 5 2.7
    -6 -3 5 2.86
    -6 -3 5 1.87
    5 3 -5 7.63
    5 3 -5 7.2
    5 3 -5 6.85
    5 3 -5 6.91
    -5 -3 5 6.63
    -5 -3 5 7.03
    -5 -3 5 7.54
    -5 -3 5 7.22
    4 3 -5 115.65
    4 3 -5 120.23
    4 3 -5 119.84
    4 3 -5 120.51
    4 3 -5 112.33
    -4 -3 5 118.13
    -4 -3 5 118.26
    -4 -3 5 120.94
    -4 -3 5 117.62
    3 3 -5 0.38
    3 3 -5 0.17
    3 3 -5 0.31
    3 3 -5 0.35
    3 3 -5 0.2
    -3 -3 5 0.18
    -3 -3 5 0.23
    -3 -3 5 0.07
    -3 -3 5 0.25
    2 3 -5 32.57
    2 3 -5 32.62
    2 3 -5 33.66
    2 3 -5 32.31
    -2 -3 5 32.03
    -2 -3 5 30.87
    -2 -3 5 32.66
    1 3 -5 3.66
    1 3 -5 3.83
    1 3 -5 3.7
    1 3 -5 3.59
    -1 -3 5 3.7
    -1 -3 5 3.29
    -1 -3 5 3.55
    -1 -3 5 3.07
    0 3 -5 -0.01
    0 3 -5 0.05
    0 3 -5 0.11
    0 -3 5 -0.03
    0 -3 5 0.05
    0 -3 5 0.07
    0 -3 5 -0.17
    -1 3 -5 32.16
    -1 3 -5 32.65
    -1 3 -5 32.45
    1 -3 5 32.12
    1 -3 5 31.08
    1 -3 5 29.9
    1 -3 5 33.13
    -2 3 -5 7.88
    -2 3 -5 8.12
    -2 3 -5 8.52
    2 -3 5 8.62
    2 -3 5 8.43
    2 -3 5 8.52
    2 -3 5 8.09
    2 -3 5 7.96
    -3 3 -5 23.55
    -3 3 -5 23.32
    -3 3 -5 23.68
    3 -3 5 23.93
    3 -3 5 23.36
    3 -3 5 23.58
    3 -3 5 23.79
    -4 3 -5 132.67
    -4 3 -5 130.32
    -4 3 -5 133.73
    4 -3 5 134.55
    4 -3 5 140.79
    -5 3 -5 3.85
    -5 3 -5 4.48
    -5 3 -5 3.73
    5 -3 5 4.45
    5 -3 5 3.58
    -6 3 -5 11.05
    -6 3 -5 10.85
    -6 3 -5 12.01
    -6 3 -5 11.04
    6 -3 5 11.25
    6 -3 5 10.97
    -7 3 -5 23.13
    -7 3 -5 24.23
    -7 3 -5 23.09
    -7 3 -5 23.53
    7 -3 5 22.65
    7 -3 5 22.95
    -8 3 -5 3.23
    -8 3 -5 3.17
    -8 3 -5 2.86
    -8 3 -5 3.37
    8 -3 5 2.89
    8 -3 5 2.93
    -9 3 -5 1.66
    -9 3 -5 0.92
    -9 3 -5 0.98
    -9 3 -5 2.57
    -9 3 -5 0.54
    9 -3 5 0.87
    9 -3 5 1.31
    -10 3 -5 -0.23
    -10 3 -5 -1.24
    -10 3 -5 0.03
    -10 3 -5 0.97
    -10 3 -5 0.29
    -10 3 -5 -1.15
    10 -3 5 0.13
    -11 3 -5 3.54
    -11 3 -5 2.94
    -11 3 -5 3.8
    -11 3 -5 3.57
    -11 3 -5 2.64
    11 -3 5 3.21
    13 2 -5 1.55
    -13 -2 5 1.1
    12 2 -5 1.74
    12 2 -5 1.67
    -12 -2 5 1.55
    -12 -2 5 2.07
    11 2 -5 -0.43
    11 2 -5 0.07
    -11 -2 5 0.18
    -11 -2 5 0.32
    -11 -2 5 -0.43
    10 2 -5 9.21
    10 2 -5 10.15
    10 2 -5 9.25
    -10 -2 5 9.96
    -10 -2 5 9.88
    -10 -2 5 8.42
    9 2 -5 0.83
    9 2 -5 0.95
    9 2 -5 1.19
    -9 -2 5 1.44
    -9 -2 5 0.95
    -9 -2 5 1.34
    8 2 -5 14.99
    8 2 -5 15.09
    8 2 -5 16.89
    -8 -2 5 14.46
    -8 -2 5 16.68
    7 2 -5 3.08
    7 2 -5 3.07
    7 2 -5 3.18
    -7 -2 5 3.23
    -7 -2 5 2.28
    -7 -2 5 2.66
    -7 -2 5 2.88
    6 2 -5 0.99
    6 2 -5 1.29
    6 2 -5 0.76
    6 2 -5 1.04
    -6 -2 5 0.85
    -6 -2 5 1.16
    -6 -2 5 1.03
    -6 -2 5 0.54
    5 2 -5 0.03
    5 2 -5 0.65
    5 2 -5 0.3
    5 2 -5 0.46
    -5 -2 5 0.84
    -5 -2 5 0.63
    -5 -2 5 0.45
    -5 -2 5 0.49
    4 2 -5 16.11
    4 2 -5 15.23
    4 2 -5 15.51
    4 2 -5 15.46
    4 2 -5 14.94
    -4 -2 5 14.8
    -4 -2 5 15.19
    -4 -2 5 14.3
    -4 -2 5 14.63
    3 2 -5 7.36
    3 2 -5 6.99
    3 2 -5 7.1
    3 2 -5 6.96
    3 2 -5 7.05
    -3 -2 5 6.52
    -3 -2 5 6.96
    -3 -2 5 6.8
    -3 -2 5 7.42
    2 2 -5 2.28
    2 2 -5 2.39
    2 2 -5 2.34
    2 2 -5 2.37
    2 2 -5 2.17
    -2 -2 5 1.93
    -2 -2 5 2.12
    -2 -2 5 2.32
    -2 -2 5 2.35
    1 2 -5 13.46
    1 2 -5 13.79
    1 2 -5 13.42
    -1 -2 5 13.53
    -1 -2 5 13.46
    -1 -2 5 12.93
    -1 -2 5 13.55
    0 2 -5 72.19
    0 2 -5 70.88
    0 2 -5 70.98
    0 -2 5 70.97
    0 -2 5 69.43
    0 -2 5 72.32
    0 -2 5 71.97
    -1 2 -5 3.71
    -1 2 -5 3.97
    -1 2 -5 3.51
    1 -2 5 3.8
    1 -2 5 3.94
    1 -2 5 3.6
    1 -2 5 3.55
    1 -2 5 3.03
    -2 2 -5 10.97
    -2 2 -5 10.9
    -2 2 -5 11.26
    2 -2 5 11.45
    2 -2 5 11.82
    2 -2 5 11.85
    2 -2 5 11.2
    -3 2 -5 7.99
    -3 2 -5 8.01
    -3 2 -5 7.76
    3 -2 5 9.37
    3 -2 5 8.88
    -4 2 -5 2.55
    -4 2 -5 2.63
    -4 2 -5 2.55
    4 -2 5 2.69
    4 -2 5 2.45
    4 -2 5 2.57
    -5 2 -5 14.11
    -5 2 -5 13.59
    -5 2 -5 13.91
    5 -2 5 14.33
    5 -2 5 13.99
    -6 2 -5 38.26
    -6 2 -5 36.64
    -6 2 -5 39.02
    6 -2 5 38.48
    6 -2 5 39.02
    6 -2 5 36.85
    -7 2 -5 5
    -7 2 -5 5.92
    -7 2 -5 5.03
    -7 2 -5 5.76
    -7 2 -5 4.78
    7 -2 5 5.21
    7 -2 5 4.8
    7 -2 5 4.95
    -8 2 -5 19.24
    -8 2 -5 17.73
    -8 2 -5 18.6
    -8 2 -5 18.23
    8 -2 5 18.04
    8 -2 5 18.95
    8 -2 5 19.52
    -9 2 -5 10.51
    -9 2 -5 9.1
    -9 2 -5 9.78
    -9 2 -5 9.58
    -9 2 -5 12.24
    9 -2 5 10.83
    9 -2 5 10.06
    9 -2 5 10.97
    -10 2 -5 0.71
    -10 2 -5 0.69
    -10 2 -5 -0.69
    -10 2 -5 0.12
    -10 2 -5 0.09
    -10 2 -5 0.03
    10 -2 5 0.64
    10 -2 5 0.68
    -11 2 -5 3.91
    -11 2 -5 2.2
    -11 2 -5 1.71
    -11 2 -5 2.24
    -11 2 -5 2.75
    -11 2 -5 1.61
    11 -2 5 2.16
    13 1 -5 1.15
    -13 -1 5 -0.76
    12 1 -5 -0.1
    -12 -1 5 -0.01
    -12 -1 5 -0.62
    11 1 -5 0.81
    11 1 -5 0.16
    -11 -1 5 0.55
    -11 -1 5 1
    -11 -1 5 -0.05
    10 1 -5 19.77
    10 1 -5 20.13
    10 1 -5 20.76
    -10 -1 5 22.47
    -10 -1 5 21.57
    -10 -1 5 20
    9 1 -5 10.57
    9 1 -5 9.64
    9 1 -5 12.62
    -9 -1 5 10.95
    -9 -1 5 10.92
    -9 -1 5 10.21
    8 1 -5 76.81
    8 1 -5 77.81
    8 1 -5 80.5
    -8 -1 5 77.47
    -8 -1 5 76.74
    -8 -1 5 74.18
    7 1 -5 53.65
    7 1 -5 50.1
    7 1 -5 49.75
    -7 -1 5 51.69
    -7 -1 5 50.41
    -7 -1 5 51.94
    6 1 -5 18.58
    6 1 -5 18.25
    6 1 -5 19.47
    -6 -1 5 19.94
    -6 -1 5 19.5
    -6 -1 5 18.88
    5 1 -5 0.6
    5 1 -5 0.4
    5 1 -5 0.45
    5 1 -5 0.3
    -5 -1 5 0.17
    -5 -1 5 0.32
    -5 -1 5 0.31
    4 1 -5 5.15
    4 1 -5 5.14
    4 1 -5 4.93
    4 1 -5 5.32
    -4 -1 5 5.42
    -4 -1 5 5.35
    -4 -1 5 5.29
    -4 -1 5 5.28
    3 1 -5 2.06
    3 1 -5 2.15
    3 1 -5 2.09
    -3 -1 5 2.18
    -3 -1 5 1.81
    -3 -1 5 2.15
    -3 -1 5 2.19
    2 1 -5 26.06
    2 1 -5 24.76
    2 1 -5 25.54
    2 1 -5 25.38
    -2 -1 5 25.49
    -2 -1 5 26.09
    -2 -1 5 25.75
    1 1 -5 8.41
    1 1 -5 7.76
    1 1 -5 8.05
    -1 -1 5 8.73
    -1 -1 5 8.65
    -1 -1 5 8.41
    -1 -1 5 8.81
    0 1 -5 0.99
    0 1 -5 1.05
    0 -1 5 1.11
    0 -1 5 0.92
    -1 1 -5 26.53
    -1 1 -5 26.06
    -1 1 -5 25.51
    1 -1 5 26.73
    1 -1 5 26.71
    -2 1 -5 2.12
    -2 1 -5 2.44
    -2 1 -5 2.69
    2 -1 5 2.48
    2 -1 5 2.52
    2 -1 5 2.51
    2 -1 5 2.33
    -3 1 -5 0.22
    -3 1 -5 0
    -3 1 -5 0.12
    3 -1 5 0.12
    3 -1 5 0.24
    3 -1 5 0.17
    3 -1 5 0.15
    -4 1 -5 4.95
    -4 1 -5 4.56
    -4 1 -5 4.8
    4 -1 5 5.2
    4 -1 5 5.05
    4 -1 5 5.19
    -5 1 -5 1.71
    -5 1 -5 1.68
    -5 1 -5 1.3
    5 -1 5 1.73
    5 -1 5 1.63
    5 -1 5 1.56
    -6 1 -5 26.58
    -6 1 -5 26.12
    -6 1 -5 25.72
    -6 1 -5 25.72
    6 -1 5 26.22
    6 -1 5 26.8
    6 -1 5 26.67
    -7 1 -5 1.61
    -7 1 -5 1.22
    -7 1 -5 1.21
    -7 1 -5 1.31
    -7 1 -5 1.32
    -7 1 -5 0.88
    7 -1 5 1.67
    7 -1 5 1.29
    7 -1 5 1.63
    -8 1 -5 -0.7
    -8 1 -5 -0.27
    -8 1 -5 -0.21
    -8 1 -5 0.64
    -8 1 -5 -0.07
    -8 1 -5 -0.32
    8 -1 5 0.15
    8 -1 5 0.14
    8 -1 5 0.09
    -9 1 -5 13.93
    -9 1 -5 14.55
    -9 1 -5 13.85
    -9 1 -5 13.02
    -9 1 -5 14.11
    -9 1 -5 13.84
    9 -1 5 14.77
    9 -1 5 13.71
    9 -1 5 14.26
    -10 1 -5 0.62
    -10 1 -5 -0.06
    -10 1 -5 -0.75
    -10 1 -5 -0.08
    -10 1 -5 0.59
    -10 1 -5 0.67
    10 -1 5 0.41
    10 -1 5 -0.09
    10 -1 5 0.46
    -11 1 -5 1.08
    -11 1 -5 -0.9
    -11 1 -5 -1.88
    -11 1 -5 1.63
    -11 1 -5 -0.78
    -11 1 -5 1.56
    11 -1 5 0.61
    11 -1 5 0.65
    13 0 -5 0.05
    -13 0 5 -0.56
    12 0 -5 0.02
    -12 0 5 -0.14
    -12 0 5 0.64
    -12 0 5 -0.13
    11 0 -5 -0.16
    11 0 -5 -0.04
    -11 0 5 0.04
    -11 0 5 0.62
    -11 0 5 -0.75
    -11 0 5 -0.25
    10 0 -5 19.17
    10 0 -5 19.11
    -10 0 5 18.98
    -10 0 5 19.5
    -10 0 5 18.91
    9 0 -5 6.36
    9 0 -5 7.56
    -9 0 5 7.04
    -9 0 5 7.66
    -9 0 5 6.82
    8 0 -5 0.51
    8 0 -5 0.4
    -8 0 5 0.74
    -8 0 5 0.44
    -8 0 5 0.34
    7 0 -5 7.48
    7 0 -5 7.93
    -7 0 5 7.66
    -7 0 5 7.45
    -7 0 5 8.33
    6 0 -5 12.94
    6 0 -5 14.46
    -6 0 5 12.97
    -6 0 5 12.57
    -6 0 5 12.78
    5 0 -5 1.11
    5 0 -5 1.21
    -5 0 5 1.21
    -5 0 5 1.22
    -5 0 5 0.82
    4 0 -5 3.7
    4 0 -5 3.97
    -4 0 5 4.23
    -4 0 5 4.36
    -4 0 5 4.17
    3 0 -5 140.38
    3 0 -5 143.32
    3 0 -5 142.89
    -3 0 5 141.33
    -3 0 5 152.91
    -3 0 5 140.8
    2 0 -5 5.05
    2 0 -5 5.01
    2 0 -5 5.12
    -2 0 5 5.03
    -2 0 5 5.3
    -2 0 5 5.42
    -2 0 5 5.22
    1 0 -5 0.61
    1 0 -5 0.1
    1 0 -5 0.16
    -1 0 5 0.43
    -1 0 5 0.27
    -1 0 5 0.14
    0 0 -5 0.98
    0 0 -5 1.15
    0 0 5 1.08
    0 0 5 1.05
    0 0 5 1.58
    -1 0 -5 32.73
    -1 0 -5 32.73
    1 0 5 34.38
    1 0 5 34.52
    1 0 5 34.58
    -2 0 -5 28
    -2 0 -5 26.05
    -2 0 -5 27.85
    -2 0 -5 27.23
    2 0 5 27.59
    2 0 5 28.5
    2 0 5 27.9
    -3 0 -5 -0.12
    -3 0 -5 0.02
    -3 0 -5 0.03
    -3 0 -5 0.01
    3 0 5 0.13
    3 0 5 0.25
    3 0 5 0.22
    3 0 5 0.15
    -4 0 -5 3.67
    -4 0 -5 3.06
    -4 0 -5 3.8
    -4 0 -5 2.83
    4 0 5 3.24
    4 0 5 3.03
    4 0 5 3.38
    -5 0 -5 54.45
    -5 0 -5 53.25
    -5 0 -5 54.53
    -5 0 -5 55.73
    -5 0 -5 54.42
    5 0 5 54.21
    5 0 5 53.84
    5 0 5 55.14
    -6 0 -5 0.74
    -6 0 -5 0.42
    -6 0 -5 0.49
    -6 0 -5 0.85
    -6 0 -5 0.74
    6 0 5 0.38
    6 0 5 0.61
    6 0 5 0.74
    -7 0 -5 3.41
    -7 0 -5 2.66
    -7 0 -5 3.02
    -7 0 -5 3.45
    -7 0 -5 2.74
    -7 0 -5 3.09
    7 0 5 3.38
    7 0 5 3.1
    7 0 5 3.51
    -8 0 -5 0.5
    -8 0 -5 0.4
    -8 0 -5 0.53
    -8 0 -5 0.33
    -8 0 -5 0.06
    -8 0 -5 0.25
    8 0 5 -0.11
    8 0 5 0.31
    8 0 5 0.13
    -9 0 -5 0.68
    -9 0 -5 1.09
    -9 0 -5 0.69
    -9 0 -5 0.28
    -9 0 -5 0.1
    -9 0 -5 0.12
    9 0 5 0.64
    9 0 5 0.18
    9 0 5 0.15
    -10 0 -5 0.48
    -10 0 -5 0.08
    -10 0 -5 0.15
    -10 0 -5 0.16
    -10 0 -5 0.56
    -10 0 -5 1.46
    10 0 5 0.24
    10 0 5 0.4
    10 0 5 0.13
    -11 0 -5 0.95
    -11 0 -5 -0.99
    -11 0 -5 1.59
    -11 0 -5 -0.08
    -11 0 -5 -0.14
    -11 0 -5 0.38
    11 0 5 0.12
    11 0 5 -0.28
    13 -1 -5 0.1
    -13 1 5 -0.94
    -13 1 5 0.96
    12 -1 -5 4.41
    12 -1 -5 5.75
    -12 1 5 4.98
    -12 1 5 5.14
    -12 1 5 4.2
    11 -1 -5 4.06
    11 -1 -5 4.34
    -11 1 5 3.74
    -11 1 5 4.23
    -11 1 5 2.59
    -11 1 5 3.78
    10 -1 -5 16.4
    10 -1 -5 19.56
    -10 1 5 18.23
    -10 1 5 16.83
    -10 1 5 16.92
    -10 1 5 15.69
    9 -1 -5 2.71
    9 -1 -5 2.2
    -9 1 5 1.88
    -9 1 5 2.46
    -9 1 5 2.17
    -9 1 5 2.28
    8 -1 -5 -0.03
    8 -1 -5 0.22
    -8 1 5 -0.05
    -8 1 5 0.24
    -8 1 5 0.2
    -8 1 5 0.12
    7 -1 -5 17.68
    7 -1 -5 16.26
    -7 1 5 17.61
    -7 1 5 16.11
    -7 1 5 16.35
    -7 1 5 15.98
    6 -1 -5 0.02
    6 -1 -5 0.19
    -6 1 5 -0.04
    -6 1 5 0.06
    -6 1 5 0.22
    5 -1 -5 37.93
    -5 1 5 36.47
    -5 1 5 37.46
    -5 1 5 35.74
    4 -1 -5 7.63
    4 -1 -5 7.58
    4 -1 -5 7.23
    4 -1 -5 7.16
    -4 1 5 7.08
    -4 1 5 7.62
    -4 1 5 7.41
    3 -1 -5 0.69
    3 -1 -5 0.67
    -3 1 5 0.71
    -3 1 5 0.9
    -3 1 5 0.63
    2 -1 -5 74.37
    2 -1 -5 72.3
    2 -1 -5 75.24
    -2 1 5 67.6
    -2 1 5 72.41
    -2 1 5 74.87
    -2 1 5 72.58
    1 -1 -5 87.45
    1 -1 -5 89.49
    1 -1 -5 88.08
    -1 1 5 94.94
    -1 1 5 86.74
    -1 1 5 88.92
    0 -1 -5 6.47
    0 -1 -5 6.4
    0 1 5 6.89
    0 1 5 6.32
    0 1 5 6.91
    -1 -1 -5 200.95
    -1 -1 -5 202.77
    1 1 5 206.18
    1 1 5 214.38
    1 1 5 189.29
    -2 -1 -5 0.93
    -2 -1 -5 0.85
    -2 -1 -5 1.02
    2 1 5 0.98
    2 1 5 0.99
    2 1 5 1.12
    -3 -1 -5 14.53
    -3 -1 -5 14.25
    -3 -1 -5 14.38
    3 1 5 14.59
    3 1 5 14.77
    -4 -1 -5 32.5
    -4 -1 -5 33.32
    -4 -1 -5 33.14
    4 1 5 32.45
    4 1 5 33.68
    -5 -1 -5 0.68
    -5 -1 -5 0.58
    -5 -1 -5 1.03
    5 1 5 0.96
    5 1 5 0.91
    5 1 5 1.05
    -6 -1 -5 4.26
    -6 -1 -5 4.96
    -6 -1 -5 2.16
    6 1 5 3.79
    6 1 5 3.88
    6 1 5 3.98
    -7 -1 -5 16.52
    -7 -1 -5 17.35
    -7 -1 -5 16.91
    -7 -1 -5 17.03
    -7 -1 -5 17.08
    7 1 5 16.34
    7 1 5 17.14
    7 1 5 18.36
    -8 -1 -5 1
    -8 -1 -5 1.33
    -8 -1 -5 0.85
    -8 -1 -5 1.11
    -8 -1 -5 1.39
    -8 -1 -5 0.69
    8 1 5 0.97
    8 1 5 0.69
    8 1 5 1.11
    -9 -1 -5 7.28
    -9 -1 -5 7.6
    -9 -1 -5 8.08
    -9 -1 -5 8.32
    -9 -1 -5 11.08
    -9 -1 -5 6.1
    9 1 5 8.5
    9 1 5 8.03
    9 1 5 7.59
    -10 -1 -5 -0.46
    -10 -1 -5 0.7
    -10 -1 -5 -0.18
    -10 -1 -5 -0.36
    -10 -1 -5 0.76
    -10 -1 -5 -0.39
    10 1 5 -0.02
    10 1 5 0.6
    10 1 5 0.43
    -11 -1 -5 1.84
    -11 -1 -5 1.69
    -11 -1 -5 0.71
    -11 -1 -5 0.51
    11 1 5 1.52
    11 1 5 1.91
    13 -2 -5 0.74
    -13 2 5 0.25
    -13 2 5 1.46
    12 -2 -5 3.44
    12 -2 -5 4.05
    -12 2 5 4.61
    -12 2 5 6.24
    -12 2 5 4.45
    11 -2 -5 2.4
    11 -2 -5 0.79
    -11 2 5 1.21
    -11 2 5 0.4
    -11 2 5 1.45
    -11 2 5 1.41
    10 -2 -5 0.03
    10 -2 -5 0.33
    -10 2 5 0.19
    -10 2 5 -0.01
    -10 2 5 0.22
    -10 2 5 0.27
    9 -2 -5 0.06
    9 -2 -5 -0.01
    -9 2 5 -0.38
    -9 2 5 -0.07
    -9 2 5 -0.18
    -9 2 5 0.41
    8 -2 -5 4
    8 -2 -5 3.98
    -8 2 5 4.19
    -8 2 5 3.8
    -8 2 5 4.21
    -8 2 5 4.83
    7 -2 -5 7.91
    7 -2 -5 7.23
    -7 2 5 7.4
    -7 2 5 7.63
    -7 2 5 8
    6 -2 -5 13.08
    6 -2 -5 13.12
    -6 2 5 12.1
    -6 2 5 13.59
    -6 2 5 12.56
    5 -2 -5 0.05
    5 -2 -5 0.35
    5 -2 -5 0.24
    -5 2 5 0.19
    -5 2 5 0.29
    -5 2 5 0.21
    4 -2 -5 48.39
    4 -2 -5 46.84
    4 -2 -5 46.54
    -4 2 5 46.47
    -4 2 5 44.76
    -4 2 5 48.29
    3 -2 -5 7.14
    3 -2 -5 7.09
    3 -2 -5 7.68
    -3 2 5 7.27
    -3 2 5 6.87
    -3 2 5 6.84
    -3 2 5 6.78
    2 -2 -5 28.27
    2 -2 -5 27.94
    -2 2 5 28
    -2 2 5 27.57
    -2 2 5 26.88
    -2 2 5 26.87
    1 -2 -5 8.11
    1 -2 -5 7.77
    1 -2 -5 8.44
    1 -2 -5 8.25
    -1 2 5 8.09
    -1 2 5 8.23
    -1 2 5 8.35
    -1 2 5 7.52
    0 -2 -5 82.85
    0 -2 -5 85.59
    0 -2 -5 86.25
    0 2 5 85.89
    0 2 5 88.58
    0 2 5 81.84
    -1 -2 -5 21.64
    -1 -2 -5 23.47
    -1 -2 -5 23.16
    1 2 5 23.05
    1 2 5 24.27
    1 2 5 23.2
    1 2 5 22.08
    -2 -2 -5 13.79
    -2 -2 -5 13.43
    -2 -2 -5 12.55
    2 2 5 13.14
    2 2 5 14.15
    2 2 5 13.79
    -3 -2 -5 0.59
    -3 -2 -5 0.44
    -3 -2 -5 0.32
    3 2 5 0.53
    3 2 5 0.46
    -4 -2 -5 67.09
    -4 -2 -5 64.45
    -4 -2 -5 63.77
    4 2 5 63.25
    4 2 5 64.22
    -5 -2 -5 13.98
    -5 -2 -5 13.54
    -5 -2 -5 13.97
    5 2 5 13.61
    5 2 5 13.68
    -6 -2 -5 0.02
    -6 -2 -5 -0.54
    -6 -2 -5 0.11
    6 2 5 0.06
    6 2 5 0.11
    -7 -2 -5 0.79
    -7 -2 -5 0.03
    -7 -2 -5 -0.05
    7 2 5 -0.16
    7 2 5 -0.05
    -8 -2 -5 0.61
    -8 -2 -5 0.85
    -8 -2 -5 0.12
    -8 -2 -5 0.35
    -8 -2 -5 0.39
    8 2 5 -0.01
    8 2 5 0.43
    -9 -2 -5 -0.32
    -9 -2 -5 -0.31
    -9 -2 -5 0.29
    -9 -2 -5 -0.17
    -9 -2 -5 0.87
    -9 -2 -5 -0.17
    9 2 5 -0.28
    9 2 5 0.05
    -10 -2 -5 3.81
    -10 -2 -5 4.08
    -10 -2 -5 3.96
    -10 -2 -5 4.04
    -10 -2 -5 4.99
    10 2 5 5.03
    -11 -2 -5 1.38
    -11 -2 -5 2.68
    -11 -2 -5 -0.23
    13 -3 -5 -0.28
    -13 3 5 0.06
    -13 3 5 0.89
    12 -3 -5 0.41
    12 -3 -5 0.27
    -12 3 5 0.2
    -12 3 5 0.83
    -12 3 5 1.51
    11 -3 -5 0.15
    11 -3 -5 1.25
    -11 3 5 1.29
    -11 3 5 0.59
    -11 3 5 0.31
    -11 3 5 0.68
    10 -3 -5 0.68
    10 -3 -5 0.16
    -10 3 5 0.29
    -10 3 5 0.1
    -10 3 5 0.39
    -10 3 5 0.31
    9 -3 -5 6.57
    9 -3 -5 4.85
    -9 3 5 5.39
    -9 3 5 5.89
    8 -3 -5 -0.23
    8 -3 -5 0.24
    -8 3 5 0.4
    -8 3 5 0.22
    -8 3 5 -0.23
    7 -3 -5 0.19
    7 -3 -5 0.19
    -7 3 5 0.54
    -7 3 5 0.27
    -7 3 5 0.45
    6 -3 -5 2.33
    6 -3 -5 3.01
    6 -3 -5 2.8
    -6 3 5 2.43
    -6 3 5 2.16
    -6 3 5 2.91
    5 -3 -5 32.98
    5 -3 -5 31.7
    5 -3 -5 33.65
    -5 3 5 33.52
    -5 3 5 34.83
    -5 3 5 34.14
    -5 3 5 32.89
    4 -3 -5 38.03
    4 -3 -5 37.49
    4 -3 -5 37.98
    -4 3 5 38.94
    -4 3 5 35.95
    -4 3 5 36.91
    -4 3 5 37.85
    3 -3 -5 21.93
    3 -3 -5 21.88
    3 -3 -5 21.72
    -3 3 5 22.26
    -3 3 5 22.67
    -3 3 5 21.08
    -3 3 5 21.38
    2 -3 -5 61.22
    2 -3 -5 62.25
    2 -3 -5 62.82
    2 -3 -5 61.34
    -2 3 5 59.82
    -2 3 5 61.49
    -2 3 5 63.2
    -2 3 5 63.18
    1 -3 -5 1.31
    1 -3 -5 1.53
    1 -3 -5 1.81
    -1 3 5 1.61
    -1 3 5 1.75
    -1 3 5 1.48
    0 -3 -5 -0.05
    0 -3 -5 0.01
    0 -3 -5 0.12
    0 -3 -5 0.04
    0 3 5 -0.06
    0 3 5 -0.2
    0 3 5 0.04
    -1 -3 -5 130.91
    -1 -3 -5 128.75
    -1 -3 -5 130.66
    -1 -3 -5 131.43
    1 3 5 129.52
    1 3 5 132.9
    1 3 5 130.56
    1 3 5 130.7
    -2 -3 -5 68.31
    -2 -3 -5 69.31
    -2 -3 -5 68.78
    -2 -3 -5 69.78
    2 3 5 70.39
    2 3 5 70.16
    2 3 5 71.07
    2 3 5 71.43
    -3 -3 -5 0.99
    -3 -3 -5 0.52
    3 3 5 0.55
    3 3 5 0.56
    3 3 5 0.82
    -4 -3 -5 0.15
    -4 -3 -5 -0.22
    -4 -3 -5 0.24
    4 3 5 0.24
    4 3 5 0.16
    -5 -3 -5 10.82
    -5 -3 -5 9.73
    -5 -3 -5 10.01
    5 3 5 10.2
    5 3 5 9.18
    -6 -3 -5 30.07
    -6 -3 -5 31.47
    -6 -3 -5 31.35
    6 3 5 32.18
    6 3 5 31.9
    -7 -3 -5 1.52
    -7 -3 -5 3.11
    -7 -3 -5 1.71
    7 3 5 1.89
    7 3 5 2.36
    -8 -3 -5 20.75
    -8 -3 -5 19.74
    -8 -3 -5 18.21
    -8 -3 -5 17.88
    8 3 5 18.89
    8 3 5 19.06
    -9 -3 -5 1.27
    -9 -3 -5 1.78
    -9 -3 -5 -1.02
    -9 -3 -5 0.31
    -9 -3 -5 0.35
    9 3 5 0.96
    9 3 5 0.27
    -10 -3 -5 0.54
    -10 -3 -5 1.1
    -10 -3 -5 -1.3
    -10 -3 -5 0.49
    -10 -3 -5 -0.22
    10 3 5 -0.06
    10 3 5 0.48
    13 -4 -5 1.53
    -13 4 5 1.63
    -13 4 5 0.29
    12 -4 -5 2.22
    12 -4 -5 0.35
    -12 4 5 0.45
    -12 4 5 2.51
    -12 4 5 2.49
    11 -4 -5 -0.46
    11 -4 -5 0.21
    -11 4 5 -0.02
    -11 4 5 0.61
    -11 4 5 -0.21
    -11 4 5 -0.38
    10 -4 -5 7.37
    10 -4 -5 6.13
    -10 4 5 6.6
    -10 4 5 5.97
    -10 4 5 6.7
    9 -4 -5 0.56
    9 -4 -5 0.52
    -9 4 5 0.9
    -9 4 5 0.56
    -9 4 5 -0.14
    8 -4 -5 1.01
    8 -4 -5 1.13
    -8 4 5 1.43
    -8 4 5 1.12
    -8 4 5 1
    7 -4 -5 50.15
    7 -4 -5 49.12
    -7 4 5 51.76
    -7 4 5 52.03
    -7 4 5 52.55
    6 -4 -5 49.65
    6 -4 -5 49.17
    6 -4 -5 48.48
    -6 4 5 49.48
    -6 4 5 49.48
    -6 4 5 50.31
    -6 4 5 50.88
    5 -4 -5 27.82
    5 -4 -5 27.48
    5 -4 -5 27.41
    -5 4 5 27.8
    -5 4 5 27.47
    -5 4 5 27.81
    -5 4 5 27.41
    -5 4 5 29.36
    4 -4 -5 0.17
    4 -4 -5 0.36
    4 -4 -5 0.5
    -4 4 5 0.75
    -4 4 5 0.3
    -4 4 5 0.1
    -4 4 5 0.34
    -4 4 5 0.62
    3 -4 -5 22.71
    3 -4 -5 22.03
    3 -4 -5 22.24
    3 -4 -5 22.1
    -3 4 5 22.48
    -3 4 5 23.45
    -3 4 5 22.52
    -3 4 5 23.88
    -3 4 5 24.03
    2 -4 -5 29.01
    2 -4 -5 30.35
    2 -4 -5 30
    2 -4 -5 28.92
    -2 4 5 30.22
    -2 4 5 30.05
    -2 4 5 29.27
    -2 4 5 30.54
    1 -4 -5 31.38
    1 -4 -5 32.69
    1 -4 -5 30.73
    1 -4 -5 31.58
    -1 4 5 32.58
    -1 4 5 31.78
    -1 4 5 32.74
    -1 4 5 33.62
    -1 4 5 33.33
    0 -4 -5 7.45
    0 -4 -5 7.36
    0 -4 -5 6.73
    0 4 5 7.03
    0 4 5 7.5
    0 4 5 6.95
    0 4 5 7.32
    0 4 5 7.18
    -1 -4 -5 25.12
    -1 -4 -5 22.95
    -1 -4 -5 25.92
    -1 -4 -5 23.25
    1 4 5 24.08
    1 4 5 25.26
    1 4 5 24.49
    1 4 5 25.32
    1 4 5 25.87
    -2 -4 -5 6.77
    -2 -4 -5 8.59
    -2 -4 -5 7.05
    -2 -4 -5 6.78
    2 4 5 7.52
    2 4 5 7.23
    2 4 5 7.38
    2 4 5 7.13
    -3 -4 -5 51.03
    -3 -4 -5 52.38
    -3 -4 -5 52.73
    3 4 5 51.79
    3 4 5 52.85
    3 4 5 51.21
    -4 -4 -5 16.77
    -4 -4 -5 16.69
    -4 -4 -5 16.88
    4 4 5 17.03
    4 4 5 16.51
    4 4 5 16.46
    -5 -4 -5 44.92
    -5 -4 -5 54.36
    -5 -4 -5 51.65
    5 4 5 50.15
    5 4 5 51.29
    -6 -4 -5 13.54
    -6 -4 -5 13.64
    -6 -4 -5 13.79
    6 4 5 13.78
    6 4 5 12.84
    -7 -4 -5 0.35
    -7 -4 -5 0.04
    -7 -4 -5 1.55
    7 4 5 0.76
    7 4 5 0.91
    -8 -4 -5 0.48
    -8 -4 -5 0.81
    -8 -4 -5 0.69
    -8 -4 -5 1.6
    8 4 5 0.59
    8 4 5 0.79
    -9 -4 -5 0.02
    -9 -4 -5 0.89
    -9 -4 -5 0.43
    9 4 5 -0.41
    -10 -4 -5 -0.43
    -10 -4 -5 -0.49
    10 4 5 0.4
    13 -5 -5 0.04
    -13 5 5 1.38
    12 -5 -5 0.77
    12 -5 -5 2.41
    -12 5 5 1.22
    -12 5 5 -0.81
    -12 5 5 2.69
    11 -5 -5 0.35
    11 -5 -5 0.95
    -11 5 5 0.37
    -11 5 5 0.55
    -11 5 5 1.16
    10 -5 -5 0.81
    10 -5 -5 -0.02
    -10 5 5 0
    -10 5 5 -0.52
    -10 5 5 0.72
    9 -5 -5 0.67
    9 -5 -5 1.27
    -9 5 5 2.18
    -9 5 5 1.34
    -9 5 5 0.95
    -9 5 5 1.09
    8 -5 -5 12.45
    8 -5 -5 11.49
    -8 5 5 13.11
    -8 5 5 13.27
    -8 5 5 13.91
    -8 5 5 13.8
    7 -5 -5 0.01
    7 -5 -5 -0.06
    7 -5 -5 -0.01
    -7 5 5 -0.1
    -7 5 5 0.21
    -7 5 5 0.06
    -7 5 5 -0.37
    -7 5 5 0.13
    6 -5 -5 0.38
    6 -5 -5 0.28
    6 -5 -5 0.21
    -6 5 5 0.24
    -6 5 5 0.47
    -6 5 5 0.39
    -6 5 5 0.58
    -6 5 5 0.36
    5 -5 -5 2.08
    5 -5 -5 2.53
    5 -5 -5 1.86
    -5 5 5 2.01
    -5 5 5 1.92
    -5 5 5 1.73
    -5 5 5 1.92
    -5 5 5 1.92
    4 -5 -5 1.01
    4 -5 -5 0.83
    4 -5 -5 0.85
    4 -5 -5 1.17
    -4 5 5 0.73
    -4 5 5 0.67
    -4 5 5 0.82
    -4 5 5 0.99
    3 -5 -5 0.63
    3 -5 -5 0.2
    3 -5 -5 0.53
    3 -5 -5 0.34
    -3 5 5 0.45
    -3 5 5 0.26
    -3 5 5 0.39
    -3 5 5 0.35
    -3 5 5 0.5
    2 -5 -5 -0.22
    2 -5 -5 -0.02
    2 -5 -5 0.13
    2 -5 -5 -0.12
    -2 5 5 0.02
    -2 5 5 0.17
    -2 5 5 0.19
    -2 5 5 0.19
    -2 5 5 0.17
    1 -5 -5 54.55
    1 -5 -5 52.45
    1 -5 -5 54.58
    1 -5 -5 53.85
    -1 5 5 54.89
    -1 5 5 52.13
    -1 5 5 52.73
    -1 5 5 53.94
    -1 5 5 52.84
    0 -5 -5 0.64
    0 -5 -5 0.67
    0 -5 -5 1.1
    0 -5 -5 1.13
    0 5 5 1.05
    0 5 5 1.02
    0 5 5 0.56
    0 5 5 0.89
    0 5 5 0.92
    -1 -5 -5 27.41
    -1 -5 -5 27.37
    -1 -5 -5 27.28
    -1 -5 -5 27.56
    1 5 5 28.45
    1 5 5 27.36
    1 5 5 27.48
    1 5 5 28.56
    1 5 5 29.51
    -2 -5 -5 -0.02
    -2 -5 -5 0.19
    -2 -5 -5 0.33
    2 5 5 0.34
    2 5 5 0.09
    2 5 5 0.41
    2 5 5 0.38
    2 5 5 0.14
    -3 -5 -5 14.62
    -3 -5 -5 14.5
    -3 -5 -5 14.49
    3 5 5 13.34
    3 5 5 14.27
    3 5 5 15.14
    -4 -5 -5 0.01
    -4 -5 -5 -0.05
    -4 -5 -5 0.21
    4 5 5 -0.09
    4 5 5 -0.39
    4 5 5 0.09
    -5 -5 -5 6.19
    -5 -5 -5 5.38
    -5 -5 -5 6.01
    -5 -5 -5 5.71
    5 5 5 6.57
    5 5 5 6.2
    -6 -5 -5 0.66
    -6 -5 -5 0.03
    -6 -5 -5 0.72
    -6 -5 -5 0.41
    6 5 5 0.56
    6 5 5 1.09
    -7 -5 -5 8.75
    -7 -5 -5 8.93
    -7 -5 -5 9.51
    7 5 5 8.55
    7 5 5 8.4
    -8 -5 -5 2.06
    -8 -5 -5 3.67
    -8 -5 -5 2.55
    -8 -5 -5 3.38
    8 5 5 1.88
    8 5 5 1.9
    -9 -5 -5 2.47
    -9 -5 -5 3.81
    -9 -5 -5 3.27
    9 5 5 3.84
    9 5 5 3.48
    -10 -5 -5 6.37
    10 5 5 10.81
    10 5 5 9.99
    12 -6 -5 1.18
    -12 6 5 -0.21
    -12 6 5 0.1
    11 -6 -5 9.62
    11 -6 -5 8.36
    -11 6 5 10.92
    -11 6 5 9.72
    -11 6 5 10.16
    -11 6 5 9.66
    10 -6 -5 2.41
    10 -6 -5 2.59
    -10 6 5 3.28
    -10 6 5 3.24
    -10 6 5 2.9
    -10 6 5 2.95
    9 -6 -5 24.22
    9 -6 -5 25.97
    -9 6 5 23.21
    -9 6 5 24.4
    8 -6 -5 4.7
    8 -6 -5 4.74
    8 -6 -5 4.34
    -8 6 5 5.38
    -8 6 5 4.8
    -8 6 5 4.81
    -8 6 5 5.21
    -8 6 5 5.71
    7 -6 -5 7.81
    7 -6 -5 9.41
    7 -6 -5 8.29
    -7 6 5 7.63
    -7 6 5 8.19
    -7 6 5 8.08
    -7 6 5 8.96
    -7 6 5 8.55
    6 -6 -5 -0.18
    6 -6 -5 0.21
    6 -6 -5 -0.06
    -6 6 5 0.2
    -6 6 5 0.02
    -6 6 5 0.44
    -6 6 5 -0.11
    -6 6 5 0.06
    5 -6 -5 9.39
    5 -6 -5 9.43
    5 -6 -5 8.71
    5 -6 -5 9.24
    -5 6 5 7.94
    -5 6 5 8.54
    -5 6 5 8.31
    -5 6 5 7.82
    4 -6 -5 0.34
    4 -6 -5 0.16
    4 -6 -5 -0.07
    4 -6 -5 0.13
    -4 6 5 -0.07
    -4 6 5 0.2
    -4 6 5 0.11
    -4 6 5 0.19
    -4 6 5 0.04
    3 -6 -5 9.96
    3 -6 -5 10.63
    3 -6 -5 10.93
    3 -6 -5 11.34
    -3 6 5 10.33
    -3 6 5 11.32
    -3 6 5 11.1
    -3 6 5 11.74
    -3 6 5 11.01
    2 -6 -5 6.42
    2 -6 -5 6.83
    2 -6 -5 6.12
    2 -6 -5 7.75
    -2 6 5 6.87
    -2 6 5 6.96
    -2 6 5 7.2
    -2 6 5 6.83
    -2 6 5 7.15
    1 -6 -5 8.57
    1 -6 -5 9.3
    1 -6 -5 9.77
    -1 6 5 9.07
    -1 6 5 9.43
    -1 6 5 9.13
    -1 6 5 9.16
    0 -6 -5 9.47
    0 -6 -5 10.62
    0 -6 -5 10.99
    0 -6 -5 9.5
    0 6 5 9.95
    0 6 5 10.53
    0 6 5 10.8
    0 6 5 10.44
    0 6 5 9.93
    -1 -6 -5 0.36
    -1 -6 -5 0.36
    -1 -6 -5 0.37
    -1 -6 -5 0.02
    1 6 5 0.28
    1 6 5 0.43
    1 6 5 0.52
    1 6 5 0.38
    -2 -6 -5 1.05
    -2 -6 -5 1.29
    -2 -6 -5 0.99
    -2 -6 -5 1.04
    2 6 5 1.59
    2 6 5 1.16
    2 6 5 1.19
    2 6 5 0.93
    -3 -6 -5 42.79
    -3 -6 -5 39.62
    -3 -6 -5 36.83
    3 6 5 39.83
    3 6 5 41.37
    3 6 5 43.65
    3 6 5 41.26
    -4 -6 -5 0.44
    -4 -6 -5 0.81
    -4 -6 -5 0.04
    -4 -6 -5 1.39
    4 6 5 0.26
    4 6 5 0.59
    4 6 5 0.05
    -5 -6 -5 -0.06
    -5 -6 -5 -0.16
    5 6 5 -0.52
    5 6 5 0.04
    5 6 5 0.16
    -6 -6 -5 2.33
    -6 -6 -5 3.49
    -6 -6 -5 2.09
    6 6 5 2.38
    6 6 5 2.79
    -7 -6 -5 -0.98
    -7 -6 -5 -0.73
    -7 -6 -5 0.56
    7 6 5 0.54
    7 6 5 -0.08
    -8 -6 -5 -0.02
    -8 -6 -5 0.23
    -8 -6 -5 0.83
    8 6 5 0.77
    8 6 5 0.33
    -9 -6 -5 0.15
    -9 -6 -5 1.23
    9 6 5 0.79
    9 6 5 0.96
    12 -7 -5 1.34
    12 -7 -5 0.65
    -12 7 5 -0.65
    -12 7 5 -0.11
    11 -7 -5 -0.06
    11 -7 -5 0.5
    -11 7 5 -0.78
    -11 7 5 0.35
    10 -7 -5 5.44
    10 -7 -5 4.87
    -10 7 5 4.58
    -10 7 5 3.63
    -10 7 5 6.79
    9 -7 -5 0.23
    9 -7 -5 0.25
    9 -7 -5 0.53
    -9 7 5 1.11
    -9 7 5 0.3
    -9 7 5 -0.04
    -9 7 5 0.12
    8 -7 -5 1.4
    8 -7 -5 1.57
    8 -7 -5 1.05
    -8 7 5 0.64
    -8 7 5 0.79
    -8 7 5 1.83
    -8 7 5 0.75
    -8 7 5 0.83
    7 -7 -5 0.11
    7 -7 -5 0.34
    7 -7 -5 0.4
    -7 7 5 0.37
    -7 7 5 0.19
    -7 7 5 0.12
    -7 7 5 -0.15
    -7 7 5 -0.24
    6 -7 -5 4.19
    6 -7 -5 4.45
    6 -7 -5 4.28
    6 -7 -5 4.47
    -6 7 5 4.94
    -6 7 5 4.53
    -6 7 5 4.68
    -6 7 5 4.33
    -6 7 5 4.37
    5 -7 -5 98.57
    5 -7 -5 102.13
    5 -7 -5 93.25
    5 -7 -5 96.67
    -5 7 5 98.32
    -5 7 5 100.13
    -5 7 5 88.48
    -5 7 5 98.73
    -5 7 5 97.86
    4 -7 -5 14.57
    4 -7 -5 15.73
    4 -7 -5 15.73
    4 -7 -5 15.42
    -4 7 5 16.25
    -4 7 5 16.52
    -4 7 5 15.3
    -4 7 5 13.4
    -4 7 5 15.08
    3 -7 -5 0.92
    3 -7 -5 0.02
    3 -7 -5 0.41
    3 -7 -5 0.47
    -3 7 5 0.8
    -3 7 5 0.52
    -3 7 5 0.09
    -3 7 5 0.51
    -3 7 5 0.46
    2 -7 -5 123.68
    2 -7 -5 122.92
    2 -7 -5 120.9
    2 -7 -5 127.84
    -2 7 5 122.34
    -2 7 5 124.34
    -2 7 5 125.86
    -2 7 5 121.81
    -2 7 5 123.01
    1 -7 -5 15.71
    1 -7 -5 17.72
    1 -7 -5 17.01
    1 -7 -5 14.75
    -1 7 5 16.98
    -1 7 5 15.33
    -1 7 5 16.95
    -1 7 5 17.75
    -1 7 5 17.41
    0 -7 -5 2.52
    0 -7 -5 2.27
    0 -7 -5 2.82
    0 -7 -5 2.62
    0 7 5 2.92
    0 7 5 2.07
    0 7 5 2.46
    0 7 5 1.96
    0 7 5 2.74
    -1 -7 -5 0.79
    -1 -7 -5 0.31
    -1 -7 -5 1.14
    -1 -7 -5 0.9
    1 7 5 0.85
    1 7 5 0.5
    1 7 5 1.24
    1 7 5 0.7
    1 7 5 0.93
    -2 -7 -5 0.58
    -2 -7 -5 0.5
    -2 -7 -5 0.45
    -2 -7 -5 0.6
    2 7 5 0.31
    2 7 5 0.83
    2 7 5 0.19
    2 7 5 0.29
    -3 -7 -5 21.86
    -3 -7 -5 22.96
    -3 -7 -5 21.07
    3 7 5 22.91
    3 7 5 21.13
    3 7 5 21.45
    3 7 5 21.36
    -4 -7 -5 1.29
    -4 -7 -5 1.39
    -4 -7 -5 0.6
    4 7 5 1.31
    4 7 5 1.14
    4 7 5 1.36
    -5 -7 -5 -0.2
    -5 -7 -5 0
    -5 -7 -5 0.19
    -5 -7 -5 -0.25
    5 7 5 -0.04
    5 7 5 -0.25
    5 7 5 0.01
    -6 -7 -5 2.57
    -6 -7 -5 3.37
    -6 -7 -5 2.65
    6 7 5 2.61
    6 7 5 2.15
    6 7 5 3.34
    -7 -7 -5 8.47
    -7 -7 -5 7.97
    7 7 5 8.03
    7 7 5 7.85
    -8 -7 -5 2.66
    -8 -7 -5 1.07
    8 7 5 1.56
    9 7 5 1.02
    9 7 5 1.55
    12 -8 -5 0.21
    -12 8 5 -0.03
    11 -8 -5 0.39
    11 -8 -5 0.49
    -11 8 5 0.2
    -11 8 5 1.44
    10 -8 -5 2.05
    10 -8 -5 1.37
    10 -8 -5 2.18
    -10 8 5 2.35
    -10 8 5 2.8
    -10 8 5 1.9
    -10 8 5 1.71
    9 -8 -5 16.95
    9 -8 -5 15.49
    9 -8 -5 16.66
    -9 8 5 17.92
    -9 8 5 16.41
    -9 8 5 14.31
    -9 8 5 15.24
    8 -8 -5 -0.3
    8 -8 -5 0.07
    8 -8 -5 -0.54
    -8 8 5 0.1
    -8 8 5 -0.27
    -8 8 5 0.47
    -8 8 5 0.19
    7 -8 -5 9.87
    7 -8 -5 9.13
    7 -8 -5 9.72
    -7 8 5 10.71
    -7 8 5 8.99
    -7 8 5 7.92
    -7 8 5 9.79
    6 -8 -5 10.6
    6 -8 -5 8.98
    6 -8 -5 9.72
    6 -8 -5 11.31
    -6 8 5 9.27
    -6 8 5 10.14
    -6 8 5 10.19
    -6 8 5 8.77
    -6 8 5 10.84
    5 -8 -5 0.67
    5 -8 -5 0.41
    5 -8 -5 0.02
    5 -8 -5 0.54
    -5 8 5 0.48
    -5 8 5 0.56
    -5 8 5 0.17
    -5 8 5 0.19
    -5 8 5 0.83
    4 -8 -5 0.91
    4 -8 -5 0.18
    4 -8 -5 0.27
    4 -8 -5 0.34
    -4 8 5 0.26
    -4 8 5 0.14
    -4 8 5 0.34
    -4 8 5 0.4
    -4 8 5 0.52
    3 -8 -5 4.62
    3 -8 -5 4.65
    3 -8 -5 4.89
    3 -8 -5 4.47
    -3 8 5 4.52
    -3 8 5 6.41
    -3 8 5 4.55
    -3 8 5 4.07
    -3 8 5 4.51
    2 -8 -5 4.43
    2 -8 -5 2.77
    2 -8 -5 3.12
    2 -8 -5 4.59
    -2 8 5 3.88
    -2 8 5 3.75
    -2 8 5 3.71
    -2 8 5 3.52
    -2 8 5 3.56
    1 -8 -5 15.51
    1 -8 -5 15.94
    1 -8 -5 14.52
    1 -8 -5 15.05
    -1 8 5 15.73
    -1 8 5 15.18
    -1 8 5 16.32
    -1 8 5 15.96
    -1 8 5 15.05
    0 -8 -5 8.91
    0 -8 -5 9.21
    0 -8 -5 9
    0 -8 -5 9.19
    0 8 5 8.81
    0 8 5 8.21
    0 8 5 9.11
    0 8 5 8.11
    0 8 5 7.88
    -1 -8 -5 0.09
    -1 -8 -5 0.04
    -1 -8 -5 -0.39
    1 8 5 0.01
    1 8 5 0.02
    1 8 5 -0.62
    1 8 5 0.12
    -2 -8 -5 14.01
    -2 -8 -5 14.79
    -2 -8 -5 13.47
    -2 -8 -5 14.37
    2 8 5 12.98
    2 8 5 12.56
    2 8 5 14.83
    2 8 5 14.62
    -3 -8 -5 10.89
    -3 -8 -5 13.13
    -3 -8 -5 11.64
    -3 -8 -5 11.95
    3 8 5 11.73
    3 8 5 11.94
    3 8 5 11.06
    3 8 5 11.97
    -4 -8 -5 2.14
    -4 -8 -5 2.33
    -4 -8 -5 2.05
    -4 -8 -5 1.97
    4 8 5 2.36
    4 8 5 1.69
    4 8 5 2.59
    4 8 5 1.72
    -5 -8 -5 9.72
    -5 -8 -5 10.2
    -5 -8 -5 8.11
    5 8 5 8.79
    5 8 5 10.5
    5 8 5 8.72
    -6 -8 -5 2.68
    -6 -8 -5 3.05
    6 8 5 4.41
    6 8 5 2.82
    6 8 5 1.71
    -7 -8 -5 0.27
    -7 -8 -5 0.67
    7 8 5 0.31
    7 8 5 0.16
    -8 -8 -5 5.32
    8 8 5 3.01
    8 8 5 3.57
    11 -9 -5 0.1
    -11 9 5 0.2
    -11 9 5 -2.1
    10 -9 -5 0.51
    -10 9 5 0.13
    -10 9 5 0.04
    -10 9 5 -0.8
    9 -9 -5 2.11
    9 -9 -5 2.41
    9 -9 -5 2.37
    -9 9 5 2.8
    -9 9 5 2.51
    -9 9 5 2.69
    -9 9 5 2.01
    8 -9 -5 0.09
    8 -9 -5 -0.06
    8 -9 -5 0.28
    -8 9 5 0.36
    -8 9 5 0.71
    -8 9 5 -0.1
    -8 9 5 -0.31
    7 -9 -5 0.43
    7 -9 -5 0.39
    7 -9 -5 -0.73
    7 -9 -5 0.57
    -7 9 5 1.25
    -7 9 5 0.64
    -7 9 5 0.8
    -7 9 5 -0.45
    6 -9 -5 0.73
    6 -9 -5 0.06
    6 -9 -5 -0.31
    6 -9 -5 0.58
    -6 9 5 0.42
    -6 9 5 0.41
    -6 9 5 0.45
    -6 9 5 0.69
    -6 9 5 0.6
    5 -9 -5 0.13
    5 -9 -5 0.63
    5 -9 -5 0.51
    5 -9 -5 0.2
    -5 9 5 0.43
    -5 9 5 0.31
    -5 9 5 0.4
    -5 9 5 -0.18
    -5 9 5 0.18
    4 -9 -5 9.18
    4 -9 -5 10.14
    4 -9 -5 9.82
    4 -9 -5 8.78
    -4 9 5 9.42
    -4 9 5 10.34
    -4 9 5 10.11
    -4 9 5 9.67
    3 -9 -5 4.99
    3 -9 -5 4.42
    3 -9 -5 4.59
    3 -9 -5 4.64
    -3 9 5 5.13
    -3 9 5 4.65
    -3 9 5 3.76
    -3 9 5 6.03
    -3 9 5 4.59
    2 -9 -5 1.14
    2 -9 -5 0.44
    2 -9 -5 0.42
    2 -9 -5 0.62
    -2 9 5 0.51
    -2 9 5 0.58
    -2 9 5 0.43
    -2 9 5 0.93
    -2 9 5 1.13
    1 -9 -5 -0.72
    1 -9 -5 -0.1
    1 -9 -5 0.24
    1 -9 -5 -0.15
    -1 9 5 -0.06
    -1 9 5 -0.27
    -1 9 5 0.04
    -1 9 5 0.56
    -1 9 5 0.24
    0 -9 -5 0.45
    0 -9 -5 0.19
    0 -9 -5 0.17
    0 -9 -5 -0.11
    0 9 5 0.32
    0 9 5 0.42
    0 9 5 0.31
    0 9 5 0.01
    -1 -9 -5 0.39
    -1 -9 -5 2.21
    -1 -9 -5 1.59
    -1 -9 -5 1.2
    1 9 5 1.41
    1 9 5 1.48
    1 9 5 1.09
    1 9 5 2.01
    -2 -9 -5 1.82
    -2 -9 -5 1.79
    -2 -9 -5 1.5
    -2 -9 -5 1.58
    2 9 5 0.87
    2 9 5 1.71
    2 9 5 1.35
    2 9 5 1.95
    -3 -9 -5 3.7
    -3 -9 -5 4.52
    -3 -9 -5 4.08
    -3 -9 -5 3.22
    3 9 5 3.88
    3 9 5 3.31
    3 9 5 3.18
    3 9 5 3.45
    -4 -9 -5 10.97
    -4 -9 -5 16.07
    -4 -9 -5 16.26
    4 9 5 14.85
    4 9 5 14.89
    4 9 5 17.25
    4 9 5 14.98
    -5 -9 -5 -0.64
    -5 -9 -5 1.01
    5 9 5 -0.58
    5 9 5 -0.05
    -6 -9 -5 0.92
    -6 -9 -5 2.67
    6 9 5 1.2
    6 9 5 1.9
    -7 -9 -5 0
    7 9 5 0.24
    7 9 5 0.76
    10 -10 -5 1.28
    -10 10 5 1.54
    -10 10 5 0.82
    9 -10 -5 4.5
    9 -10 -5 7.2
    9 -10 -5 5.82
    -9 10 5 5.22
    -9 10 5 8.49
    -9 10 5 6.34
    8 -10 -5 0.11
    8 -10 -5 -0.43
    8 -10 -5 0.75
    -8 10 5 -0.76
    -8 10 5 -0.02
    -8 10 5 0.44
    -8 10 5 -0.56
    7 -10 -5 2.38
    7 -10 -5 2.71
    7 -10 -5 2.54
    7 -10 -5 1.73
    -7 10 5 1.73
    -7 10 5 2.16
    -7 10 5 2.56
    6 -10 -5 2.45
    6 -10 -5 2.44
    6 -10 -5 2.37
    6 -10 -5 1.85
    -6 10 5 3.06
    -6 10 5 1.86
    -6 10 5 2.42
    -6 10 5 1.62
    -6 10 5 2.35
    5 -10 -5 0.59
    5 -10 -5 0.74
    5 -10 -5 0.61
    5 -10 -5 0.3
    -5 10 5 -0.02
    -5 10 5 0.64
    -5 10 5 0.27
    -5 10 5 -0.77
    -5 10 5 0.17
    4 -10 -5 6.88
    4 -10 -5 6.68
    4 -10 -5 5.82
    4 -10 -5 6.29
    -4 10 5 6.91
    -4 10 5 6.95
    -4 10 5 6.56
    -4 10 5 5.98
    3 -10 -5 0.3
    3 -10 -5 0.73
    3 -10 -5 0.14
    3 -10 -5 0.63
    -3 10 5 0.14
    -3 10 5 -1.04
    -3 10 5 0.14
    -3 10 5 0.48
    -3 10 5 0.04
    2 -10 -5 1.17
    2 -10 -5 1.78
    2 -10 -5 1.69
    2 -10 -5 1.79
    -2 10 5 1.55
    -2 10 5 1.34
    -2 10 5 1.21
    -2 10 5 1.3
    -2 10 5 1.77
    1 -10 -5 3.47
    1 -10 -5 3.7
    1 -10 -5 3.42
    1 -10 -5 3.64
    -1 10 5 3.7
    -1 10 5 3.35
    -1 10 5 3.36
    -1 10 5 3.67
    0 -10 -5 2.06
    0 -10 -5 2.34
    0 -10 -5 3.15
    0 -10 -5 2.52
    0 10 5 2.05
    0 10 5 2.3
    0 10 5 1.55
    0 10 5 2.29
    -1 -10 -5 0.73
    -1 -10 -5 1.22
    -1 -10 -5 1.39
    -1 -10 -5 1.38
    1 10 5 0.82
    1 10 5 1.42
    1 10 5 0.88
    1 10 5 1.21
    -2 -10 -5 1.41
    -2 -10 -5 2.87
    -2 -10 -5 1.54
    -2 -10 -5 3.64
    2 10 5 2.36
    2 10 5 2.08
    2 10 5 0.84
    2 10 5 2.1
    -3 -10 -5 1.29
    -3 -10 -5 1.11
    -3 -10 -5 0.97
    3 10 5 0.79
    3 10 5 3.24
    3 10 5 0.7
    3 10 5 0.8
    -4 -10 -5 3.71
    -4 -10 -5 3.56
    4 10 5 4.61
    4 10 5 3.99
    -5 -10 -5 3.35
    5 10 5 3.6
    5 10 5 3.83
    -6 -10 -5 0.24
    6 10 5 0.74
    6 10 5 -1.9
    6 10 5 0.74
    9 -11 -5 0.75
    -9 11 5 0.75
    8 -11 -5 0.79
    8 -11 -5 0.06
    8 -11 -5 -1.19
    -8 11 5 0.22
    -8 11 5 -0.26
    -8 11 5 -0.05
    -8 11 5 -0.02
    7 -11 -5 1.95
    7 -11 -5 2.04
    7 -11 -5 2.57
    7 -11 -5 2.85
    -7 11 5 3
    -7 11 5 2.34
    -7 11 5 2.23
    -7 11 5 1.95
    6 -11 -5 1.6
    6 -11 -5 0.67
    6 -11 -5 2.09
    6 -11 -5 -0.15
    -6 11 5 0.57
    -6 11 5 0.69
    -6 11 5 1.94
    -6 11 5 1.46
    5 -11 -5 11.28
    5 -11 -5 10.05
    5 -11 -5 13.37
    5 -11 -5 11.31
    -5 11 5 12.94
    -5 11 5 12
    -5 11 5 12.41
    -5 11 5 13.23
    -5 11 5 12.57
    4 -11 -5 9.59
    4 -11 -5 9.38
    4 -11 -5 10.24
    4 -11 -5 10.15
    -4 11 5 8.95
    -4 11 5 9.73
    -4 11 5 9.48
    -4 11 5 9.2
    -4 11 5 8.85
    3 -11 -5 0.22
    3 -11 -5 0.51
    3 -11 -5 -0.13
    3 -11 -5 -0.24
    -3 11 5 -0.97
    -3 11 5 0.96
    -3 11 5 -0.47
    -3 11 5 0.09
    -3 11 5 -0.22
    2 -11 -5 0.19
    2 -11 -5 0.22
    2 -11 -5 0
    2 -11 -5 0.65
    -2 11 5 -0.06
    -2 11 5 -0.04
    -2 11 5 -0.38
    -2 11 5 0.16
    1 -11 -5 3.34
    1 -11 -5 2.2
    1 -11 -5 2.12
    1 -11 -5 1.76
    -1 11 5 2.22
    -1 11 5 1.32
    -1 11 5 0.98
    -1 11 5 1.96
    0 -11 -5 1.59
    0 -11 -5 0.93
    0 -11 -5 0.8
    0 -11 -5 0.59
    0 11 5 0.72
    0 11 5 0.65
    0 11 5 1.12
    0 11 5 0.96
    -1 -11 -5 2.94
    -1 -11 -5 2.44
    -1 -11 -5 1.97
    -1 -11 -5 4.78
    1 11 5 1.98
    1 11 5 3.12
    1 11 5 2.35
    1 11 5 2.4
    -2 -11 -5 19.91
    -2 -11 -5 18.13
    -2 -11 -5 20.02
    2 11 5 19.63
    2 11 5 20.59
    2 11 5 21.35
    -3 -11 -5 -0.2
    -3 -11 -5 -1.41
    3 11 5 -1
    3 11 5 0.18
    -4 -11 -5 2.8
    4 11 5 2.6
    4 11 5 2.21
    4 11 5 1.79
    5 11 5 2.53
    5 11 5 2.82
    5 11 5 2.09
    8 -12 -5 -0.54
    8 -12 -5 -0.22
    -8 12 5 0.06
    7 -12 -5 2.68
    7 -12 -5 1.98
    7 -12 -5 1.3
    -7 12 5 2.5
    -7 12 5 2.18
    -7 12 5 2.28
    -7 12 5 3.03
    6 -12 -5 3.67
    6 -12 -5 3.58
    6 -12 -5 2.48
    -6 12 5 3.08
    -6 12 5 1.46
    -6 12 5 2.12
    -6 12 5 3.78
    5 -12 -5 1.95
    5 -12 -5 2.28
    5 -12 -5 2.59
    5 -12 -5 2.29
    -5 12 5 3.17
    -5 12 5 1.48
    -5 12 5 2.53
    -5 12 5 2.93
    -5 12 5 2.72
    4 -12 -5 1.44
    4 -12 -5 1.92
    4 -12 -5 1.76
    4 -12 -5 1.88
    -4 12 5 1.81
    -4 12 5 0.5
    -4 12 5 2.38
    -4 12 5 0.5
    -4 12 5 2.11
    3 -12 -5 9
    3 -12 -5 7.28
    3 -12 -5 7.34
    3 -12 -5 6.53
    -3 12 5 8.5
    -3 12 5 7.7
    -3 12 5 8.37
    -3 12 5 8.32
    2 -12 -5 0.31
    2 -12 -5 -0.1
    2 -12 -5 0.88
    2 -12 -5 0.41
    -2 12 5 1.39
    -2 12 5 0.37
    -2 12 5 0.14
    -2 12 5 1.2
    1 -12 -5 20.54
    1 -12 -5 13.29
    1 -12 -5 17.32
    1 -12 -5 17.93
    -1 12 5 16.98
    -1 12 5 18.13
    -1 12 5 17.82
    0 -12 -5 24.56
    0 -12 -5 27.26
    0 -12 -5 27.4
    0 -12 -5 29.14
    0 12 5 26.31
    0 12 5 28.63
    0 12 5 28.11
    -1 -12 -5 0.1
    -1 -12 -5 0.82
    -1 -12 -5 0.79
    -1 -12 -5 0.65
    1 12 5 0.43
    1 12 5 0.35
    -2 -12 -5 8.1
    2 12 5 7.38
    2 12 5 6.17
    -3 -12 -5 5.05
    3 12 5 6.13
    3 12 5 6.23
    3 12 5 3.33
    4 12 5 1.11
    4 12 5 -0.24
    4 12 5 0.9
    6 -13 -5 8.72
    6 -13 -5 11.31
    -6 13 5 10.3
    5 -13 -5 0.2
    5 -13 -5 1.13
    5 -13 -5 -0.65
    -5 13 5 0.24
    -5 13 5 -0.65
    4 -13 -5 -0.75
    4 -13 -5 -0.47
    4 -13 -5 -0.38
    -4 13 5 0.42
    -4 13 5 0.28
    3 -13 -5 5.9
    3 -13 -5 5.74
    3 -13 -5 5.68
    -3 13 5 5.51
    -3 13 5 6.56
    -3 13 5 6.44
    2 -13 -5 1.28
    2 -13 -5 0.64
    2 -13 -5 -0.43
    2 -13 -5 1.09
    -2 13 5 0.86
    -2 13 5 -1.37
    -2 13 5 0.42
    1 -13 -5 1.58
    1 -13 -5 2.03
    1 -13 -5 0.15
    -1 13 5 1.88
    -1 13 5 1.52
    -1 13 5 0.92
    0 -13 -5 0.05
    0 13 5 0.26
    0 13 5 0.45
    0 13 5 0.12
    1 13 5 -0.2
    1 13 5 1.37
    1 13 5 0.17
    2 13 5 0.07
    2 13 5 0.12
    2 13 5 -1.32
    0 15 -6 2.67
    0 -15 6 2.46
    -1 15 -6 3.31
    1 -15 6 2.95
    4 14 -6 0.2
    -4 -14 6 2.17
    -4 -14 6 1.26
    3 14 -6 14.17
    -3 -14 6 14.61
    2 14 -6 2.96
    -2 -14 6 3.97
    1 14 -6 0.33
    -1 -14 6 0.01
    0 14 -6 2.03
    0 -14 6 2.51
    -1 14 -6 1.03
    1 -14 6 1.02
    1 -14 6 1.04
    -2 14 -6 -0.42
    2 -14 6 0.92
    -3 14 -6 0.23
    3 -14 6 -0.01
    -4 14 -6 4.05
    4 -14 6 4.46
    -6 -13 6 1.15
    -6 -13 6 1.42
    5 13 -6 0.56
    -5 -13 6 -0.12
    -5 -13 6 -0.57
    -5 -13 6 -0.02
    -5 -13 6 0.94
    4 13 -6 1.12
    -4 -13 6 2.25
    -4 -13 6 -0.68
    -4 -13 6 2.54
    3 13 -6 6.01
    3 13 -6 7.74
    -3 -13 6 4.92
    -3 -13 6 5.76
    -3 -13 6 5.92
    -3 -13 6 6.01
    2 13 -6 0.86
    2 13 -6 0.58
    -2 -13 6 0.26
    -2 -13 6 -0.28
    -2 -13 6 0.4
    -2 -13 6 0
    1 13 -6 4.53
    1 13 -6 2.77
    -1 -13 6 2.64
    -1 -13 6 3.41
    -1 -13 6 3.06
    -1 -13 6 3.24
    0 13 -6 -0.59
    0 13 -6 0.49
    0 -13 6 0.4
    0 -13 6 0.54
    0 -13 6 2
    -1 13 -6 4.45
    -1 13 -6 3.6
    1 -13 6 4.7
    1 -13 6 3.99
    1 -13 6 3.37
    -2 13 -6 2.22
    -2 13 -6 1.99
    2 -13 6 2.44
    2 -13 6 2.04
    2 -13 6 0.75
    -3 13 -6 -0.19
    -3 13 -6 0.09
    3 -13 6 0.08
    3 -13 6 0.09
    -4 13 -6 0.36
    -4 13 -6 2.14
    4 -13 6 2.07
    4 -13 6 1.54
    -5 13 -6 2.08
    5 -13 6 0.93
    -6 13 -6 -0.39
    6 -13 6 0.43
    -7 -12 6 0.64
    -7 -12 6 0.34
    -7 -12 6 -0.44
    6 12 -6 0.1
    -6 -12 6 -1.27
    -6 -12 6 -0.01
    -6 -12 6 0.15
    5 12 -6 -0.02
    5 12 -6 0.25
    5 12 -6 0.09
    -5 -12 6 -0.54
    -5 -12 6 -0.26
    4 12 -6 -1.27
    4 12 -6 -1.56
    4 12 -6 -0.25
    -4 -12 6 0.25
    -4 -12 6 -0.64
    -4 -12 6 -1.25
    3 12 -6 1.33
    3 12 -6 0.3
    3 12 -6 0.31
    -3 -12 6 0.2
    -3 -12 6 0.44
    -3 -12 6 0.38
    -3 -12 6 -0.31
    -3 -12 6 -0.04
    2 12 -6 9.24
    2 12 -6 9.04
    2 12 -6 9.57
    -2 -12 6 9.13
    -2 -12 6 7.78
    -2 -12 6 9.24
    -2 -12 6 10.74
    -2 -12 6 8.67
    1 12 -6 2
    1 12 -6 1.24
    1 12 -6 0.81
    -1 -12 6 0.6
    -1 -12 6 1.29
    -1 -12 6 0.99
    -1 -12 6 -0.16
    -1 -12 6 1.08
    0 12 -6 0.43
    0 12 -6 0.55
    0 12 -6 -0.68
    0 -12 6 0.45
    0 -12 6 -0.12
    0 -12 6 0.38
    0 -12 6 1.47
    -1 12 -6 0.79
    -1 12 -6 1.31
    -1 12 -6 2.07
    1 -12 6 1.36
    1 -12 6 1.48
    1 -12 6 1.22
    1 -12 6 0.65
    -2 12 -6 2.89
    -2 12 -6 1.07
    -2 12 -6 1.8
    2 -12 6 2.08
    2 -12 6 1.57
    2 -12 6 0.49
    2 -12 6 1.98
    -3 12 -6 2.39
    -3 12 -6 1.98
    -3 12 -6 1.81
    3 -12 6 2.63
    3 -12 6 2.4
    3 -12 6 2.21
    -4 12 -6 1.84
    -4 12 -6 0.7
    -4 12 -6 0.08
    4 -12 6 0.97
    4 -12 6 0.99
    4 -12 6 1.54
    -5 12 -6 1.18
    -5 12 -6 1.26
    5 -12 6 1.96
    5 -12 6 1.67
    -6 12 -6 0.1
    -6 12 -6 0.51
    6 -12 6 2.34
    6 -12 6 0.02
    -7 12 -6 4.16
    7 -12 6 3.16
    8 11 -6 1.78
    -8 -11 6 -1.6
    -8 -11 6 -0.47
    7 11 -6 4.25
    7 11 -6 3.47
    -7 -11 6 3.26
    -7 -11 6 3.7
    -7 -11 6 3.67
    6 11 -6 7.25
    6 11 -6 9.76
    6 11 -6 8.43
    -6 -11 6 8.7
    -6 -11 6 8.79
    5 11 -6 0.44
    5 11 -6 1.62
    5 11 -6 0.75
    -5 -11 6 -0.26
    -5 -11 6 0.04
    -5 -11 6 1.07
    -5 -11 6 0.22
    4 11 -6 1.02
    4 11 -6 1.12
    4 11 -6 0.48
    -4 -11 6 -0.47
    -4 -11 6 0.16
    -4 -11 6 0.72
    -4 -11 6 0.55
    3 11 -6 0.7
    3 11 -6 0.58
    3 11 -6 0.36
    -3 -11 6 0.4
    -3 -11 6 0.66
    -3 -11 6 0.85
    -3 -11 6 1.65
    2 11 -6 10.34
    2 11 -6 8.96
    2 11 -6 10.43
    -2 -11 6 9
    -2 -11 6 9.82
    -2 -11 6 7.62
    -2 -11 6 8.97
    1 11 -6 11.07
    1 11 -6 7.71
    1 11 -6 8.62
    -1 -11 6 8.71
    -1 -11 6 7.9
    -1 -11 6 7.7
    -1 -11 6 7.85
    -1 -11 6 9.88
    0 11 -6 2.98
    0 11 -6 3.57
    0 11 -6 3.38
    0 -11 6 4.8
    0 -11 6 3.37
    0 -11 6 3.46
    0 -11 6 3.17
    0 -11 6 3.18
    0 -11 6 3.13
    -1 11 -6 21.63
    -1 11 -6 22.59
    -1 11 -6 22.18
    1 -11 6 22.54
    1 -11 6 23.47
    1 -11 6 23.44
    1 -11 6 22.38
    -2 11 -6 12.09
    -2 11 -6 11.42
    -2 11 -6 9.83
    2 -11 6 10.94
    2 -11 6 10.39
    2 -11 6 11.12
    2 -11 6 10.74
    -3 11 -6 0.71
    -3 11 -6 0.79
    -3 11 -6 0.79
    3 -11 6 1.4
    3 -11 6 0.4
    3 -11 6 0.8
    3 -11 6 1.07
    -4 11 -6 1.82
    -4 11 -6 1.37
    -4 11 -6 2.33
    4 -11 6 3.08
    4 -11 6 1.71
    4 -11 6 1.83
    -5 11 -6 5.19
    -5 11 -6 6.17
    -5 11 -6 6.35
    5 -11 6 5.65
    5 -11 6 5.54
    5 -11 6 6.26
    -6 11 -6 2.41
    -6 11 -6 2.04
    -6 11 -6 2.06
    6 -11 6 2.26
    6 -11 6 2.16
    6 -11 6 1.47
    -7 11 -6 -0.02
    -7 11 -6 -0.05
    7 -11 6 -0.04
    7 -11 6 0.34
    -8 11 -6 2.64
    8 -11 6 1.98
    8 -11 6 1.16
    9 10 -6 1.54
    9 10 -6 1.87
    -9 -10 6 0.93
    -9 -10 6 1.48
    8 10 -6 1.31
    8 10 -6 1.36
    8 10 -6 1.33
    -8 -10 6 1.16
    -8 -10 6 0.7
    -8 -10 6 1.85
    7 10 -6 14.58
    7 10 -6 13.83
    7 10 -6 12.33
    -7 -10 6 12.05
    -7 -10 6 11.93
    6 10 -6 -0.44
    6 10 -6 -0.35
    6 10 -6 0.42
    -6 -10 6 0.18
    -6 -10 6 -0.11
    -6 -10 6 -0.76
    -6 -10 6 0.5
    5 10 -6 -0.07
    5 10 -6 -0.63
    5 10 -6 -0.02
    -5 -10 6 -0.23
    -5 -10 6 -0.43
    -5 -10 6 0.03
    -5 -10 6 0.32
    4 10 -6 26.22
    4 10 -6 24.93
    4 10 -6 23.69
    4 10 -6 25.06
    -4 -10 6 25.52
    -4 -10 6 25.06
    -4 -10 6 23.84
    -4 -10 6 25.64
    3 10 -6 -0.11
    3 10 -6 -0.07
    3 10 -6 -0.91
    -3 -10 6 -0.01
    -3 -10 6 0.32
    -3 -10 6 0.89
    -3 -10 6 -0.16
    2 10 -6 4.61
    2 10 -6 5.12
    2 10 -6 4.35
    -2 -10 6 4.44
    -2 -10 6 4.82
    -2 -10 6 4.79
    -2 -10 6 4.32
    1 10 -6 27.32
    1 10 -6 27.82
    1 10 -6 26.68
    -1 -10 6 25.99
    -1 -10 6 27.18
    -1 -10 6 28.87
    -1 -10 6 28.18
    0 10 -6 -0.14
    0 10 -6 -0.26
    0 10 -6 -0.2
    0 -10 6 0.05
    0 -10 6 0.02
    0 -10 6 -0.07
    0 -10 6 0.36
    0 -10 6 -0.25
    0 -10 6 -0.16
    -1 10 -6 1.16
    -1 10 -6 0.56
    -1 10 -6 0.28
    1 -10 6 0.76
    1 -10 6 1.09
    1 -10 6 1.27
    1 -10 6 1.31
    -2 10 -6 -0.3
    -2 10 -6 0.06
    -2 10 -6 0.7
    2 -10 6 0.55
    2 -10 6 -0.13
    2 -10 6 0.32
    2 -10 6 0.11
    -3 10 -6 3.61
    -3 10 -6 4.43
    -3 10 -6 4.22
    3 -10 6 3.46
    3 -10 6 3.7
    3 -10 6 2.91
    3 -10 6 4.09
    -4 10 -6 1.39
    -4 10 -6 1.66
    -4 10 -6 2.19
    4 -10 6 0.67
    4 -10 6 0.9
    4 -10 6 1.11
    -5 10 -6 6.03
    -5 10 -6 6.59
    -5 10 -6 6.79
    5 -10 6 7.33
    5 -10 6 6.73
    5 -10 6 6.96
    -6 10 -6 35.53
    -6 10 -6 36.14
    -6 10 -6 34.81
    6 -10 6 34.7
    6 -10 6 36.2
    6 -10 6 35.65
    -7 10 -6 0.08
    -7 10 -6 0.55
    -7 10 -6 0.18
    7 -10 6 -0.2
    7 -10 6 0.58
    7 -10 6 0.15
    -8 10 -6 5.42
    -8 10 -6 5.21
    8 -10 6 4.62
    -9 10 -6 1.19
    9 -10 6 0.82
    10 9 -6 0.88
    -10 -9 6 1.18
    9 9 -6 -0.04
    9 9 -6 0.68
    -9 -9 6 0.63
    -9 -9 6 -0.83
    -9 -9 6 -0.08
    8 9 -6 1.49
    8 9 -6 1.57
    8 9 -6 1.82
    -8 -9 6 1.3
    -8 -9 6 1.36
    -8 -9 6 0.94
    7 9 -6 1.28
    7 9 -6 1.43
    7 9 -6 1.95
    -7 -9 6 2.04
    -7 -9 6 1.95
    -7 -9 6 2.26
    -7 -9 6 0.81
    6 9 -6 5.33
    6 9 -6 5.05
    6 9 -6 6.4
    -6 -9 6 5.78
    -6 -9 6 4.77
    -6 -9 6 6.58
    -6 -9 6 5.3
    5 9 -6 2.16
    5 9 -6 1.74
    5 9 -6 2.42
    5 9 -6 2.77
    -5 -9 6 1.68
    -5 -9 6 2.73
    -5 -9 6 1.63
    -5 -9 6 2.14
    4 9 -6 6.52
    4 9 -6 7.36
    4 9 -6 7.77
    4 9 -6 5.69
    -4 -9 6 6.8
    -4 -9 6 6.49
    -4 -9 6 6.9
    -4 -9 6 6.99
    3 9 -6 0
    3 9 -6 -0.12
    3 9 -6 -0.6
    -3 -9 6 0
    -3 -9 6 -0.16
    -3 -9 6 0.56
    -3 -9 6 0.1
    2 9 -6 2.45
    2 9 -6 2.43
    2 9 -6 3.25
    -2 -9 6 3.01
    -2 -9 6 2.84
    -2 -9 6 2.68
    -2 -9 6 2.7
    1 9 -6 2.28
    1 9 -6 2.47
    1 9 -6 2.25
    -1 -9 6 2.43
    -1 -9 6 2.68
    -1 -9 6 2.73
    -1 -9 6 1.89
    0 9 -6 2.75
    0 9 -6 1.67
    0 9 -6 2.4
    0 -9 6 2.12
    0 -9 6 2.05
    0 -9 6 2.45
    0 -9 6 2.49
    0 -9 6 2.61
    -1 9 -6 9.45
    -1 9 -6 7.96
    -1 9 -6 9.88
    1 -9 6 9.77
    1 -9 6 8.78
    1 -9 6 10.32
    1 -9 6 9.82
    -2 9 -6 0.35
    -2 9 -6 0.37
    -2 9 -6 0.39
    2 -9 6 -0.39
    2 -9 6 0
    2 -9 6 0.01
    2 -9 6 0.32
    -3 9 -6 0.63
    -3 9 -6 0.29
    -3 9 -6 0.41
    3 -9 6 0.18
    3 -9 6 0.17
    3 -9 6 0.18
    3 -9 6 0.36
    -4 9 -6 -0.06
    -4 9 -6 -0.1
    -4 9 -6 0.32
    4 -9 6 0.09
    4 -9 6 0.01
    4 -9 6 -0.02
    4 -9 6 0.29
    -5 9 -6 1.75
    -5 9 -6 2.53
    -5 9 -6 1.91
    5 -9 6 1.5
    5 -9 6 2.05
    5 -9 6 1.48
    -6 9 -6 2.31
    -6 9 -6 1.35
    -6 9 -6 0.63
    6 -9 6 2.29
    6 -9 6 2.5
    6 -9 6 1.88
    -7 9 -6 5.71
    -7 9 -6 7.06
    -7 9 -6 6.81
    7 -9 6 5.51
    7 -9 6 5.59
    7 -9 6 4.75
    -8 9 -6 0.46
    -8 9 -6 0.28
    -8 9 -6 0.14
    8 -9 6 0.58
    8 -9 6 0.52
    -9 9 -6 -0.05
    -9 9 -6 2.59
    9 -9 6 -0.05
    11 8 -6 0.91
    -11 -8 6 0.96
    10 8 -6 2.95
    -10 -8 6 2.76
    -10 -8 6 3.72
    9 8 -6 1.19
    9 8 -6 0.01
    9 8 -6 -0.42
    -9 -8 6 -0.13
    -9 -8 6 -0.36
    -9 -8 6 -0.51
    8 8 -6 3.86
    8 8 -6 6.03
    8 8 -6 5.44
    -8 -8 6 4.04
    -8 -8 6 5.37
    -8 -8 6 5.31
    -8 -8 6 3.2
    7 8 -6 2.7
    7 8 -6 2.79
    7 8 -6 2.89
    -7 -8 6 3.79
    -7 -8 6 2.59
    -7 -8 6 3.65
    -7 -8 6 3.22
    6 8 -6 6.19
    6 8 -6 7.6
    6 8 -6 7.24
    6 8 -6 6.45
    -6 -8 6 5.35
    -6 -8 6 6.59
    -6 -8 6 7.15
    -6 -8 6 6.4
    5 8 -6 25.22
    5 8 -6 26.12
    5 8 -6 24.51
    5 8 -6 24.31
    -5 -8 6 26.39
    -5 -8 6 25.06
    -5 -8 6 24.66
    -5 -8 6 25.39
    4 8 -6 9.23
    4 8 -6 9.71
    4 8 -6 10.42
    4 8 -6 7.59
    -4 -8 6 11.07
    -4 -8 6 9.42
    -4 -8 6 8.77
    -4 -8 6 9.64
    3 8 -6 0.89
    3 8 -6 0.9
    3 8 -6 1.32
    -3 -8 6 0.35
    -3 -8 6 0.75
    -3 -8 6 1.38
    -3 -8 6 1.2
    2 8 -6 39.16
    2 8 -6 37.16
    -2 -8 6 37
    -2 -8 6 36.95
    -2 -8 6 39.24
    -2 -8 6 38.7
    1 8 -6 1.83
    1 8 -6 2.04
    1 8 -6 2.43
    -1 -8 6 2.15
    -1 -8 6 2.41
    -1 -8 6 1.93
    -1 -8 6 1.64
    0 8 -6 30.62
    0 8 -6 28.56
    0 8 -6 32.23
    0 -8 6 29.84
    0 -8 6 30.63
    0 -8 6 29.37
    0 -8 6 29.73
    0 -8 6 30.74
    -1 8 -6 3.07
    -1 8 -6 3.19
    -1 8 -6 3.23
    1 -8 6 3.32
    1 -8 6 3.1
    1 -8 6 3.11
    1 -8 6 2.96
    -2 8 -6 26.68
    -2 8 -6 27.22
    -2 8 -6 26.61
    2 -8 6 26.42
    2 -8 6 24.87
    2 -8 6 25.55
    -3 8 -6 41.68
    -3 8 -6 43.36
    -3 8 -6 43.04
    3 -8 6 43.24
    3 -8 6 44.56
    3 -8 6 42.79
    3 -8 6 41.15
    -4 8 -6 6.74
    -4 8 -6 7.08
    4 -8 6 5.98
    4 -8 6 6.89
    4 -8 6 6.94
    -5 8 -6 -0.11
    -5 8 -6 0.1
    -5 8 -6 0.13
    5 -8 6 -0.16
    5 -8 6 -0.03
    5 -8 6 0.33
    5 -8 6 0.01
    -6 8 -6 2.17
    -6 8 -6 1.64
    -6 8 -6 1.84
    6 -8 6 1.75
    6 -8 6 1.41
    6 -8 6 1.57
    -7 8 -6 -0.05
    -7 8 -6 -0.04
    -7 8 -6 -0.19
    7 -8 6 -0.24
    7 -8 6 0.41
    -8 8 -6 5.44
    -8 8 -6 4.57
    -8 8 -6 3.76
    8 -8 6 5.11
    -9 8 -6 5.06
    -9 8 -6 6.39
    -9 8 -6 5.75
    -10 8 -6 0.64
    10 -8 6 0.74
    11 7 -6 0.04
    -11 -7 6 -0.16
    10 7 -6 0.82
    10 7 -6 0.43
    -10 -7 6 -0.35
    -10 -7 6 -1.11
    -10 -7 6 0.25
    9 7 -6 -0.02
    9 7 -6 -0.05
    9 7 -6 -0.23
    -9 -7 6 0.05
    -9 -7 6 -0.13
    -9 -7 6 -0.32
    -9 -7 6 0.51
    8 7 -6 1.06
    8 7 -6 2
    8 7 -6 1.52
    -8 -7 6 0.71
    -8 -7 6 0.93
    -8 -7 6 1.09
    -8 -7 6 0.71
    7 7 -6 0.39
    7 7 -6 0.02
    7 7 -6 0.6
    7 7 -6 0.26
    -7 -7 6 0.3
    -7 -7 6 0.2
    -7 -7 6 0.27
    -7 -7 6 0.11
    6 7 -6 0.84
    6 7 -6 0.47
    6 7 -6 0.78
    6 7 -6 0.61
    -6 -7 6 0.57
    -6 -7 6 0.71
    -6 -7 6 1.19
    -6 -7 6 0.07
    5 7 -6 2
    5 7 -6 2.21
    5 7 -6 2.28
    -5 -7 6 2.38
    -5 -7 6 2.2
    -5 -7 6 2.62
    -5 -7 6 2.02
    4 7 -6 65.73
    4 7 -6 68.69
    4 7 -6 67.44
    4 7 -6 68.35
    4 7 -6 66.92
    -4 -7 6 66.76
    -4 -7 6 68.54
    -4 -7 6 66.38
    -4 -7 6 64.81
    3 7 -6 9.06
    3 7 -6 9.18
    3 7 -6 8.98
    -3 -7 6 8.9
    -3 -7 6 9.85
    -3 -7 6 8.07
    -3 -7 6 9.02
    2 7 -6 71.33
    2 7 -6 79.13
    2 7 -6 80.55
    2 7 -6 81.14
    -2 -7 6 81.71
    -2 -7 6 79.73
    -2 -7 6 79.65
    -2 -7 6 78.76
    1 7 -6 23.58
    1 7 -6 24.72
    1 7 -6 24.9
    1 7 -6 23.92
    -1 -7 6 22.74
    -1 -7 6 24.86
    -1 -7 6 23.89
    -1 -7 6 24.5
    0 7 -6 1.04
    0 7 -6 0.56
    0 7 -6 1.06
    0 7 -6 0.63
    0 -7 6 0.61
    0 -7 6 0.75
    0 -7 6 0.65
    0 -7 6 0.92
    0 -7 6 0.69
    -1 7 -6 22.37
    -1 7 -6 22.4
    -1 7 -6 20.15
    1 -7 6 22.34
    1 -7 6 22.33
    1 -7 6 21.85
    1 -7 6 22.31
    -2 7 -6 10.32
    -2 7 -6 10.65
    -2 7 -6 10.93
    2 -7 6 10.47
    2 -7 6 10.58
    -3 7 -6 13.18
    -3 7 -6 13.42
    -3 7 -6 13.37
    3 -7 6 12.72
    3 -7 6 13.62
    3 -7 6 13.27
    3 -7 6 14.15
    -4 7 -6 0.62
    -4 7 -6 -0.04
    -4 7 -6 0.1
    4 -7 6 0.18
    4 -7 6 0.31
    4 -7 6 0.31
    -5 7 -6 11.72
    -5 7 -6 10.29
    5 -7 6 10.18
    5 -7 6 11.21
    5 -7 6 10.9
    5 -7 6 9.51
    -6 7 -6 10.55
    -6 7 -6 10.47
    -6 7 -6 12.85
    6 -7 6 9.92
    6 -7 6 10.7
    6 -7 6 9.51
    6 -7 6 9.57
    -7 7 -6 16.78
    -7 7 -6 19.14
    -7 7 -6 16.83
    7 -7 6 14.18
    7 -7 6 17.07
    -8 7 -6 0.73
    -8 7 -6 -0.06
    -8 7 -6 -0.04
    8 -7 6 0.04
    -9 7 -6 4.57
    -9 7 -6 3.37
    -9 7 -6 4.73
    9 -7 6 4.14
    -10 7 -6 -0.48
    -10 7 -6 -1.22
    -10 7 -6 1.19
    10 -7 6 0.98
    12 6 -6 1.2
    -12 -6 6 1.61
    -11 -6 6 0.76
    10 6 -6 7.93
    10 6 -6 7.53
    -10 -6 6 7.32
    -10 -6 6 7.19
    9 6 -6 0.34
    9 6 -6 0.48
    9 6 -6 0.44
    -9 -6 6 -0.55
    -9 -6 6 0.68
    -9 -6 6 -0.04
    -9 -6 6 1.24
    8 6 -6 5.74
    8 6 -6 4.48
    8 6 -6 4.79
    8 6 -6 4.61
    -8 -6 6 4.72
    -8 -6 6 4.15
    -8 -6 6 4.31
    -8 -6 6 5.43
    7 6 -6 11.2
    7 6 -6 8.99
    7 6 -6 10.45
    7 6 -6 9.12
    7 6 -6 10.14
    -7 -6 6 9.39
    -7 -6 6 8.82
    -7 -6 6 9.17
    -7 -6 6 10.94
    6 6 -6 6.65
    6 6 -6 7.53
    6 6 -6 7.89
    6 6 -6 7.04
    -6 -6 6 7.14
    -6 -6 6 7.44
    -6 -6 6 8.16
    -6 -6 6 7.23
    5 6 -6 2.67
    5 6 -6 2.26
    5 6 -6 1.75
    5 6 -6 2.3
    5 6 -6 2.4
    -5 -6 6 2.12
    -5 -6 6 2.47
    -5 -6 6 2.56
    -5 -6 6 1.93
    4 6 -6 0.46
    4 6 -6 0.47
    4 6 -6 0.33
    4 6 -6 0.4
    4 6 -6 0.47
    -4 -6 6 0.53
    -4 -6 6 -0.02
    -4 -6 6 0.19
    -4 -6 6 0.21
    3 6 -6 2.95
    3 6 -6 3.35
    3 6 -6 3
    3 6 -6 3.73
    -3 -6 6 3.84
    -3 -6 6 3.85
    -3 -6 6 3.37
    -3 -6 6 3
    2 6 -6 52.74
    2 6 -6 52.32
    2 6 -6 52.13
    2 6 -6 53.96
    -2 -6 6 51.02
    -2 -6 6 52.63
    -2 -6 6 51.01
    -2 -6 6 54.25
    1 6 -6 0.02
    1 6 -6 0.13
    1 6 -6 0.03
    1 6 -6 -0.12
    -1 -6 6 -0.02
    -1 -6 6 0.17
    -1 -6 6 0.01
    -1 -6 6 0.1
    0 6 -6 8.61
    0 6 -6 8.37
    0 6 -6 8.13
    0 6 -6 8.16
    0 -6 6 8.56
    0 -6 6 8.48
    0 -6 6 8.89
    0 -6 6 8.1
    0 -6 6 8.71
    -1 6 -6 0.01
    -1 6 -6 0.04
    -1 6 -6 -0.03
    1 -6 6 -0.17
    1 -6 6 -0.08
    1 -6 6 -0.07
    1 -6 6 0.24
    1 -6 6 0
    -2 6 -6 15.94
    -2 6 -6 16.55
    2 -6 6 17.27
    2 -6 6 15.76
    2 -6 6 17.71
    -3 6 -6 61.97
    3 -6 6 61.35
    3 -6 6 62.61
    3 -6 6 60.77
    3 -6 6 63.07
    -4 6 -6 7.13
    -4 6 -6 7.75
    -4 6 -6 7.03
    4 -6 6 7.14
    4 -6 6 6.52
    4 -6 6 6.98
    -5 6 -6 10.28
    -5 6 -6 10.96
    -5 6 -6 9.82
    5 -6 6 8.79
    5 -6 6 10.6
    5 -6 6 10.39
    5 -6 6 9.62
    -6 6 -6 1.22
    -6 6 -6 0.86
    -6 6 -6 1.54
    6 -6 6 1.08
    6 -6 6 0.72
    -7 6 -6 2.42
    -7 6 -6 1.74
    -7 6 -6 2.05
    7 -6 6 1.86
    7 -6 6 2.17
    -8 6 -6 0.94
    -8 6 -6 1.33
    8 -6 6 0.21
    8 -6 6 0.39
    -9 6 -6 -0.08
    -9 6 -6 0.45
    -9 6 -6 1.02
    -9 6 -6 0.61
    9 -6 6 0.49
    -10 6 -6 -0.19
    -10 6 -6 0.15
    12 5 -6 0.85
    -12 -5 6 1.57
    11 5 -6 0.26
    11 5 -6 -0.31
    -11 -5 6 0.48
    -11 -5 6 -0.82
    10 5 -6 0.7
    10 5 -6 0.91
    -10 -5 6 -0.22
    -10 -5 6 1.36
    -10 -5 6 0.87
    -10 -5 6 0.15
    9 5 -6 0.94
    9 5 -6 0.82
    9 5 -6 0.92
    -9 -5 6 0.59
    -9 -5 6 0.3
    -9 -5 6 1.07
    -9 -5 6 1.15
    8 5 -6 10.55
    8 5 -6 11.84
    8 5 -6 11.71
    8 5 -6 10.95
    -8 -5 6 10.67
    -8 -5 6 11.44
    -8 -5 6 10.51
    -8 -5 6 10.19
    7 5 -6 1.86
    7 5 -6 2.02
    7 5 -6 1.86
    7 5 -6 1.7
    -7 -5 6 1.53
    -7 -5 6 1.92
    -7 -5 6 2.16
    -7 -5 6 1.6
    6 5 -6 -0.04
    6 5 -6 0.05
    6 5 -6 -0.23
    6 5 -6 -0.24
    6 5 -6 -0.07
    -6 -5 6 0.07
    -6 -5 6 -0.2
    -6 -5 6 -0.1
    -6 -5 6 -0.12
    5 5 -6 24.73
    5 5 -6 25.73
    5 5 -6 25
    5 5 -6 24.51
    5 5 -6 24.78
    -5 -5 6 25.53
    -5 -5 6 25.05
    -5 -5 6 23.75
    -5 -5 6 24.57
    4 5 -6 12.24
    4 5 -6 11.54
    4 5 -6 11.3
    4 5 -6 12.69
    4 5 -6 11.84
    -4 -5 6 12.24
    -4 -5 6 11.11
    -4 -5 6 12.18
    -4 -5 6 11.87
    3 5 -6 13.19
    3 5 -6 12.82
    3 5 -6 12.98
    3 5 -6 12.44
    3 5 -6 13.35
    -3 -5 6 12.97
    -3 -5 6 12.56
    -3 -5 6 12.56
    -3 -5 6 13.38
    2 5 -6 10.26
    2 5 -6 10.47
    2 5 -6 10.54
    2 5 -6 10.59
    -2 -5 6 10.32
    -2 -5 6 10.57
    -2 -5 6 10.49
    -2 -5 6 10.32
    1 5 -6 6.8
    1 5 -6 6.76
    1 5 -6 6.61
    1 5 -6 7.21
    -1 -5 6 6.5
    -1 -5 6 7.07
    -1 -5 6 7.31
    -1 -5 6 6.55
    0 5 -6 1.45
    0 5 -6 1.43
    0 5 -6 1.58
    0 -5 6 0.87
    0 -5 6 1.55
    0 -5 6 1.49
    0 -5 6 1.44
    0 -5 6 1.4
    -1 5 -6 9.04
    -1 5 -6 9.16
    -1 5 -6 7.86
    1 -5 6 8.21
    1 -5 6 8.56
    1 -5 6 8.73
    1 -5 6 8.99
    1 -5 6 8.63
    -2 5 -6 7.53
    -2 5 -6 8.06
    -2 5 -6 7.89
    2 -5 6 6.79
    2 -5 6 7.46
    2 -5 6 7.83
    2 -5 6 6.82
    -3 5 -6 45.13
    -3 5 -6 44.95
    -3 5 -6 45.95
    3 -5 6 44.62
    3 -5 6 45.55
    3 -5 6 45.9
    3 -5 6 51.38
    -4 5 -6 7.48
    -4 5 -6 7.29
    -4 5 -6 7.24
    4 -5 6 7.59
    4 -5 6 6.87
    4 -5 6 7.41
    -5 5 -6 5.66
    -5 5 -6 6.7
    -5 5 -6 7
    -5 5 -6 7.04
    -5 5 -6 6.5
    5 -5 6 6.52
    5 -5 6 7.32
    5 -5 6 7.42
    -6 5 -6 2
    -6 5 -6 1.67
    -6 5 -6 1.52
    -6 5 -6 2.13
    6 -5 6 2.46
    6 -5 6 1.87
    -7 5 -6 6.31
    -7 5 -6 6.45
    -7 5 -6 6.04
    7 -5 6 6.71
    7 -5 6 6.96
    -8 5 -6 6.49
    -8 5 -6 6.9
    -8 5 -6 6.08
    -8 5 -6 6.1
    8 -5 6 5.97
    8 -5 6 5.71
    -9 5 -6 3.32
    -9 5 -6 3.57
    -9 5 -6 2.73
    -9 5 -6 3.64
    9 -5 6 2.77
    9 -5 6 3.14
    -10 5 -6 1.6
    -10 5 -6 3.01
    -10 5 -6 4.2
    -10 5 -6 2.08
    10 -5 6 1.89
    -11 5 -6 5.35
    -11 5 -6 2.76
    -11 5 -6 2.67
    11 -5 6 2.14
    12 4 -6 2.12
    12 4 -6 2.28
    -12 -4 6 2.39
    11 4 -6 2.83
    11 4 -6 2.61
    -11 -4 6 1.47
    10 4 -6 9.84
    10 4 -6 9.64
    -10 -4 6 6.88
    -10 -4 6 7.75
    -10 -4 6 9.07
    9 4 -6 21.27
    9 4 -6 19.89
    9 4 -6 20.95
    9 4 -6 20.5
    -9 -4 6 21.35
    -9 -4 6 23.02
    -9 -4 6 19.73
    -9 -4 6 21.8
    8 4 -6 11.93
    8 4 -6 11.47
    8 4 -6 10.59
    -8 -4 6 11.17
    -8 -4 6 12.01
    -8 -4 6 11.53
    -8 -4 6 10.89
    7 4 -6 3.63
    7 4 -6 3.44
    7 4 -6 3.36
    7 4 -6 4.09
    7 4 -6 4.47
    -7 -4 6 3.64
    -7 -4 6 3.31
    -7 -4 6 4.18
    6 4 -6 0.02
    6 4 -6 0.29
    6 4 -6 -0.25
    6 4 -6 -0.01
    6 4 -6 -0.1
    -6 -4 6 -0.28
    -6 -4 6 -0.28
    -6 -4 6 -0.2
    -6 -4 6 -0.03
    5 4 -6 7.35
    5 4 -6 7.73
    5 4 -6 8.39
    5 4 -6 7.8
    -5 -4 6 7.47
    -5 -4 6 7.39
    -5 -4 6 8.73
    -5 -4 6 9.1
    4 4 -6 53.69
    4 4 -6 53.21
    4 4 -6 53.54
    4 4 -6 53.44
    4 4 -6 52.94
    -4 -4 6 55.48
    -4 -4 6 55.07
    -4 -4 6 53.74
    -4 -4 6 53.44
    3 4 -6 42.09
    3 4 -6 37.89
    3 4 -6 41.69
    3 4 -6 41.92
    3 4 -6 41.7
    -3 -4 6 41.27
    -3 -4 6 41.12
    -3 -4 6 40.63
    -3 -4 6 42.03
    2 4 -6 13.47
    2 4 -6 14.93
    2 4 -6 13.74
    2 4 -6 14.57
    -2 -4 6 14.24
    -2 -4 6 14.13
    -2 -4 6 14.6
    -2 -4 6 14.26
    1 4 -6 14.57
    1 4 -6 14.85
    1 4 -6 13.65
    -1 -4 6 13.87
    -1 -4 6 14.1
    -1 -4 6 13.2
    -1 -4 6 14.96
    0 4 -6 10.39
    0 4 -6 9.48
    0 4 -6 9.72
    0 -4 6 9.79
    0 -4 6 9.26
    0 -4 6 9.59
    0 -4 6 9.83
    -1 4 -6 7
    -1 4 -6 6.81
    -1 4 -6 6.99
    1 -4 6 7.14
    1 -4 6 7.37
    1 -4 6 6.92
    1 -4 6 6.81
    -2 4 -6 36.25
    -2 4 -6 36.72
    -2 4 -6 37.18
    2 -4 6 35.83
    2 -4 6 37.72
    2 -4 6 36.25
    2 -4 6 36.99
    -3 4 -6 23.26
    -3 4 -6 20.59
    -3 4 -6 21.02
    3 -4 6 21.32
    3 -4 6 21.87
    3 -4 6 20.87
    3 -4 6 20.68
    -4 4 -6 2.73
    -4 4 -6 2.2
    -4 4 -6 2.3
    4 -4 6 2.49
    4 -4 6 2.64
    4 -4 6 2.85
    -5 4 -6 0.49
    -5 4 -6 0.17
    -5 4 -6 0.94
    5 -4 6 0.72
    5 -4 6 0.97
    -6 4 -6 12.33
    -6 4 -6 12.23
    -6 4 -6 11.77
    -6 4 -6 12.32
    6 -4 6 11.71
    6 -4 6 12.24
    -7 4 -6 0.1
    -7 4 -6 0.66
    -7 4 -6 0.47
    -7 4 -6 -0.4
    7 -4 6 0.32
    7 -4 6 0.36
    -8 4 -6 0.22
    -8 4 -6 0.36
    -8 4 -6 -0.3
    -8 4 -6 -0.02
    8 -4 6 0.03
    8 -4 6 0.07
    -9 4 -6 13.69
    -9 4 -6 14.67
    -9 4 -6 13.69
    -9 4 -6 12.66
    9 -4 6 14.52
    9 -4 6 13.78
    -10 4 -6 2.16
    -10 4 -6 -0.88
    -10 4 -6 -0.74
    -10 4 -6 -1.32
    -10 4 -6 -0.34
    10 -4 6 0.14
    10 -4 6 0.71
    -11 4 -6 -0.1
    -11 4 -6 -0.05
    -11 4 -6 1.34
    11 -4 6 0.8
    13 3 -6 -0.12
    13 3 -6 -0.14
    -13 -3 6 -0.16
    12 3 -6 5.23
    -12 -3 6 6.59
    11 3 -6 2.94
    11 3 -6 3.31
    -11 -3 6 3.56
    -11 -3 6 3.64
    -11 -3 6 2.76
    10 3 -6 1.31
    10 3 -6 1.23
    10 3 -6 1.55
    -10 -3 6 1.44
    -10 -3 6 2.14
    -10 -3 6 1.33
    9 3 -6 0.94
    9 3 -6 1.27
    9 3 -6 1.03
    -9 -3 6 0.66
    -9 -3 6 1.16
    -9 -3 6 1.14
    8 3 -6 0.39
    8 3 -6 -0.46
    8 3 -6 -0.03
    8 3 -6 -0.12
    -8 -3 6 -0.04
    -8 -3 6 0.07
    -8 -3 6 -0.04
    -8 -3 6 -0.11
    7 3 -6 1.47
    7 3 -6 1.66
    7 3 -6 1.2
    7 3 -6 1.55
    -7 -3 6 1.35
    -7 -3 6 1.16
    -7 -3 6 1.42
    -7 -3 6 1.54
    6 3 -6 15.77
    6 3 -6 14.49
    6 3 -6 15.64
    6 3 -6 15.52
    -6 -3 6 15.63
    -6 -3 6 15.36
    -6 -3 6 15.18
    -6 -3 6 15.65
    5 3 -6 0.1
    5 3 -6 0.01
    5 3 -6 0.01
    5 3 -6 -0.02
    -5 -3 6 0.03
    -5 -3 6 -0.05
    -5 -3 6 0.2
    -5 -3 6 0.22
    4 3 -6 55.08
    4 3 -6 55.69
    4 3 -6 52.29
    4 3 -6 54.31
    -4 -3 6 55.14
    -4 -3 6 54.04
    -4 -3 6 55.28
    -4 -3 6 51.96
    3 3 -6 7.91
    3 3 -6 8.58
    3 3 -6 7.83
    3 3 -6 7.82
    -3 -3 6 7.89
    -3 -3 6 7.93
    -3 -3 6 8.4
    -3 -3 6 8.12
    2 3 -6 19.13
    2 3 -6 18.92
    2 3 -6 20.53
    2 3 -6 19.95
    -2 -3 6 19.69
    -2 -3 6 19.85
    -2 -3 6 19.22
    -2 -3 6 19.31
    1 3 -6 4.67
    1 3 -6 4.5
    1 3 -6 5.11
    -1 -3 6 5.42
    -1 -3 6 5.29
    -1 -3 6 4.73
    -1 -3 6 5.25
    0 3 -6 1.53
    0 3 -6 1.04
    0 3 -6 1.26
    0 -3 6 0.99
    0 -3 6 1.18
    0 -3 6 1.22
    0 -3 6 1.07
    -1 3 -6 40.28
    -1 3 -6 39
    -1 3 -6 40.46
    1 -3 6 40.08
    1 -3 6 41.27
    1 -3 6 38.32
    1 -3 6 39.81
    -2 3 -6 14.32
    -2 3 -6 14.17
    -2 3 -6 14.12
    2 -3 6 14.03
    2 -3 6 14.88
    2 -3 6 13.92
    2 -3 6 14.23
    2 -3 6 14.32
    -3 3 -6 3.87
    -3 3 -6 3.86
    -3 3 -6 3.65
    3 -3 6 4.59
    3 -3 6 4.24
    3 -3 6 3.81
    3 -3 6 3.56
    -4 3 -6 30.51
    -4 3 -6 30.12
    -4 3 -6 29.08
    4 -3 6 29.69
    4 -3 6 30.17
    -5 3 -6 1.19
    -5 3 -6 0.99
    5 -3 6 1.26
    5 -3 6 1.22
    -6 3 -6 17.73
    -6 3 -6 17.43
    -6 3 -6 17.39
    6 -3 6 16.74
    6 -3 6 16.8
    -7 3 -6 14.14
    -7 3 -6 15.21
    -7 3 -6 14.16
    -7 3 -6 15.3
    7 -3 6 15.02
    7 -3 6 14.09
    -8 3 -6 -0.37
    -8 3 -6 -0.65
    -8 3 -6 0.78
    -8 3 -6 0.45
    -8 3 -6 -0.65
    8 -3 6 -0.04
    8 -3 6 0.25
    -9 3 -6 2.38
    -9 3 -6 1.94
    -9 3 -6 1.2
    -9 3 -6 1.06
    -9 3 -6 1.69
    9 -3 6 1.34
    9 -3 6 2.09
    -10 3 -6 1.2
    -10 3 -6 -1.13
    -10 3 -6 -1.3
    -10 3 -6 0.19
    -10 3 -6 -0.59
    -10 3 -6 0.6
    10 -3 6 0.31
    10 -3 6 -0.34
    -11 3 -6 0.11
    -11 3 -6 0.26
    -11 3 -6 -2.63
    -11 3 -6 -0.82
    13 2 -6 1.85
    -13 -2 6 0.93
    12 2 -6 0.3
    -12 -2 6 0.74
    -12 -2 6 -0.14
    11 2 -6 0.06
    11 2 -6 0.55
    11 2 -6 0.71
    -11 -2 6 0.68
    -11 -2 6 -0.17
    -11 -2 6 0.27
    10 2 -6 7.62
    10 2 -6 7.79
    10 2 -6 7.05
    -10 -2 6 6.84
    -10 -2 6 6.35
    -10 -2 6 7.95
    9 2 -6 0.61
    9 2 -6 1.29
    9 2 -6 0.46
    -9 -2 6 0.12
    -9 -2 6 -0.23
    -9 -2 6 0.26
    8 2 -6 0.01
    8 2 -6 0.59
    8 2 -6 0.44
    -8 -2 6 0.4
    -8 -2 6 -0.16
    -8 -2 6 0.5
    7 2 -6 5.55
    7 2 -6 5.86
    7 2 -6 5.92
    7 2 -6 6.29
    -7 -2 6 5.93
    -7 -2 6 5.78
    -7 -2 6 6.75
    6 2 -6 36.5
    6 2 -6 38.2
    6 2 -6 37.27
    -6 -2 6 35.97
    -6 -2 6 36.77
    -6 -2 6 37.32
    -6 -2 6 37.13
    5 2 -6 0.23
    5 2 -6 0.24
    5 2 -6 0.25
    5 2 -6 0.12
    -5 -2 6 0.38
    -5 -2 6 0.18
    -5 -2 6 0.02
    -5 -2 6 0.25
    4 2 -6 4.05
    4 2 -6 3.19
    4 2 -6 3.36
    4 2 -6 3.65
    4 2 -6 3.09
    -4 -2 6 3.01
    -4 -2 6 3.22
    -4 -2 6 3.51
    -4 -2 6 3.65
    3 2 -6 0.4
    3 2 -6 0.72
    3 2 -6 0.67
    3 2 -6 0.36
    -3 -2 6 0.72
    -3 -2 6 0.55
    -3 -2 6 0.58
    -3 -2 6 0.81
    2 2 -6 29.48
    2 2 -6 30.15
    2 2 -6 29.28
    -2 -2 6 30.13
    -2 -2 6 29
    -2 -2 6 28.89
    -2 -2 6 30.02
    1 2 -6 0.14
    1 2 -6 0.04
    1 2 -6 0.05
    -1 -2 6 -0.14
    -1 -2 6 0.13
    -1 -2 6 0.08
    -1 -2 6 -0.01
    0 2 -6 4.3
    0 2 -6 5.02
    0 2 -6 4.96
    0 -2 6 4.88
    0 -2 6 4.83
    0 -2 6 4.57
    0 -2 6 4.73
    -1 2 -6 4.44
    -1 2 -6 4.27
    -1 2 -6 4.29
    1 -2 6 4.02
    1 -2 6 4.51
    1 -2 6 3.68
    -2 2 -6 0.22
    -2 2 -6 0.23
    -2 2 -6 0.08
    2 -2 6 0.35
    2 -2 6 0.12
    2 -2 6 0.11
    -3 2 -6 2.59
    -3 2 -6 2.35
    -3 2 -6 2.66
    3 -2 6 2.15
    3 -2 6 2.6
    3 -2 6 2.72
    3 -2 6 2.07
    -4 2 -6 0.02
    -4 2 -6 0.09
    -4 2 -6 0.67
    4 -2 6 0.33
    4 -2 6 0.67
    4 -2 6 0.49
    -5 2 -6 18.81
    -5 2 -6 17.71
    -5 2 -6 17.97
    5 -2 6 18.54
    5 -2 6 18.23
    -6 2 -6 25.36
    -6 2 -6 24.28
    -6 2 -6 24.75
    6 -2 6 23.9
    6 -2 6 25.27
    6 -2 6 25.79
    -7 2 -6 19.76
    -7 2 -6 20.16
    -7 2 -6 19.75
    -7 2 -6 22.27
    -7 2 -6 20.32
    7 -2 6 20.83
    7 -2 6 19.96
    7 -2 6 20.85
    -8 2 -6 4.54
    -8 2 -6 4.14
    -8 2 -6 5.62
    -8 2 -6 4.41
    -8 2 -6 4.6
    8 -2 6 5.15
    8 -2 6 5.19
    8 -2 6 4.1
    -9 2 -6 2.2
    -9 2 -6 1.66
    -9 2 -6 1.31
    -9 2 -6 2.45
    -9 2 -6 2.01
    -9 2 -6 2.14
    9 -2 6 2.3
    9 -2 6 1.41
    9 -2 6 1.98
    -10 2 -6 4.02
    -10 2 -6 4.53
    -10 2 -6 5.21
    -10 2 -6 4.38
    -10 2 -6 3.04
    -10 2 -6 3.3
    10 -2 6 5.05
    10 -2 6 4.84
    -11 2 -6 0.58
    -11 2 -6 2.17
    -11 2 -6 3.26
    -11 2 -6 1.34
    -11 2 -6 2.75
    11 -2 6 1.22
    13 1 -6 0.42
    -13 -1 6 -0.06
    12 1 -6 1.02
    -12 -1 6 0.74
    -12 -1 6 1.04
    11 1 -6 -0.03
    11 1 -6 0.57
    -11 -1 6 0.36
    -11 -1 6 0.12
    -11 -1 6 1.29
    10 1 -6 1
    10 1 -6 0.2
    -10 -1 6 0.91
    -10 -1 6 0.41
    -10 -1 6 -0.08
    9 1 -6 4.51
    9 1 -6 4.38
    -9 -1 6 3.42
    -9 -1 6 4.49
    -9 -1 6 4.63
    8 1 -6 9.7
    8 1 -6 10.57
    -8 -1 6 9.42
    -8 -1 6 9.89
    -8 -1 6 9.39
    7 1 -6 5.68
    7 1 -6 5.6
    -7 -1 6 5.46
    -7 -1 6 5.97
    -7 -1 6 6.06
    6 1 -6 0.58
    6 1 -6 1.31
    -6 -1 6 1.1
    -6 -1 6 0.9
    -6 -1 6 0.75
    5 1 -6 9.17
    5 1 -6 8.4
    5 1 -6 9.75
    -5 -1 6 7.35
    -5 -1 6 8.81
    -5 -1 6 8.32
    4 1 -6 0.06
    4 1 -6 0.27
    4 1 -6 0.41
    -4 -1 6 0.26
    -4 -1 6 0.46
    -4 -1 6 0.35
    3 1 -6 38.8
    3 1 -6 38.9
    3 1 -6 38.54
    -3 -1 6 39.04
    -3 -1 6 39.34
    2 1 -6 24.24
    2 1 -6 24.04
    2 1 -6 25.01
    -2 -1 6 23.87
    -2 -1 6 24.85
    -2 -1 6 23.85
    1 1 -6 21.2
    1 1 -6 21.24
    1 1 -6 21.5
    -1 -1 6 21.63
    -1 -1 6 21.57
    -1 -1 6 21.53
    -1 -1 6 23.03
    0 1 -6 3.14
    0 1 -6 3.18
    0 -1 6 3.24
    0 -1 6 3.17
    -1 1 -6 16.72
    -1 1 -6 16.83
    1 -1 6 16.36
    1 -1 6 16.86
    -2 1 -6 2.25
    -2 1 -6 2.34
    -2 1 -6 2.59
    2 -1 6 2.71
    2 -1 6 2.54
    2 -1 6 2.27
    -3 1 -6 12.07
    -3 1 -6 13.19
    -3 1 -6 12.78
    3 -1 6 12.96
    3 -1 6 13.73
    3 -1 6 13.07
    3 -1 6 13.24
    -4 1 -6 10.39
    -4 1 -6 9.44
    -4 1 -6 10.13
    -4 1 -6 9.79
    4 -1 6 9.88
    4 -1 6 9.75
    4 -1 6 9.45
    -5 1 -6 14.94
    -5 1 -6 15.98
    -5 1 -6 16.23
    5 -1 6 16.21
    5 -1 6 16.26
    5 -1 6 16.88
    -6 1 -6 5.22
    -6 1 -6 6.2
    -6 1 -6 5.12
    -6 1 -6 4.54
    6 -1 6 5.52
    6 -1 6 5.64
    6 -1 6 4.31
    -7 1 -6 5.9
    -7 1 -6 7.2
    -7 1 -6 6.92
    -7 1 -6 7.76
    -7 1 -6 7.2
    7 -1 6 6.84
    7 -1 6 6.97
    7 -1 6 7.68
    -8 1 -6 4.05
    -8 1 -6 3.31
    -8 1 -6 3.34
    -8 1 -6 4.41
    -8 1 -6 3.82
    -8 1 -6 4.54
    8 -1 6 4.09
    8 -1 6 3.15
    8 -1 6 3.32
    -9 1 -6 1.32
    -9 1 -6 -0.6
    -9 1 -6 -0.08
    -9 1 -6 1.3
    -9 1 -6 0.51
    -9 1 -6 0.65
    9 -1 6 0.51
    9 -1 6 0.69
    9 -1 6 0.9
    -10 1 -6 -0.7
    -10 1 -6 -0.68
    -10 1 -6 0.15
    -10 1 -6 0.24
    -10 1 -6 -0.17
    -10 1 -6 -0.06
    10 -1 6 0.06
    10 -1 6 0.39
    10 -1 6 0.11
    -11 1 -6 2.41
    -11 1 -6 0.41
    -11 1 -6 3.15
    -11 1 -6 2
    -11 1 -6 3.95
    11 -1 6 3.09
    11 -1 6 2.36
    13 0 -6 1.73
    -13 0 6 0.89
    12 0 -6 0.1
    -12 0 6 -0.41
    -12 0 6 0.18
    -12 0 6 0.32
    11 0 -6 3.21
    11 0 -6 3.67
    -11 0 6 2.4
    -11 0 6 3.45
    -11 0 6 3.38
    -11 0 6 3.2
    10 0 -6 -0.04
    10 0 -6 -0.88
    -10 0 6 0.08
    -10 0 6 -0.45
    -10 0 6 0.01
    9 0 -6 10.69
    9 0 -6 11.57
    -9 0 6 11.76
    -9 0 6 11.88
    -9 0 6 11.15
    8 0 -6 21.23
    8 0 -6 21.63
    -8 0 6 19.81
    -8 0 6 22.45
    -8 0 6 22.57
    7 0 -6 1.33
    -7 0 6 1.34
    -7 0 6 0.7
    -7 0 6 1.25
    6 0 -6 0.28
    6 0 -6 0.36
    -6 0 6 0.48
    -6 0 6 0.42
    -6 0 6 0.47
    5 0 -6 0.06
    5 0 -6 -0.02
    5 0 -6 -0.22
    5 0 -6 -0.04
    -5 0 6 -0.11
    -5 0 6 -0.07
    -5 0 6 -0.06
    4 0 -6 13.14
    4 0 -6 13.03
    4 0 -6 12.83
    -4 0 6 12.23
    -4 0 6 13.36
    -4 0 6 12.63
    3 0 -6 154.22
    3 0 -6 146.47
    3 0 -6 149.35
    -3 0 6 151.58
    -3 0 6 149.76
    -3 0 6 147.43
    2 0 -6 7.88
    2 0 -6 7.82
    2 0 -6 8.07
    -2 0 6 8.46
    -2 0 6 7.51
    -2 0 6 7.27
    -2 0 6 8.25
    1 0 -6 50.75
    1 0 -6 50.17
    1 0 -6 50.94
    -1 0 6 52.16
    -1 0 6 49.24
    -1 0 6 50.6
    0 0 -6 85.82
    0 0 -6 87.24
    0 0 6 89.61
    0 0 6 90.82
    0 0 6 87.44
    -1 0 -6 4.83
    -1 0 -6 4.59
    1 0 6 5.03
    1 0 6 4.45
    1 0 6 5.05
    -2 0 -6 93.13
    -2 0 -6 91.27
    -2 0 -6 94.02
    2 0 6 94.58
    2 0 6 91.62
    2 0 6 92.83
    -3 0 -6 27.77
    -3 0 -6 26.44
    -3 0 -6 26.75
    -3 0 -6 27.37
    3 0 6 26.99
    3 0 6 27.75
    3 0 6 26.45
    -4 0 -6 -0.03
    -4 0 -6 -0.27
    -4 0 -6 0.09
    -4 0 -6 0.21
    4 0 6 0.14
    -5 0 -6 32.99
    -5 0 -6 33.89
    -5 0 -6 33.55
    -5 0 -6 34.1
    -5 0 -6 31.59
    5 0 6 33.53
    5 0 6 31.59
    5 0 6 32.72
    -6 0 -6 1.47
    -6 0 -6 1.48
    -6 0 -6 1
    -6 0 -6 1.37
    6 0 6 1.29
    6 0 6 1.62
    6 0 6 1.83
    -7 0 -6 5.65
    -7 0 -6 5.58
    -7 0 -6 6.11
    -7 0 -6 6.71
    -7 0 -6 6.07
    7 0 6 5.84
    7 0 6 5.25
    7 0 6 7.18
    -8 0 -6 7.82
    -8 0 -6 8.18
    -8 0 -6 8.58
    -8 0 -6 7.55
    -8 0 -6 8.02
    -8 0 -6 8
    8 0 6 7.69
    8 0 6 7.79
    8 0 6 8.15
    -9 0 -6 8.17
    -9 0 -6 9.74
    -9 0 -6 10.77
    -9 0 -6 9.22
    -9 0 -6 10.75
    -9 0 -6 9.45
    9 0 6 10.46
    9 0 6 9.3
    9 0 6 8.19
    -10 0 -6 -1.14
    -10 0 -6 0
    -10 0 -6 -0.39
    -10 0 -6 1.06
    -10 0 -6 -0.07
    -10 0 -6 1.06
    10 0 6 0.04
    10 0 6 0.16
    10 0 6 0.07
    -11 0 -6 -0.69
    -11 0 -6 0.29
    -11 0 -6 1.25
    11 0 6 0.45
    11 0 6 0.45
    11 0 6 0.1
    13 -1 -6 0.28
    -13 1 6 0.02
    12 -1 -6 2.6
    12 -1 -6 2.96
    -12 1 6 2.28
    -12 1 6 2.68
    -12 1 6 2.73
    11 -1 -6 0.92
    11 -1 -6 0.09
    -11 1 6 0.16
    -11 1 6 -0.33
    -11 1 6 0.37
    -11 1 6 -0.18
    10 -1 -6 -0.05
    10 -1 -6 0.51
    -10 1 6 0.06
    -10 1 6 -0.09
    -10 1 6 0.69
    -10 1 6 0.62
    9 -1 -6 9.79
    9 -1 -6 10.2
    -9 1 6 9.6
    -9 1 6 8.65
    -9 1 6 9.36
    -9 1 6 10.14
    8 -1 -6 2.93
    8 -1 -6 2.84
    -8 1 6 3.36
    -8 1 6 3.38
    -8 1 6 2.45
    -8 1 6 2.54
    7 -1 -6 12.04
    7 -1 -6 10.41
    -7 1 6 13.43
    -7 1 6 12.01
    -7 1 6 12.32
    -7 1 6 13.31
    6 -1 -6 52.36
    6 -1 -6 55.52
    -6 1 6 57.85
    -6 1 6 54.69
    -6 1 6 55.59
    -6 1 6 54.49
    5 -1 -6 2.6
    5 -1 -6 2.82
    5 -1 -6 2.74
    5 -1 -6 2.6
    -5 1 6 2.68
    -5 1 6 2.73
    -5 1 6 2.33
    -5 1 6 2.71
    4 -1 -6 64.66
    4 -1 -6 60.32
    4 -1 -6 61.77
    4 -1 -6 61.5
    -4 1 6 60.9
    -4 1 6 62.02
    -4 1 6 63.47
    -4 1 6 60.8
    3 -1 -6 4.93
    3 -1 -6 4.16
    3 -1 -6 4.12
    3 -1 -6 4.46
    -3 1 6 4.42
    -3 1 6 4.47
    -3 1 6 4.2
    -3 1 6 4.66
    -3 1 6 4.47
    2 -1 -6 30.18
    2 -1 -6 30.38
    2 -1 -6 29.82
    -2 1 6 30.69
    -2 1 6 30.01
    -2 1 6 30.91
    -2 1 6 29.66
    -2 1 6 29.06
    1 -1 -6 26.62
    1 -1 -6 27.15
    1 -1 -6 25.65
    -1 1 6 25.76
    -1 1 6 26.29
    0 -1 -6 3.37
    0 -1 -6 3.48
    0 -1 -6 3.19
    0 1 6 3.71
    0 1 6 3.69
    0 1 6 3.26
    -1 -1 -6 48.15
    -1 -1 -6 48.6
    1 1 6 49.06
    1 1 6 49.04
    1 1 6 50
    -2 -1 -6 -0.15
    -2 -1 -6 0.1
    -2 -1 -6 -0.09
    -2 -1 -6 -0.02
    2 1 6 0.1
    2 1 6 -0.03
    2 1 6 0
    -3 -1 -6 -0.07
    -3 -1 -6 -0.03
    -3 -1 -6 0.11
    -3 -1 -6 0.09
    3 1 6 0.1
    3 1 6 0.08
    -4 -1 -6 52.84
    -4 -1 -6 53.09
    -4 -1 -6 54.76
    -4 -1 -6 53.75
    4 1 6 54.7
    4 1 6 50.91
    -5 -1 -6 0.07
    -5 -1 -6 0.14
    -5 -1 -6 0.26
    -5 -1 -6 0.3
    5 1 6 0.23
    5 1 6 0.04
    -6 -1 -6 12.1
    -6 -1 -6 13.27
    -6 -1 -6 13.37
    -6 -1 -6 11.71
    -6 -1 -6 12.69
    6 1 6 13.64
    6 1 6 12.44
    -7 -1 -6 15.44
    -7 -1 -6 15.94
    -7 -1 -6 18.43
    -7 -1 -6 16.33
    -7 -1 -6 18.15
    7 1 6 17.26
    7 1 6 17.57
    -8 -1 -6 3.5
    -8 -1 -6 3.21
    -8 -1 -6 4.15
    -8 -1 -6 4.88
    -8 -1 -6 4.22
    -8 -1 -6 3.48
    8 1 6 4.14
    8 1 6 3.55
    -9 -1 -6 0.3
    -9 -1 -6 -0.35
    -9 -1 -6 0.19
    -9 -1 -6 0.58
    -9 -1 -6 0.61
    -9 -1 -6 -0.53
    9 1 6 -0.31
    9 1 6 -0.23
    -10 -1 -6 2.33
    -10 -1 -6 -0.98
    -10 -1 -6 -1.32
    -10 -1 -6 0.19
    -10 -1 -6 -0.59
    -10 -1 -6 0.93
    10 1 6 0.9
    -11 -1 -6 1.28
    11 1 6 0.42
    13 -2 -6 5.69
    -13 2 6 5.46
    -13 2 6 4.81
    12 -2 -6 2.22
    12 -2 -6 1.69
    -12 2 6 1.53
    -12 2 6 1.82
    -12 2 6 1.28
    11 -2 -6 0.07
    11 -2 -6 0.42
    -11 2 6 0.71
    -11 2 6 0.15
    -11 2 6 -0.04
    -11 2 6 -0.16
    10 -2 -6 3.88
    10 -2 -6 4.47
    -10 2 6 3.94
    -10 2 6 4.91
    -10 2 6 3.53
    -10 2 6 3.54
    9 -2 -6 2.57
    9 -2 -6 2.94
    -9 2 6 3.2
    -9 2 6 3.23
    -9 2 6 3.58
    -9 2 6 2.89
    8 -2 -6 10.2
    8 -2 -6 7.58
    -8 2 6 8.55
    -8 2 6 7.58
    -8 2 6 7.76
    -8 2 6 7.56
    7 -2 -6 1.84
    7 -2 -6 2.6
    -7 2 6 1.97
    -7 2 6 2.17
    -7 2 6 2.15
    6 -2 -6 15.2
    6 -2 -6 17.31
    -6 2 6 15.58
    -6 2 6 16.29
    -6 2 6 16.18
    5 -2 -6 0.85
    5 -2 -6 1.19
    5 -2 -6 1.23
    5 -2 -6 1.07
    -5 2 6 1.07
    -5 2 6 1.1
    -5 2 6 1.19
    4 -2 -6 3.58
    4 -2 -6 4.49
    4 -2 -6 3.98
    -4 2 6 3.99
    -4 2 6 4.14
    -4 2 6 3.9
    3 -2 -6 4.42
    3 -2 -6 4.59
    3 -2 -6 4.42
    -3 2 6 4.32
    -3 2 6 4.86
    -3 2 6 5.06
    -3 2 6 4.09
    2 -2 -6 0.39
    2 -2 -6 0.34
    2 -2 -6 0.56
    -2 2 6 0.26
    -2 2 6 0.24
    -2 2 6 0.34
    -2 2 6 0.23
    1 -2 -6 8.47
    1 -2 -6 8.02
    1 -2 -6 8.92
    -1 2 6 8.72
    -1 2 6 7.7
    -1 2 6 8.33
    0 -2 -6 2.53
    0 -2 -6 1.82
    0 -2 -6 2.25
    0 2 6 2.21
    0 2 6 2.07
    0 2 6 2.53
    -1 -2 -6 5.73
    -1 -2 -6 5.32
    -1 -2 -6 5.45
    1 2 6 5.28
    1 2 6 5.46
    1 2 6 6.25
    -2 -2 -6 53.56
    -2 -2 -6 55.65
    -2 -2 -6 54.45
    2 2 6 55.91
    2 2 6 54.91
    2 2 6 55.21
    -3 -2 -6 10.57
    -3 -2 -6 12.25
    -3 -2 -6 10.97
    3 2 6 10.44
    3 2 6 11.12
    3 2 6 12.07
    -4 -2 -6 14.22
    -4 -2 -6 15.63
    -4 -2 -6 14.2
    4 2 6 14.65
    4 2 6 14.47
    -5 -2 -6 0.06
    -5 -2 -6 0.06
    -5 -2 -6 0.28
    5 2 6 0.06
    5 2 6 -0.04
    -6 -2 -6 22.55
    -6 -2 -6 22
    -6 -2 -6 20.86
    6 2 6 21.74
    6 2 6 22.34
    -7 -2 -6 2.15
    -7 -2 -6 1.35
    7 2 6 2.04
    7 2 6 2.32
    -8 -2 -6 7.61
    -8 -2 -6 6.9
    -8 -2 -6 7
    -8 -2 -6 6.56
    -8 -2 -6 6.32
    -8 -2 -6 5.8
    8 2 6 6.39
    8 2 6 5.08
    -9 -2 -6 7.34
    -9 -2 -6 8.52
    -9 -2 -6 7.94
    -9 -2 -6 6.92
    -9 -2 -6 7.6
    -9 -2 -6 7.66
    9 2 6 9.61
    9 2 6 8.77
    -10 -2 -6 3.81
    -10 -2 -6 5.89
    -10 -2 -6 5.68
    -10 -2 -6 6.28
    10 2 6 4.77
    10 2 6 4.48
    -13 3 6 1.86
    -13 3 6 3.91
    12 -3 -6 -0.03
    12 -3 -6 2.41
    -12 3 6 -0.91
    -12 3 6 0.09
    -12 3 6 0.15
    11 -3 -6 1.67
    11 -3 -6 1.3
    -11 3 6 1.67
    -11 3 6 1.55
    -11 3 6 0.82
    -11 3 6 1.08
    10 -3 -6 12.76
    10 -3 -6 11.64
    -10 3 6 12.9
    -10 3 6 10.98
    -10 3 6 13.12
    -10 3 6 13.2
    9 -3 -6 2.83
    9 -3 -6 1.99
    -9 3 6 3.15
    -9 3 6 2.72
    -9 3 6 2.59
    -9 3 6 3.02
    8 -3 -6 5.87
    8 -3 -6 6.58
    -8 3 6 5.71
    -8 3 6 5.77
    -8 3 6 4.92
    7 -3 -6 20.1
    -7 3 6 20.72
    -7 3 6 20.17
    -7 3 6 21.06
    6 -3 -6 24.4
    6 -3 -6 24.53
    6 -3 -6 25.91
    -6 3 6 27.21
    -6 3 6 25.78
    -6 3 6 25.78
    -6 3 6 26.55
    5 -3 -6 16.13
    5 -3 -6 16.49
    5 -3 -6 17.32
    -5 3 6 16.66
    -5 3 6 17.25
    -5 3 6 16.13
    -5 3 6 16.98
    4 -3 -6 41.14
    4 -3 -6 42
    4 -3 -6 41.28
    -4 3 6 42.29
    -4 3 6 41.61
    -4 3 6 42.08
    -4 3 6 38.92
    3 -3 -6 1.94
    3 -3 -6 2.01
    3 -3 -6 1.94
    -3 3 6 2.18
    -3 3 6 2.1
    -3 3 6 2.28
    2 -3 -6 168.07
    2 -3 -6 166.65
    2 -3 -6 163.78
    2 -3 -6 164.86
    -2 3 6 166.62
    -2 3 6 162.69
    -2 3 6 168.4
    -2 3 6 165.71
    1 -3 -6 51.41
    1 -3 -6 51.61
    1 -3 -6 48.79
    1 -3 -6 51.03
    -1 3 6 50.58
    -1 3 6 50.08
    -1 3 6 48.51
    -1 3 6 49.95
    0 -3 -6 10.77
    0 -3 -6 10.67
    0 -3 -6 11.66
    0 -3 -6 11.81
    0 3 6 10.84
    0 3 6 11.34
    0 3 6 11.51
    0 3 6 11.14
    -1 -3 -6 64.56
    -1 -3 -6 66.38
    -1 -3 -6 62.87
    -1 -3 -6 64.22
    1 3 6 66.35
    1 3 6 65.37
    1 3 6 67.43
    1 3 6 65.36
    -2 -3 -6 12.72
    -2 -3 -6 13.24
    -2 -3 -6 13.52
    -2 -3 -6 12.63
    2 3 6 12.77
    2 3 6 12.69
    2 3 6 13.05
    2 3 6 12.74
    -3 -3 -6 6.7
    -3 -3 -6 5.8
    -3 -3 -6 6.68
    3 3 6 6.27
    3 3 6 5.99
    -4 -3 -6 3.06
    -4 -3 -6 2.82
    -4 -3 -6 1.98
    4 3 6 2.55
    4 3 6 2.32
    -5 -3 -6 6.71
    -5 -3 -6 6.19
    -5 -3 -6 5.24
    5 3 6 5.57
    5 3 6 6.1
    -6 -3 -6 8.36
    -6 -3 -6 8.11
    -6 -3 -6 8.06
    6 3 6 7.76
    6 3 6 8.04
    -7 -3 -6 5.51
    -7 -3 -6 4.36
    -7 -3 -6 5.99
    7 3 6 5.28
    7 3 6 5.37
    -8 -3 -6 0.99
    -8 -3 -6 0.77
    -8 -3 -6 0.22
    -8 -3 -6 0.6
    8 3 6 0.23
    8 3 6 0.71
    -9 -3 -6 6.78
    -9 -3 -6 7.97
    -9 -3 -6 6.91
    -9 -3 -6 6.9
    -9 -3 -6 6.99
    9 3 6 7.26
    9 3 6 10.72
    -10 -3 -6 1.65
    -10 -3 -6 0.96
    -10 -3 -6 -0.97
    10 3 6 2.11
    10 3 6 1.22
    13 -4 -6 1.42
    -13 4 6 0.63
    -13 4 6 0.88
    12 -4 -6 0.29
    12 -4 -6 -0.16
    -12 4 6 -0.06
    -12 4 6 -0.12
    -12 4 6 -1.49
    11 -4 -6 0.81
    11 -4 -6 2.09
    -11 4 6 0.45
    -11 4 6 2.69
    -11 4 6 1.56
    -11 4 6 3.14
    10 -4 -6 0.43
    10 -4 -6 1.7
    -10 4 6 0.64
    -10 4 6 0.9
    -10 4 6 0.69
    9 -4 -6 16.49
    9 -4 -6 17.47
    -9 4 6 16.71
    -9 4 6 14.69
    -9 4 6 15.63
    8 -4 -6 0.69
    8 -4 -6 0.32
    -8 4 6 0.53
    -8 4 6 0.87
    -8 4 6 0.66
    7 -4 -6 0.5
    7 -4 -6 0.3
    7 -4 -6 0.63
    -7 4 6 0.32
    -7 4 6 0.42
    -7 4 6 0.52
    -7 4 6 0.51
    6 -4 -6 81.92
    6 -4 -6 80.97
    6 -4 -6 83.34
    -6 4 6 86.63
    -6 4 6 83.39
    -6 4 6 83.92
    -6 4 6 79.83
    5 -4 -6 0.1
    5 -4 -6 -0.24
    5 -4 -6 0.11
    -5 4 6 0.3
    -5 4 6 0.11
    -5 4 6 -0.08
    -5 4 6 0.04
    4 -4 -6 22.67
    4 -4 -6 23.39
    4 -4 -6 22.27
    -4 4 6 22.51
    -4 4 6 24.44
    -4 4 6 23.95
    -4 4 6 23.73
    3 -4 -6 82.54
    3 -4 -6 80.57
    3 -4 -6 82.9
    3 -4 -6 82.06
    -3 4 6 79.99
    -3 4 6 82.94
    -3 4 6 80.81
    -3 4 6 83.71
    2 -4 -6 3.64
    2 -4 -6 2.68
    2 -4 -6 2.84
    2 -4 -6 2.98
    -2 4 6 2.52
    -2 4 6 2.97
    -2 4 6 2.31
    -2 4 6 2.67
    1 -4 -6 4.18
    1 -4 -6 3.95
    1 -4 -6 4.62
    1 -4 -6 3.74
    -1 4 6 3.98
    -1 4 6 3.75
    -1 4 6 4.05
    -1 4 6 3.87
    0 -4 -6 0.98
    0 -4 -6 1.54
    0 -4 -6 1.58
    0 4 6 1.22
    0 4 6 1.58
    0 4 6 1.47
    0 4 6 1.54
    -1 -4 -6 14.49
    -1 -4 -6 13.42
    -1 -4 -6 13.62
    -1 -4 -6 14.31
    1 4 6 14.2
    1 4 6 13.78
    1 4 6 13.92
    1 4 6 13.63
    -2 -4 -6 10.19
    -2 -4 -6 8.21
    -2 -4 -6 9.64
    -2 -4 -6 9.03
    2 4 6 8.95
    2 4 6 9.7
    2 4 6 9.47
    2 4 6 9.29
    -3 -4 -6 22.76
    -3 -4 -6 24.53
    -3 -4 -6 22.89
    -3 -4 -6 23.57
    3 4 6 23.53
    3 4 6 24.05
    3 4 6 24.14
    -4 -4 -6 0.55
    -4 -4 -6 0.3
    -4 -4 -6 0.41
    -4 -4 -6 -0.35
    4 4 6 0.29
    4 4 6 0.4
    -5 -4 -6 13.17
    -5 -4 -6 13.01
    -5 -4 -6 13.05
    5 4 6 12.72
    5 4 6 12.4
    -6 -4 -6 2.61
    -6 -4 -6 2.52
    -6 -4 -6 2.23
    6 4 6 2.21
    6 4 6 2.59
    -7 -4 -6 -0.04
    -7 -4 -6 0.16
    -7 -4 -6 0.92
    7 4 6 0.64
    7 4 6 0.31
    -8 -4 -6 -0.78
    -8 -4 -6 0.03
    -8 -4 -6 1.05
    -8 -4 -6 1.39
    8 4 6 0.71
    8 4 6 0.29
    -9 -4 -6 -0.37
    -9 -4 -6 -1.14
    -9 -4 -6 0.16
    9 4 6 0.55
    9 4 6 1.48
    -10 -4 -6 4.22
    -10 -4 -6 2.55
    10 4 6 3.07
    10 4 6 1.75
    13 -5 -6 0.72
    -13 5 6 0.56
    -13 5 6 0.33
    -13 5 6 0.28
    12 -5 -6 5.55
    -12 5 6 6.32
    -12 5 6 5.01
    -12 5 6 7.59
    -12 5 6 4.71
    11 -5 -6 3.47
    11 -5 -6 5.2
    -11 5 6 4.56
    -11 5 6 3.78
    -11 5 6 4.38
    -11 5 6 4.84
    10 -5 -6 4.45
    10 -5 -6 3.82
    -10 5 6 3.77
    -10 5 6 3.46
    -10 5 6 3.39
    -10 5 6 4.02
    9 -5 -6 8.05
    9 -5 -6 10.47
    -9 5 6 7.66
    -9 5 6 7.76
    -9 5 6 8.98
    -9 5 6 7.24
    8 -5 -6 0.65
    8 -5 -6 -0.19
    -8 5 6 -0.37
    -8 5 6 0.05
    -8 5 6 0.04
    -8 5 6 -0.03
    7 -5 -6 -0.04
    7 -5 -6 -0.28
    7 -5 -6 0.25
    -7 5 6 0.01
    -7 5 6 0.18
    -7 5 6 0.21
    -7 5 6 0.08
    6 -5 -6 0.71
    6 -5 -6 0.99
    6 -5 -6 0.83
    -6 5 6 0.76
    -6 5 6 0.76
    -6 5 6 0.98
    -6 5 6 0.95
    5 -5 -6 12.59
    5 -5 -6 11.57
    5 -5 -6 12.33
    -5 5 6 12.91
    -5 5 6 11.86
    -5 5 6 12.3
    -5 5 6 11.76
    -5 5 6 12.3
    4 -5 -6 27.5
    4 -5 -6 30.75
    4 -5 -6 27.26
    4 -5 -6 26.69
    -4 5 6 27.66
    -4 5 6 27.34
    -4 5 6 28.21
    -4 5 6 26.98
    -4 5 6 28.81
    3 -5 -6 24.31
    3 -5 -6 21.15
    3 -5 -6 19.86
    3 -5 -6 20.97
    -3 5 6 21.22
    -3 5 6 21.2
    -3 5 6 20.66
    -3 5 6 21.35
    -3 5 6 22.29
    2 -5 -6 36.32
    2 -5 -6 34.86
    2 -5 -6 36.88
    2 -5 -6 39.12
    -2 5 6 34.09
    -2 5 6 37.26
    -2 5 6 35.75
    -2 5 6 36.19
    -2 5 6 37
    1 -5 -6 2.06
    1 -5 -6 2.19
    1 -5 -6 2
    1 -5 -6 2.03
    -1 5 6 1.78
    -1 5 6 1.6
    -1 5 6 2.14
    -1 5 6 1.56
    -1 5 6 1.91
    0 -5 -6 18.87
    0 -5 -6 18.66
    0 -5 -6 18.92
    0 -5 -6 20.41
    0 5 6 19.35
    0 5 6 19.24
    0 5 6 18.1
    0 5 6 18.85
    0 5 6 17.54
    -1 -5 -6 93.75
    -1 -5 -6 94.91
    -1 -5 -6 95.98
    1 5 6 94.69
    1 5 6 94.87
    1 5 6 96.5
    1 5 6 96.75
    -2 -5 -6 2.98
    -2 -5 -6 2.89
    -2 -5 -6 2.09
    2 5 6 2.91
    2 5 6 3.29
    2 5 6 3.09
    2 5 6 2.73
    -3 -5 -6 -0.16
    -3 -5 -6 -0.41
    -3 -5 -6 -0.18
    -3 -5 -6 -0.11
    3 5 6 0.13
    3 5 6 0.15
    3 5 6 0.24
    -4 -5 -6 6.11
    -4 -5 -6 4.88
    -4 -5 -6 5.62
    -4 -5 -6 6.44
    4 5 6 6.1
    4 5 6 6.28
    4 5 6 5.95
    -5 -5 -6 7.31
    -5 -5 -6 6.9
    -5 -5 -6 6.77
    -5 -5 -6 7.15
    5 5 6 6.84
    5 5 6 6.96
    -6 -5 -6 0.24
    -6 -5 -6 -0.59
    -6 -5 -6 0.33
    -6 -5 -6 -0.18
    6 5 6 0.55
    6 5 6 0.23
    -7 -5 -6 6.44
    -7 -5 -6 5.95
    -7 -5 -6 7.01
    -7 -5 -6 4.97
    7 5 6 6.18
    7 5 6 6.55
    -8 -5 -6 6.36
    -8 -5 -6 4.84
    -8 -5 -6 5.32
    -8 -5 -6 4.59
    8 5 6 4.65
    8 5 6 6.25
    -9 -5 -6 6.46
    -9 -5 -6 5.63
    9 5 6 7.87
    12 -6 -6 4.01
    12 -6 -6 2.36
    -12 6 6 3.49
    -12 6 6 2.53
    11 -6 -6 2.09
    11 -6 -6 1.76
    -11 6 6 2.79
    -11 6 6 2.61
    -11 6 6 3.37
    -11 6 6 2.33
    10 -6 -6 5.43
    10 -6 -6 5.29
    -10 6 6 5.12
    -10 6 6 5.74
    -10 6 6 4.43
    -10 6 6 6.15
    9 -6 -6 0.14
    9 -6 -6 0.15
    -9 6 6 0.88
    -9 6 6 1.27
    -9 6 6 1.13
    -9 6 6 0.3
    8 -6 -6 2.11
    8 -6 -6 2.79
    8 -6 -6 2.78
    -8 6 6 2.66
    -8 6 6 1.4
    -8 6 6 2.14
    7 -6 -6 29.66
    7 -6 -6 30.74
    7 -6 -6 30.36
    -7 6 6 30.16
    -7 6 6 30.21
    -7 6 6 31.1
    -7 6 6 28.76
    -7 6 6 30.81
    6 -6 -6 12.11
    6 -6 -6 11.4
    -6 6 6 13.52
    -6 6 6 12.65
    -6 6 6 11.84
    -6 6 6 12.4
    -6 6 6 12.12
    5 -6 -6 1.91
    5 -6 -6 2.09
    5 -6 -6 2.11
    5 -6 -6 2.06
    -5 6 6 2.66
    -5 6 6 1.34
    -5 6 6 2.27
    -5 6 6 2.11
    -5 6 6 2.43
    4 -6 -6 33.64
    4 -6 -6 33.01
    4 -6 -6 35.31
    4 -6 -6 35
    -4 6 6 34.5
    -4 6 6 34.46
    -4 6 6 33.62
    -4 6 6 33.7
    -4 6 6 33.57
    3 -6 -6 0.18
    3 -6 -6 0.26
    3 -6 -6 0.04
    3 -6 -6 0.26
    -3 6 6 0.05
    -3 6 6 -0.02
    -3 6 6 -0.02
    -3 6 6 0.07
    -3 6 6 0.35
    2 -6 -6 31.66
    2 -6 -6 31.84
    2 -6 -6 32.38
    2 -6 -6 32.75
    -2 6 6 30.48
    -2 6 6 31.48
    -2 6 6 33.26
    -2 6 6 30.32
    -2 6 6 31.14
    1 -6 -6 19.09
    1 -6 -6 19.25
    1 -6 -6 16.79
    1 -6 -6 19.61
    -1 6 6 19.14
    -1 6 6 19.3
    -1 6 6 19.76
    -1 6 6 20.12
    -1 6 6 18.17
    0 -6 -6 2.2
    0 -6 -6 2.46
    0 -6 -6 1.94
    0 -6 -6 2.24
    0 6 6 1.56
    0 6 6 2.08
    0 6 6 2.13
    0 6 6 2.38
    0 6 6 2.03
    -1 -6 -6 32.42
    -1 -6 -6 33.1
    -1 -6 -6 32.66
    -1 -6 -6 33.66
    1 6 6 31.67
    1 6 6 31.13
    1 6 6 32.48
    1 6 6 32.8
    1 6 6 32.8
    -2 -6 -6 0.9
    -2 -6 -6 1.03
    -2 -6 -6 1.14
    -2 -6 -6 1.57
    2 6 6 1.19
    2 6 6 1
    2 6 6 0.89
    -3 -6 -6 0.24
    -3 -6 -6 0.23
    -3 -6 -6 0.27
    -3 -6 -6 0.14
    3 6 6 0.17
    3 6 6 -0.36
    3 6 6 0.29
    -4 -6 -6 -0.54
    -4 -6 -6 -0.1
    -4 -6 -6 0.18
    4 6 6 0.13
    4 6 6 0.02
    4 6 6 0.17
    -5 -6 -6 21.67
    -5 -6 -6 23.73
    -5 -6 -6 22.48
    5 6 6 21.1
    5 6 6 21.82
    -6 -6 -6 0.65
    -6 -6 -6 0.18
    -6 -6 -6 0.05
    -6 -6 -6 0.15
    6 6 6 0.34
    6 6 6 0.28
    -7 -6 -6 1.69
    -7 -6 -6 1.61
    -7 -6 -6 1.01
    7 6 6 1.16
    7 6 6 1.24
    -8 -6 -6 -0.13
    -8 -6 -6 0.11
    8 6 6 1.28
    8 6 6 0.9
    -9 -6 -6 0.29
    9 6 6 -0.02
    9 6 6 0.4
    12 -7 -6 2.3
    12 -7 -6 2.67
    -12 7 6 4.2
    -12 7 6 2.17
    11 -7 -6 5.21
    -11 7 6 3.9
    -11 7 6 2.51
    -11 7 6 6.01
    10 -7 -6 0.37
    10 -7 -6 0.81
    -10 7 6 0.1
    -10 7 6 0.57
    -10 7 6 0.02
    -10 7 6 0.28
    9 -7 -6 -0.09
    9 -7 -6 -0.68
    9 -7 -6 -0.31
    -9 7 6 0.04
    -9 7 6 0.11
    -9 7 6 -0.01
    -9 7 6 -0.37
    8 -7 -6 20.59
    8 -7 -6 22.14
    8 -7 -6 20.07
    -8 7 6 19.32
    -8 7 6 20.77
    -8 7 6 21.13
    -8 7 6 21.17
    -8 7 6 22.1
    7 -7 -6 14.15
    7 -7 -6 16.5
    7 -7 -6 13.25
    -7 7 6 15.22
    -7 7 6 14.73
    -7 7 6 15.24
    -7 7 6 14.21
    -7 7 6 14.96
    6 -7 -6 1.53
    6 -7 -6 1.49
    6 -7 -6 2.06
    -6 7 6 2.05
    -6 7 6 1.37
    -6 7 6 1.52
    -6 7 6 2.01
    -6 7 6 1.25
    5 -7 -6 0.25
    5 -7 -6 0.7
    5 -7 -6 0.65
    5 -7 -6 0.31
    -5 7 6 0.63
    -5 7 6 0.59
    -5 7 6 0.29
    -5 7 6 0.66
    -5 7 6 0.25
    4 -7 -6 0.27
    4 -7 -6 0.11
    4 -7 -6 0.01
    4 -7 -6 0.23
    -4 7 6 0.37
    -4 7 6 0.16
    -4 7 6 0.44
    -4 7 6 -0.16
    -4 7 6 0.59
    3 -7 -6 4.06
    3 -7 -6 4.21
    3 -7 -6 4.08
    3 -7 -6 3.14
    -3 7 6 3.92
    -3 7 6 4.15
    -3 7 6 3.73
    -3 7 6 4.34
    -3 7 6 3.46
    2 -7 -6 0.28
    2 -7 -6 0.18
    2 -7 -6 0.15
    2 -7 -6 0.89
    -2 7 6 -0.04
    -2 7 6 -0.07
    -2 7 6 0.63
    -2 7 6 0.58
    -2 7 6 0.48
    1 -7 -6 0.33
    1 -7 -6 1.2
    1 -7 -6 0.44
    1 -7 -6 0.31
    -1 7 6 0.39
    -1 7 6 0.69
    -1 7 6 0.8
    -1 7 6 0.35
    -1 7 6 0.46
    0 -7 -6 0.11
    0 -7 -6 0.16
    0 -7 -6 -0.22
    0 7 6 -0.08
    0 7 6 0.5
    0 7 6 0.36
    0 7 6 -0.14
    0 7 6 0.03
    -1 -7 -6 16.07
    -1 -7 -6 15.91
    -1 -7 -6 14.77
    -1 -7 -6 15.72
    1 7 6 15.99
    1 7 6 16.28
    1 7 6 17.74
    1 7 6 15.72
    1 7 6 16.75
    -2 -7 -6 17.72
    -2 -7 -6 17.47
    -2 -7 -6 18.38
    -2 -7 -6 17.63
    2 7 6 16.74
    2 7 6 18.3
    2 7 6 17.91
    2 7 6 17.23
    -3 -7 -6 1.37
    -3 -7 -6 1.55
    -3 -7 -6 1.88
    -3 -7 -6 1.88
    3 7 6 2.28
    3 7 6 1.74
    3 7 6 1.14
    -4 -7 -6 -0.36
    -4 -7 -6 0
    -4 -7 -6 0.72
    4 7 6 0.52
    4 7 6 0.61
    4 7 6 0.82
    -5 -7 -6 0.13
    -5 -7 -6 -0.17
    -5 -7 -6 0.21
    -5 -7 -6 -0.14
    5 7 6 -0.19
    5 7 6 0.06
    5 7 6 -0.4
    -6 -7 -6 7.4
    -6 -7 -6 5.53
    -6 -7 -6 7.75
    6 7 6 6.57
    -7 -7 -6 1.15
    -7 -7 -6 0.14
    7 7 6 0.63
    7 7 6 0.02
    -8 -7 -6 -1.09
    8 7 6 0.33
    8 7 6 0.52
    11 -8 -6 1.05
    11 -8 -6 -0.4
    -11 8 6 0.71
    -11 8 6 0.65
    10 -8 -6 1.31
    10 -8 -6 0.89
    -10 8 6 1.18
    -10 8 6 1.65
    9 -8 -6 0.37
    9 -8 -6 -0.02
    9 -8 -6 -0.42
    -9 8 6 -0.71
    -9 8 6 0.18
    -9 8 6 -0.27
    -9 8 6 -1.07
    8 -8 -6 1.26
    8 -8 -6 1.57
    8 -8 -6 0.74
    -8 8 6 1.35
    -8 8 6 0.44
    -8 8 6 1.87
    -8 8 6 0.9
    -8 8 6 0.64
    7 -8 -6 3.11
    7 -8 -6 2.84
    7 -8 -6 3.59
    -7 8 6 3.42
    -7 8 6 2.92
    -7 8 6 2.35
    -7 8 6 2.12
    -7 8 6 3.1
    6 -8 -6 2.39
    6 -8 -6 2.28
    6 -8 -6 1.82
    6 -8 -6 1.31
    -6 8 6 1.8
    -6 8 6 2.17
    -6 8 6 1.69
    -6 8 6 1.65
    -6 8 6 1.93
    5 -8 -6 3.3
    5 -8 -6 1.96
    5 -8 -6 2.74
    5 -8 -6 3.01
    -5 8 6 3.37
    -5 8 6 2.16
    -5 8 6 3.15
    -5 8 6 2.64
    -5 8 6 2.59
    4 -8 -6 0.12
    4 -8 -6 0.33
    4 -8 -6 0.49
    4 -8 -6 0.08
    -4 8 6 0.19
    -4 8 6 0.29
    -4 8 6 0
    -4 8 6 0
    -4 8 6 0.12
    3 -8 -6 11.9
    3 -8 -6 12.01
    3 -8 -6 10.73
    3 -8 -6 11.28
    -3 8 6 10.26
    -3 8 6 11.02
    -3 8 6 12.38
    -3 8 6 10.64
    -3 8 6 9.85
    2 -8 -6 5.59
    2 -8 -6 6.84
    2 -8 -6 5.65
    -2 8 6 5.55
    -2 8 6 6.19
    -2 8 6 5.78
    -2 8 6 5.88
    -2 8 6 6.08
    1 -8 -6 12.23
    1 -8 -6 10.68
    1 -8 -6 11.12
    1 -8 -6 10.2
    -1 8 6 10.57
    -1 8 6 10.64
    -1 8 6 10.68
    -1 8 6 10.48
    -1 8 6 10.51
    0 -8 -6 1.5
    0 -8 -6 1.64
    0 -8 -6 1.86
    0 -8 -6 1.45
    0 8 6 1.35
    0 8 6 0.89
    0 8 6 1.73
    0 8 6 1.19
[truncated: 325,458 more chars]
