# Supplementary material for: Crystal structure of N-(4-oxo-2-sulfanyl­idene-1,3-thia­zolidin-3-yl)-2-(thio­phen-3-yl)acetamide
Source: Acta Crystallogr E Crystallogr Commun. 2017 May 31;73(Pt 6):901–4. doi: 10.1107/S2056989017007629 (PMC5458320; doi:10.1107/S2056989017007629)
Supplement: Supplementary file 2 [file e-73-00901-Isup2.hkl]

#
# h,k,l, Fc-squared, Fo-squared, sigma(Fo-squared), status flag
#
data_I
_shelx_title ' LD03 in P-1 refinement LVM'
_shelx_refln_list_code          4
_shelx_F_calc_maximum      171.41
_exptl_crystal_F_000       560.00
_reflns_d_resolution_high  0.7331

loop_
 _space_group_symop_operation_xyz
 'x, y, z'
 '-x, -y, -z'

_cell_length_a     9.6205
_cell_length_b    10.8252
_cell_length_c    11.5073
_cell_angle_alpha  97.836
_cell_angle_beta  102.720
_cell_angle_gamma  95.047

_shelx_F_squared_multiplier     1.000

loop_
 _refln_index_h
 _refln_index_k
 _refln_index_l
 _refln_F_squared_calc
 _refln_F_squared_meas
 _refln_F_squared_sigma
 _refln_observed_status
   2   0   0       1994.99       2173.96        24.71 o
   3   0   0      12143.78      13130.41       120.72 o
   4   0   0       2234.32       2414.46        24.76 o
   5   0   0       1462.46       1515.68        17.22 o
   6   0   0       1523.92       1561.36        18.66 o
   7   0   0        220.18        216.97         5.68 o
   8   0   0       1521.21       1523.23        17.61 o
   9   0   0         78.95         80.74         4.75 o
  10   0   0          0.35          2.97         4.10 o
  11   0   0        240.99        239.58         8.92 o
  12   0   0        300.13        316.56        13.47 o
 -12   1   0        135.31        136.19        10.47 o
 -11   1   0          7.23         -0.81         4.68 o
 -10   1   0         18.71         14.91         4.84 o
  -9   1   0        275.18        285.60         7.92 o
  -8   1   0       1751.75       1743.29        19.02 o
  -7   1   0       1839.77       1898.15        18.84 o
  -6   1   0         31.62         33.03         3.00 o
  -5   1   0        961.91        960.83        12.97 o
  -4   1   0       6836.11       7331.52        68.98 o
  -3   1   0       4768.21       5025.69        53.63 o
  -2   1   0       8773.68       9501.88        74.01 o
   2   1   0       5061.69       5196.69        38.60 o
   3   1   0        268.17        251.94         3.40 o
   4   1   0       4023.10       3959.97        38.99 o
   5   1   0       1256.11       1227.53        14.72 o
   6   1   0        120.75        130.96         4.58 o
   7   1   0       1094.13       1123.21        15.12 o
   8   1   0        164.07        161.57         5.90 o
   9   1   0        426.81        424.87         9.20 o
  10   1   0          3.52         -8.45         7.73 o
  11   1   0          1.64          2.96         5.05 o
  12   1   0         40.40         43.59         7.23 o
 -12   2   0         94.32         98.25         7.63 o
 -11   2   0        105.46         94.97         6.56 o
 -10   2   0        101.66        118.88         6.43 o
  -9   2   0         38.82         40.52         4.02 o
  -8   2   0         78.57         80.65         4.50 o
  -7   2   0         35.74         37.52         3.68 o
  -6   2   0        556.81        549.67        12.08 o
  -5   2   0       2186.54       2260.14        35.68 o
  -4   2   0          0.16          0.21         1.30 o
  -3   2   0       1000.42       1013.14         9.73 o
  -2   2   0        205.24        232.99         3.18 o
  -1   2   0        701.16        703.68         6.86 o
   0   2   0       9106.58       9845.76        71.59 o
   1   2   0       2307.56       2481.41        22.18 o
   2   2   0       2741.77       2982.97        24.55 o
   3   2   0          8.58          7.54         1.27 o
   4   2   0        716.24        791.01         8.68 o
   5   2   0        869.06        837.34        12.46 o
   6   2   0        916.34        958.44        12.90 o
   7   2   0        260.75        246.75         6.63 o
   8   2   0        344.07        344.70         8.48 o
   9   2   0         97.02         99.48         7.92 o
  10   2   0         27.71         43.12         5.23 o
  11   2   0          5.61          3.92         5.84 o
  12   2   0         17.35         21.84        14.74 o
 -12   3   0         54.08         52.74         8.21 o
 -11   3   0         21.90         24.40         4.84 o
 -10   3   0        554.91        533.54        10.16 o
  -9   3   0         87.78         84.40         5.06 o
  -8   3   0        301.46        285.73         8.67 o
  -7   3   0       1329.00       1271.12        18.30 o
  -6   3   0         29.84         22.51         2.68 o
  -5   3   0       1719.36       1779.19        17.92 o
  -4   3   0          3.64         -0.90         1.29 o
  -3   3   0       1132.58       1173.85        14.55 o
  -2   3   0        398.51        420.32         5.22 o
  -1   3   0       1441.18       1572.90        11.93 o
   0   3   0         17.77         19.21         1.65 o
   1   3   0        346.85        319.66         3.93 o
   2   3   0        982.29       1015.00        10.92 o
   3   3   0        298.76        315.95         5.04 o
   4   3   0       1023.94        974.55         9.68 o
   5   3   0         79.60         76.80         4.32 o
   6   3   0         84.81         74.67         5.93 o
   7   3   0        139.74        132.37         5.67 o
   8   3   0         23.02         18.03         3.93 o
   9   3   0        230.89        238.80         8.60 o
  10   3   0          6.86          7.38         5.96 o
  11   3   0         96.47         88.06         7.27 o
  12   3   0         37.91         14.55        11.02 o
 -12   4   0          0.83          0.03         9.25 o
 -11   4   0        168.85        179.11         7.88 o
 -10   4   0         60.70         58.32         5.24 o
  -9   4   0        163.05        153.15         7.27 o
  -8   4   0        446.35        431.68         8.84 o
  -7   4   0        648.94        640.41         9.72 o
  -6   4   0        287.74        279.51         4.92 o
  -5   4   0        115.16        122.08         3.82 o
  -4   4   0         82.57         85.40         3.01 o
  -3   4   0       2321.23       2399.54        19.50 o
  -2   4   0          0.19          0.19         0.97 o
  -1   4   0        184.12        178.19         2.92 o
   0   4   0        560.98        515.05         5.89 o
   1   4   0        732.79        734.95         7.24 o
   2   4   0        541.71        558.59         8.13 o
   3   4   0        394.42        422.83         6.76 o
   4   4   0         70.90         73.24         3.24 o
   5   4   0        195.26        187.37         5.99 o
   6   4   0          1.88          3.46         2.24 o
   7   4   0          3.88          5.34         3.13 o
   8   4   0        155.07        154.82         6.65 o
   9   4   0        340.66        351.89        10.00 o
  10   4   0         39.29         30.73         9.15 o
  11   4   0          8.43         11.82        20.68 o
 -12   5   0         95.73         91.01        11.34 o
 -11   5   0         74.09         71.67         8.23 o
 -10   5   0         29.96         26.23         6.08 o
  -9   5   0        502.61        500.67        11.57 o
  -8   5   0        399.42        394.38        10.39 o
  -7   5   0          6.08          2.17         2.65 o
  -6   5   0         68.44         81.53         3.59 o
  -5   5   0          7.41         10.02         1.83 o
  -4   5   0        262.74        286.90         4.94 o
  -3   5   0        204.65        227.21         4.65 o
  -2   5   0        106.81        118.48         3.09 o
  -1   5   0          1.56          1.78         1.16 o
   0   5   0         36.24         42.47         1.87 o
   1   5   0          3.26          3.66         1.29 o
   2   5   0       1952.65       2046.27        21.12 o
   3   5   0        395.78        398.23         6.99 o
   4   5   0        498.97        455.85         7.58 o
   5   5   0       1179.31       1215.57        15.99 o
   6   5   0         10.21          8.32         3.82 o
   7   5   0          6.81         12.93         4.29 o
   8   5   0         67.95         69.11         7.64 o
   9   5   0          0.23         -9.94         6.57 o
  10   5   0          4.98          8.19        13.16 o
  11   5   0          0.44        -13.99        13.42 o
 -12   6   0         26.64          2.37        24.07 o
 -11   6   0          0.01         -0.70         9.49 o
 -10   6   0         26.52         26.15         5.91 o
  -9   6   0         28.71         27.78         6.56 o
  -8   6   0        101.26        101.16         6.26 o
  -7   6   0         41.63         37.02         3.17 o
  -6   6   0        926.99        899.86        10.74 o
  -5   6   0         19.82         19.79         2.08 o
  -4   6   0        940.20        921.55         9.70 o
  -3   6   0       2514.26       2580.63        21.65 o
  -2   6   0         15.46         18.79         1.79 o
  -1   6   0        272.04        296.82         5.12 o
   0   6   0        973.27        970.98        10.33 o
   1   6   0         50.72         50.86         2.79 o
   2   6   0          1.00          0.28         1.82 o
   3   6   0        125.40        138.16         5.30 o
   4   6   0         62.45         75.73         5.35 o
   5   6   0        301.84        292.68         8.55 o
   6   6   0         39.39         35.36         4.64 o
   7   6   0        205.35        213.27        14.48 o
   8   6   0          0.16         -8.01         6.37 o
   9   6   0        240.23        241.64        22.56 o
  10   6   0        281.47        286.45        16.73 o
 -11   7   0          1.40          9.71        10.51 o
 -10   7   0        670.47        665.81        29.17 o
  -9   7   0         77.21         67.44         5.26 o
  -8   7   0          4.72          4.68         3.41 o
  -7   7   0        308.06        300.36         6.64 o
  -6   7   0        228.78        207.41         5.36 o
  -5   7   0        133.48        139.33         4.71 o
  -4   7   0         92.46        105.85         3.91 o
  -3   7   0         13.41         17.86         2.04 o
  -2   7   0       1295.79       1239.69        13.63 o
  -1   7   0       2260.76       2290.55        21.60 o
   0   7   0          0.80         -1.49         1.92 o
   1   7   0       5091.03       5011.76        42.76 o
   2   7   0         58.90         51.69         3.05 o
   3   7   0        106.65        107.80         6.72 o
   4   7   0        612.35        603.29        11.47 o
   5   7   0        532.60        476.78        10.09 o
   6   7   0          7.26          3.77         4.25 o
   7   7   0         57.15         55.34         6.01 o
   8   7   0        303.59        312.78        11.63 o
   9   7   0        213.76        218.07        13.80 o
  10   7   0          9.75         10.39        17.46 o
 -11   8   0         69.61         60.69        14.92 o
 -10   8   0          2.36          3.23         6.21 o
  -9   8   0         64.49         59.13         8.39 o
  -8   8   0         24.08         23.71         4.23 o
  -7   8   0          6.52         10.77         3.88 o
  -6   8   0        935.79        912.63        10.92 o
  -5   8   0       1057.66       1051.47        12.83 o
  -4   8   0         34.16         37.20         2.90 o
  -3   8   0        920.76        901.51        11.48 o
  -2   8   0         12.33          7.14         3.64 o
  -1   8   0          0.51          1.80         3.07 o
   0   8   0        656.03        644.94         9.11 o
   1   8   0        217.66        180.32         5.99 o
   2   8   0         82.79         76.01         5.15 o
   3   8   0       1144.05       1184.91        15.39 o
   4   8   0        206.53        197.66         7.79 o
   5   8   0        661.87        662.03        12.59 o
   6   8   0        279.74        280.23        10.17 o
   7   8   0        267.10        273.13        10.43 o
   8   8   0         56.49         59.00         7.45 o
   9   8   0         32.69         17.63        30.51 o
 -10   9   0          1.75         -4.37         6.20 o
  -9   9   0        258.23        276.87        11.19 o
  -8   9   0        251.20        274.09         9.61 o
  -7   9   0         14.49          8.72         4.41 o
  -6   9   0          4.05          1.15         3.82 o
  -5   9   0        225.45        229.99         7.87 o
  -4   9   0        593.02        565.85         9.90 o
  -3   9   0         50.89         50.99         3.69 o
  -2   9   0          7.91          7.31         2.88 o
  -1   9   0        716.76        721.99        10.31 o
   0   9   0          0.86          1.31         2.87 o
   1   9   0        328.95        307.47         8.23 o
   2   9   0         15.14         18.96         4.75 o
   3   9   0        137.27        124.96         6.21 o
   4   9   0        658.55        674.58        16.27 o
   5   9   0         83.79         75.82         6.36 o
   6   9   0        140.80        127.09         7.78 o
   7   9   0         18.12         21.92         6.97 o
   8   9   0         47.27         70.51        10.54 o
   9   9   0         67.34         72.55        35.94 o
 -10  10   0          4.36          7.01         7.65 o
  -9  10   0        270.53        283.73        11.49 o
  -8  10   0          3.25          7.90         6.14 o
  -7  10   0          0.02         -3.41         4.75 o
  -6  10   0        393.25        377.48        10.41 o
  -5  10   0          0.03         -1.17         6.47 o
  -4  10   0        509.23        495.45         9.72 o
  -3  10   0         12.05         11.08         3.50 o
  -2  10   0        203.75        207.42         6.75 o
  -1  10   0        443.01        450.12         8.79 o
   0  10   0          6.84          7.44         3.24 o
   1  10   0        160.49        151.31         9.46 o
   2  10   0        274.98        291.42         9.34 o
   3  10   0        317.31        297.04         9.96 o
   4  10   0         74.99         88.20         7.50 o
   5  10   0        294.32        307.56        11.84 o
   6  10   0        127.17        127.90         8.83 o
   7  10   0          2.97          6.28        11.34 o
   8  10   0         17.34         55.73        24.73 o
  -9  11   0         10.42         28.10        11.52 o
  -8  11   0        215.25        217.80        11.98 o
  -7  11   0         21.31          7.18         5.69 o
  -6  11   0          2.93         -1.95         8.21 o
  -5  11   0        647.18        637.66        20.77 o
  -4  11   0        157.44        159.35         6.64 o
  -3  11   0        163.39        170.09         5.88 o
  -2  11   0       2857.29       2899.74        29.33 o
  -1  11   0         79.60         87.57         5.94 o
   0  11   0         55.61         57.88         4.68 o
   1  11   0        786.30        804.41        11.92 o
   2  11   0         17.56         22.30         6.09 o
   3  11   0        110.13        118.48         8.12 o
   4  11   0          1.84         -0.61         7.46 o
   5  11   0        237.17        227.31        10.99 o
   6  11   0        177.87        160.26        13.07 o
   7  11   0          6.99         10.00        13.09 o
  -8  12   0         54.37         53.48         8.64 o
  -7  12   0        151.82        157.19         9.34 o
  -6  12   0        191.43        195.14        10.74 o
  -5  12   0         39.64         40.87         5.83 o
  -4  12   0        123.82        136.01         6.70 o
  -3  12   0        109.95        108.83         6.25 o
  -2  12   0        145.48        135.16         6.85 o
  -1  12   0        111.86        120.95         6.47 o
   0  12   0          4.14         -5.40         4.68 o
   1  12   0          3.24         -1.83         4.61 o
   2  12   0        318.66        330.71        12.00 o
   3  12   0        212.40        244.12        10.73 o
   4  12   0         37.80         34.84        10.20 o
   5  12   0         26.67         34.75        16.80 o
  -7  13   0         25.10         17.34         9.24 o
  -6  13   0        166.65        153.37         9.86 o
  -5  13   0        136.59        125.73        10.00 o
  -4  13   0          4.28         -4.06         8.92 o
  -3  13   0          1.27          9.43         5.15 o
  -2  13   0         26.39         34.05         6.25 o
  -1  13   0          0.00         15.63        13.96 o
   0  13   0         26.04         27.17         6.46 o
   1  13   0          2.19          2.06         7.08 o
   2  13   0        131.31        112.75        11.14 o
   3  13   0        126.52        122.35        11.08 o
   4  13   0         21.99         32.99        11.64 o
  -5  14   0        173.06        180.07        26.30 o
  -4  14   0         79.77         95.28        15.19 o
  -3  14   0         21.81          9.00        17.08 o
  -2  14   0          2.01          5.54         7.78 o
  -1  14   0        118.19        103.33         7.85 o
   0  14   0         72.61         60.92        10.72 o
   1  14   0          0.09        -13.81        17.51 o
   2  14   0         30.22         43.02        13.42 o
  -2 -14   1         11.55         -1.69        27.46 o
  -1 -14   1        246.17        273.82        18.35 o
   0 -14   1        134.43        147.72         8.49 o
   1 -14   1         97.22        113.42         9.58 o
   2 -14   1          0.22          2.99         6.11 o
   3 -14   1        432.16        433.25        17.07 o
   4 -14   1        118.64        136.04        10.71 o
   5 -14   1          1.87         14.01         7.79 o
  -4 -13   1         13.55         21.01        17.08 o
  -3 -13   1          5.67          8.93         8.19 o
  -2 -13   1         27.46         26.18         7.91 o
  -1 -13   1         64.62         83.92         8.28 o
   0 -13   1         87.73         92.87         7.37 o
   1 -13   1         95.58         97.44         5.55 o
   2 -13   1         31.78         53.48         5.24 o
   3 -13   1         56.53         53.35         6.46 o
   4 -13   1          3.80          6.11         6.24 o
   5 -13   1        584.45        619.95        16.48 o
   6 -13   1          3.15          1.88         6.87 o
   7 -13   1         74.58         75.58        10.03 o
  -6 -12   1          8.61         24.37        11.78 o
  -5 -12   1          4.87          7.83         9.59 o
  -4 -12   1         29.00         25.54        11.71 o
  -3 -12   1        501.60        538.57        19.46 o
  -2 -12   1          2.65          5.47         6.35 o
  -1 -12   1          1.11          4.04         4.53 o
   0 -12   1        708.68        698.73        11.80 o
   1 -12   1         53.93         47.88         4.89 o
   2 -12   1         55.97         64.15         6.31 o
   3 -12   1          3.06          4.37         4.68 o
   4 -12   1         53.17         37.70         5.69 o
   5 -12   1        674.62        684.19        14.85 o
   6 -12   1         11.89         10.77         8.67 o
   7 -12   1          0.14          1.65         6.03 o
   8 -12   1          9.93          7.38        10.21 o
  -7 -11   1        271.90        264.96        20.46 o
  -6 -11   1          0.08         -1.70        10.11 o
  -5 -11   1          2.88          7.61         9.09 o
  -4 -11   1        224.47        229.33        12.84 o
  -3 -11   1        151.38        154.64         7.97 o
  -2 -11   1        151.52        125.72         6.88 o
  -1 -11   1         32.37         24.14         3.95 o
   0 -11   1         53.90         52.28         4.19 o
   1 -11   1        347.38        341.64        12.47 o
   2 -11   1        236.97        223.72         9.98 o
   3 -11   1        410.66        384.82         9.61 o
   4 -11   1        394.50        389.85        10.70 o
   5 -11   1         65.90         59.76         5.96 o
   6 -11   1          0.01         10.28         5.01 o
   7 -11   1        359.51        370.39        13.09 o
   8 -11   1         32.59         28.62         6.51 o
   9 -11   1          2.96         13.76        10.62 o
  -8 -10   1         80.89         80.30        12.62 o
  -7 -10   1         17.41          8.84        11.09 o
  -6 -10   1        133.81        137.11         8.98 o
  -5 -10   1         15.57          7.00         5.75 o
  -4 -10   1          6.64          8.33         5.21 o
  -3 -10   1         72.59         72.58         5.68 o
  -2 -10   1          1.23          2.00         3.90 o
  -1 -10   1        299.42        296.04         6.97 o
   0 -10   1       1691.46       1668.47        17.34 o
   1 -10   1        260.07        270.94         7.27 o
   2 -10   1        206.09        194.22         6.15 o
   3 -10   1        447.76        433.66         8.51 o
   4 -10   1          2.49         -0.08         3.82 o
   5 -10   1        505.91        487.78        11.09 o
   6 -10   1         18.21         19.44         4.68 o
   7 -10   1         80.75         79.95         6.16 o
   8 -10   1        226.32        221.56        11.27 o
   9 -10   1         78.37         90.30        11.37 o
  10 -10   1          9.31        -16.40         9.64 o
  -9  -9   1         31.97         38.85        11.98 o
  -8  -9   1        234.55        252.88        13.43 o
  -7  -9   1          4.81         13.88         6.57 o
  -6  -9   1        225.04        236.64         9.57 o
  -5  -9   1         62.21         66.49         5.86 o
  -4  -9   1         44.46         37.69         5.38 o
  -3  -9   1         33.74         25.64         5.29 o
  -2  -9   1         48.67         46.81         3.27 o
  -1  -9   1         91.33         94.22         4.14 o
   0  -9   1        151.14        150.76         4.94 o
   1  -9   1          5.07          4.44         2.67 o
   2  -9   1        211.52        195.70         5.06 o
   3  -9   1        430.85        424.92         8.99 o
   4  -9   1        265.78        246.00         8.42 o
   5  -9   1         48.08         41.94         4.34 o
   6  -9   1         29.78         30.88         4.24 o
   7  -9   1        199.48        196.28         7.69 o
   8  -9   1         95.00         84.81         6.62 o
   9  -9   1         44.48         41.47         6.74 o
  10  -9   1         85.97         83.38        12.17 o
 -10  -8   1         11.16          1.02        24.92 o
  -9  -8   1        295.99        321.20        27.98 o
  -8  -8   1         71.38         89.12         8.84 o
  -7  -8   1         20.70         14.49         8.09 o
  -6  -8   1        165.93        156.03         7.90 o
  -5  -8   1        144.32        127.62         6.42 o
  -4  -8   1         20.03         22.65         4.00 o
  -3  -8   1       2817.40       2769.38        29.74 o
  -2  -8   1        925.74        878.84        10.35 o
  -1  -8   1        195.40        190.25         4.85 o
   0  -8   1         20.35         14.09         2.64 o
   1  -8   1        286.85        246.00         5.56 o
   2  -8   1        340.80        327.75         6.78 o
   3  -8   1          4.05          2.58         3.08 o
   4  -8   1       1886.71       1836.16        21.02 o
   5  -8   1         52.16         45.84         3.89 o
   6  -8   1          0.22         -2.27         3.39 o
   7  -8   1        567.30        551.02        12.84 o
   8  -8   1         15.93         19.26         5.50 o
   9  -8   1          1.21          6.40         5.02 o
  10  -8   1        213.42        205.44        10.76 o
  11  -8   1          0.68         -2.28         7.99 o
 -10  -7   1         25.43         36.84        41.70 o
  -9  -7   1         27.44         20.26         7.96 o
  -8  -7   1         77.32         74.73         7.34 o
  -7  -7   1        157.86        168.72         8.26 o
  -6  -7   1        412.57        417.71        10.89 o
  -5  -7   1        434.77        447.53        10.25 o
  -4  -7   1         67.51         61.02         6.17 o
  -3  -7   1        882.93        886.77        13.90 o
  -2  -7   1          0.03          2.49         1.82 o
  -1  -7   1        164.00        139.58         4.10 o
   0  -7   1        708.11        702.84         9.06 o
   1  -7   1       2657.77       2632.54        24.30 o
   2  -7   1       5226.60       5432.82        45.36 o
   3  -7   1         32.73         31.82         2.98 o
   4  -7   1       2320.54       2231.11        23.63 o
   5  -7   1        708.52        704.65        11.57 o
   6  -7   1         65.98         60.05         4.43 o
   7  -7   1         79.22         76.96         5.09 o
   8  -7   1        716.20        684.23        14.18 o
   9  -7   1         73.21         71.03         5.53 o
  10  -7   1        412.30        412.31        12.78 o
  11  -7   1         64.01         63.69         7.15 o
 -11  -6   1         34.36         21.92        18.82 o
 -10  -6   1         19.59         31.98         9.72 o
  -9  -6   1         68.90         66.84         8.91 o
  -8  -6   1        125.76        122.07         7.65 o
  -7  -6   1        380.74        385.22        12.74 o
  -6  -6   1         89.14         85.24         5.56 o
  -5  -6   1        123.03        130.80         7.63 o
  -4  -6   1        821.63        884.19        13.05 o
  -3  -6   1          1.03          4.03         2.34 o
  -2  -6   1         32.45         36.29         3.56 o
  -1  -6   1       1643.12       1710.46        16.51 o
   0  -6   1        123.22         89.46         4.43 o
   1  -6   1        563.55        568.88         8.04 o
   2  -6   1         23.83         17.74         1.96 o
   3  -6   1         20.02         23.88         2.35 o
   4  -6   1        113.73        108.46         4.44 o
   5  -6   1        382.59        366.50         7.26 o
   6  -6   1       1698.44       1671.89        22.30 o
   7  -6   1         80.68         71.89         4.23 o
   8  -6   1        143.00        145.39         8.69 o
   9  -6   1        143.58        152.47         9.08 o
  10  -6   1        166.13        168.76         9.28 o
  11  -6   1        181.91        180.77        12.82 o
  12  -6   1         83.08         59.67        20.68 o
 -11  -5   1        129.72         63.06        35.94 o
 -10  -5   1         95.34         87.41         9.77 o
  -9  -5   1         77.84         74.99         8.17 o
  -8  -5   1        955.44        973.81        20.99 o
  -7  -5   1        349.52        362.51        10.81 o
  -6  -5   1         19.85         21.23         3.95 o
  -5  -5   1        208.93        241.36         6.89 o
  -4  -5   1       1311.72       1339.62        16.09 o
  -3  -5   1          1.13          2.36         2.09 o
  -2  -5   1        147.78        138.38         4.49 o
  -1  -5   1        206.98        228.07         4.27 o
   0  -5   1         92.71         81.55         2.66 o
   1  -5   1        254.97        239.63         4.09 o
   2  -5   1        950.68        897.82        10.58 o
   3  -5   1         39.16         38.21         2.85 o
   4  -5   1       1747.82       1814.72        30.93 o
   5  -5   1         76.18         69.62         3.98 o
   6  -5   1       2169.30       2134.20        28.37 o
   7  -5   1        456.25        434.77         9.04 o
   8  -5   1        126.70        124.72         8.12 o
   9  -5   1          0.48          4.29         4.53 o
  10  -5   1         37.77         35.96         5.18 o
  11  -5   1         52.61         55.46         8.31 o
  12  -5   1          9.44         21.17        11.70 o
 -11  -4   1          2.74         -1.40        12.94 o
 -10  -4   1         46.94         40.33         8.48 o
  -9  -4   1          2.53         -2.33         4.89 o
  -8  -4   1        525.34        538.24        10.38 o
  -7  -4   1        369.59        351.66         7.27 o
  -6  -4   1        472.29        450.04         7.53 o
  -5  -4   1        765.11        740.26        10.91 o
  -4  -4   1        740.75        752.26        11.76 o
  -3  -4   1        741.60        616.16         9.87 o
  -2  -4   1        603.04        562.87         7.75 o
  -1  -4   1         78.02         79.31         2.25 o
   0  -4   1       5181.63       5593.78        48.92 o
   1  -4   1        869.31        865.03         8.69 o
   2  -4   1         75.65         67.48         2.71 o
   3  -4   1       1264.63       1422.04        15.55 o
   4  -4   1       1675.24       1674.33        17.16 o
   5  -4   1       3182.68       3243.75        30.89 o
   6  -4   1        415.36        411.25         7.92 o
   7  -4   1         71.80         68.06         4.72 o
   8  -4   1         78.63         81.17         5.88 o
   9  -4   1         31.78         29.09         5.92 o
  10  -4   1         70.19         68.54         5.61 o
  11  -4   1         43.57         44.35         5.71 o
  12  -4   1         35.26         64.95         8.02 o
 -12  -3   1          0.10          3.03        17.51 o
 -11  -3   1         71.57         67.30         6.79 o
 -10  -3   1         88.67         78.57         6.21 o
  -9  -3   1        365.47        395.69        14.68 o
  -8  -3   1         11.11         15.98         4.61 o
  -7  -3   1         82.56         77.50         4.55 o
  -6  -3   1          0.02         -0.86         2.18 o
  -5  -3   1        269.69        229.27         4.59 o
  -4  -3   1        521.50        473.69         6.51 o
  -3  -3   1       1399.52       1416.18        16.27 o
  -2  -3   1       1400.66       1437.21        15.92 o
  -1  -3   1      14135.34      15426.57       129.80 o
   0  -3   1        258.53        250.70         3.42 o
   1  -3   1      19438.62      21634.43       183.67 o
   2  -3   1        796.40        695.08         8.49 o
   3  -3   1       1758.11       1851.51        17.90 o
   4  -3   1         56.52         69.77         3.47 o
   5  -3   1         70.60         54.61         3.13 o
   6  -3   1        232.73        243.18         6.83 o
   7  -3   1        103.54        101.70         5.64 o
   8  -3   1         86.11         90.99         5.80 o
   9  -3   1        168.61        184.36        10.89 o
  10  -3   1        157.06        175.32         7.96 o
  11  -3   1          9.59         11.40         5.80 o
  12  -3   1          9.30         15.44         6.73 o
 -12  -2   1         20.53          8.89        12.29 o
 -11  -2   1          2.00         -2.32         6.62 o
 -10  -2   1         20.98         27.39         4.49 o
  -9  -2   1        310.50        319.50        13.24 o
  -8  -2   1          1.33         -3.65         3.16 o
  -7  -2   1       1902.79       1854.98        21.93 o
  -6  -2   1        150.43        179.46         5.15 o
  -5  -2   1         47.04         51.31         3.13 o
  -4  -2   1          1.81          1.51         1.26 o
  -3  -2   1        117.72        153.46         3.14 o
  -2  -2   1        320.93        334.60         4.03 o
  -1  -2   1        334.58        343.60         4.16 o
   0  -2   1       1197.06       1213.45        13.60 o
   1  -2   1       1130.55       1155.80        14.34 o
   2  -2   1        848.61        872.85         9.01 o
   3  -2   1       1614.32       1641.19        15.16 o
   4  -2   1       2389.21       2499.81        25.61 o
   5  -2   1        608.29        566.42         7.54 o
   6  -2   1        501.80        496.68         8.46 o
   7  -2   1        415.90        397.27         8.13 o
   8  -2   1         33.03         30.47         3.47 o
   9  -2   1        118.51        104.51         8.06 o
  10  -2   1        340.15        342.81        11.57 o
  11  -2   1         83.89         85.90         7.36 o
  12  -2   1         32.92         37.27         9.35 o
 -12  -1   1         13.48         18.25         6.24 o
 -11  -1   1         24.00         27.76         5.07 o
 -10  -1   1         78.96         78.64         5.07 o
  -9  -1   1        127.63        135.74         5.99 o
  -8  -1   1        624.64        595.92         9.71 o
  -7  -1   1         10.08         11.12         3.32 o
  -6  -1   1       1955.95       2057.23        26.96 o
  -5  -1   1       4133.73       4410.37        40.03 o
  -4  -1   1       2359.10       2513.26        23.23 o
  -3  -1   1        923.87       1029.32         9.87 o
  -2  -1   1      29381.05      31944.12       276.49 o
  -1  -1   1        339.80        343.42         5.38 o
   1  -1   1          5.78          2.23         0.76 o
   2  -1   1      17074.02      19626.23       213.66 o
   3  -1   1       1694.17       1888.65        18.32 o
   4  -1   1        176.09        208.29         3.80 o
   5  -1   1       2810.70       2979.58        27.91 o
   6  -1   1       1800.32       1875.01        19.13 o
   7  -1   1          5.03          5.40         2.45 o
   8  -1   1        885.56        882.51        11.83 o
   9  -1   1          6.77          3.20         3.40 o
  10  -1   1          1.12          6.89         4.29 o
  11  -1   1        298.26        317.39        10.26 o
  12  -1   1          2.82         -4.12        12.64 o
 -12   0   1         15.62         16.87         5.87 o
 -11   0   1         78.53         74.21         5.46 o
 -10   0   1       1157.41       1148.42        15.47 o
  -9   0   1        894.52        877.98        12.44 o
  -8   0   1        642.35        622.51        10.28 o
  -7   0   1        949.41        984.15        11.97 o
  -6   0   1        321.66        285.90         5.32 o
  -5   0   1         86.18         72.39         2.68 o
  -4   0   1       3138.67       3569.35        46.28 o
  -3   0   1        145.87        145.26         2.96 o
  -2   0   1       9426.26       9833.61        90.67 o
   1   0   1       1343.82       1331.26        42.28 o
   2   0   1       3436.55       3764.62        45.35 o
   3   0   1       2701.95       2833.95        35.10 o
   4   0   1        385.99        407.24         5.65 o
   5   0   1       3123.36       3272.26        30.33 o
   6   0   1        392.52        356.86         5.88 o
   7   0   1        238.24        240.85         6.38 o
   8   0   1         75.90         79.97         5.26 o
   9   0   1         78.66         97.39         5.14 o
  10   0   1         10.15         11.03         6.75 o
  11   0   1          3.69          4.60         5.50 o
  12   0   1         53.92         66.42         7.61 o
 -12   1   1          4.20         20.56         6.82 o
 -11   1   1        285.53        295.97        10.94 o
 -10   1   1         17.75         16.35         3.79 o
  -9   1   1        293.80        289.16        12.20 o
  -8   1   1        961.19        996.92        12.00 o
  -7   1   1       1261.63       1324.78        13.97 o
  -6   1   1        247.91        238.90         4.74 o
  -5   1   1       2364.35       2418.18        27.89 o
  -4   1   1        103.55         91.66         3.57 o
  -3   1   1        210.75        238.14         6.64 o
  -2   1   1      15991.31      17023.11       189.30 o
  -1   1   1         19.44         17.52         0.86 o
   0   1   1         45.14         25.77         4.41 o
   1   1   1       3601.56       3668.79        29.32 o
   2   1   1         56.20         81.01         1.90 o
   3   1   1         88.59         76.72         2.52 o
   4   1   1          3.25          0.77         2.63 o
   5   1   1          1.19          1.31         1.58 o
   6   1   1        629.08        642.50         8.86 o
   7   1   1         60.64         52.94         5.68 o
   8   1   1         18.69         20.69         3.57 o
   9   1   1        136.24        135.63         6.28 o
  10   1   1        255.54        249.57         8.88 o
  11   1   1         30.67         24.78         7.11 o
  12   1   1         63.28         81.77         9.39 o
 -12   2   1         11.66          5.28         7.88 o
 -11   2   1        198.65        198.21         7.19 o
 -10   2   1        829.36        801.45        11.81 o
  -9   2   1        137.03        135.94         5.76 o
  -8   2   1        833.46        813.24        11.88 o
  -7   2   1       2631.50       2714.45        29.55 o
  -6   2   1         12.39         13.71         2.55 o
  -5   2   1        631.62        708.89         8.88 o
  -4   2   1        160.38        147.62         2.83 o
  -3   2   1         16.65         14.21         1.12 o
  -2   2   1        964.90       1068.09         8.97 o
  -1   2   1        298.14        319.34         3.65 o
   0   2   1        328.83        286.11         5.30 o
   1   2   1        765.80        737.03         8.02 o
   2   2   1        933.87        988.09        10.41 o
   3   2   1        413.38        422.90         5.93 o
   4   2   1         25.10         30.91         3.61 o
   5   2   1       2037.44       2054.47        20.53 o
   6   2   1        520.57        533.65         8.02 o
   7   2   1        281.90        279.33         9.59 o
   8   2   1         97.28        104.36         6.13 o
   9   2   1        171.14        176.19         7.38 o
  10   2   1         16.17         17.18         4.96 o
  11   2   1          3.79         -2.88         9.10 o
  12   2   1          0.78         -6.61         8.20 o
 -12   3   1          3.55          5.99         9.44 o
 -11   3   1        176.95        190.80         7.15 o
 -10   3   1          1.24          2.91         3.56 o
  -9   3   1         39.10         36.78         3.55 o
  -8   3   1          5.74          7.94         4.10 o
  -7   3   1        176.58        170.13         4.98 o
  -6   3   1        396.57        368.00         5.53 o
  -5   3   1       3318.55       3477.35        30.60 o
  -4   3   1       4256.04       4365.31        43.63 o
  -3   3   1        596.14        603.77         6.53 o
  -2   3   1       4920.18       5360.47        41.43 o
  -1   3   1        675.79        662.16         5.93 o
   1   3   1       3293.50       3381.98        26.14 o
   2   3   1        893.14        892.73         9.07 o
   3   3   1         22.22         21.52         2.06 o
   4   3   1        287.21        255.55         5.01 o
   5   3   1         84.53         67.27         3.64 o
   6   3   1        146.66        130.54         5.19 o
   7   3   1        324.91        321.09         7.87 o
   8   3   1          2.46         -1.78         3.75 o
   9   3   1        433.16        442.36        14.76 o
  10   3   1         31.35         27.30         5.92 o
  11   3   1         64.28         52.10        11.30 o
 -12   4   1        137.76        150.72        21.78 o
 -11   4   1        198.04        192.32         9.84 o
 -10   4   1         25.38         17.40         3.86 o
  -9   4   1        763.02        751.20        12.02 o
  -8   4   1       1022.56        951.29        12.49 o
  -7   4   1         17.77         16.22         2.24 o
  -6   4   1        309.77        321.20         5.19 o
  -5   4   1          9.29         12.82         1.97 o
  -4   4   1         71.70         80.48         4.13 o
  -3   4   1        302.30        254.97         4.61 o
  -2   4   1        132.36        117.36         2.39 o
  -1   4   1          0.61         -0.69         0.97 o
   0   4   1      15787.92      17001.82       116.94 o
   1   4   1       2086.15       2179.20        17.96 o
   2   4   1       1093.48       1033.86        10.50 o
   3   4   1       2156.78       2147.66        20.13 o
   4   4   1          0.04         -0.28         2.01 o
   5   4   1        405.13        396.26         7.62 o
   6   4   1        283.71        263.70         7.23 o
   7   4   1        227.61        232.89        14.03 o
   8   4   1        758.46        766.73        13.40 o
   9   4   1        138.62        144.15         9.88 o
  10   4   1          7.95         13.99         5.91 o
  11   4   1        286.95        293.02        23.86 o
 -12   5   1         44.44         37.87        14.60 o
 -11   5   1          7.48          9.94         6.41 o
 -10   5   1          1.53         -6.14         4.85 o
  -9   5   1        107.01        102.82         6.33 o
  -8   5   1       1528.91       1535.66        17.93 o
  -7   5   1         20.13         19.86         2.98 o
  -6   5   1         21.92         11.54         2.50 o
  -5   5   1         46.11         41.04         2.44 o
  -4   5   1       1751.73       1857.00        17.75 o
  -3   5   1        524.06        527.72         6.56 o
  -2   5   1        909.22        942.01         9.16 o
  -1   5   1        286.58        274.27         3.93 o
   0   5   1        110.00        111.17         3.11 o
   1   5   1       1037.30       1087.08        10.44 o
   2   5   1          3.71          4.46         1.34 o
   3   5   1         39.87         40.04         2.85 o
   4   5   1       3888.17       3936.23        35.16 o
   5   5   1        372.14        368.28         7.18 o
   6   5   1        115.28         93.79         4.56 o
   7   5   1        185.46        173.72         8.52 o
   8   5   1        116.82        109.73        11.03 o
   9   5   1          0.01          9.33         6.44 o
  10   5   1        144.23        160.66        12.79 o
  11   5   1        101.46         90.83        14.68 o
 -12   6   1        486.24        521.13        28.65 o
 -11   6   1         26.34         20.91         6.71 o
 -10   6   1         15.68         28.04         6.00 o
  -9   6   1          2.47          9.95         5.21 o
  -8   6   1         16.77         18.61         3.29 o
  -7   6   1         68.61         65.07         3.93 o
  -6   6   1        359.13        306.06         6.18 o
  -5   6   1          1.53          3.70         2.03 o
  -4   6   1       1282.04       1283.29        12.63 o
  -3   6   1        118.83        103.45         3.44 o
  -2   6   1        556.91        575.34         6.54 o
  -1   6   1          6.89          5.12         1.46 o
   0   6   1        151.02        195.30         4.21 o
   1   6   1        367.50        353.86         5.31 o
   2   6   1        158.59        144.10         3.55 o
   3   6   1        551.61        479.58         7.84 o
   4   6   1        248.01        239.63         6.38 o
   5   6   1        879.82        841.24        11.65 o
   6   6   1        294.86        305.48         9.15 o
   7   6   1          5.45         -0.42         4.85 o
   8   6   1         92.15        104.67         8.23 o
   9   6   1        235.18        229.61        13.11 o
  10   6   1          7.41         -0.83        18.03 o
 -12   7   1         12.94         10.22         8.34 o
 -11   7   1         22.50         28.72         6.38 o
 -10   7   1         69.61         66.22         6.09 o
  -9   7   1         32.65         31.06         4.48 o
  -8   7   1        159.31        166.48         7.02 o
  -7   7   1        401.76        409.32         7.58 o
  -6   7   1         36.93         36.12         2.96 o
  -5   7   1        599.26        589.77         8.87 o
  -4   7   1       1031.41        952.76        10.56 o
  -3   7   1       1139.64       1202.65        11.21 o
  -2   7   1        686.43        688.75         7.64 o
  -1   7   1        452.69        393.11         6.33 o
   0   7   1         71.72         67.95         3.61 o
   1   7   1       2210.03       2206.06        19.85 o
   2   7   1       1601.66       1586.88        15.33 o
   3   7   1         27.44         27.75         3.13 o
   4   7   1        322.66        300.30         7.93 o
   5   7   1          7.11          7.60         3.36 o
   6   7   1        129.46        126.40         6.70 o
   7   7   1         99.66         93.62         6.64 o
   8   7   1         69.59         54.86         7.02 o
   9   7   1        193.86        193.15        18.20 o
  10   7   1          2.19         34.30        12.55 o
 -11   8   1         27.97         42.24        16.27 o
 -10   8   1        108.37        110.31         9.92 o
  -9   8   1        236.67        220.51        12.79 o
  -8   8   1          0.09          3.55         3.61 o
  -7   8   1        138.08        120.47         5.28 o
  -6   8   1       1019.06        988.27        12.22 o
  -5   8   1        298.96        268.64         6.26 o
  -4   8   1        115.29        112.97         4.59 o
  -3   8   1       1217.08       1183.53        17.63 o
  -2   8   1        774.09        778.37        11.31 o
  -1   8   1       1120.38       1110.56        11.91 o
   0   8   1       2216.61       2184.83        19.86 o
   1   8   1        200.21        186.60         5.25 o
   2   8   1        365.86        338.35         6.05 o
   3   8   1       1378.70       1310.03        16.10 o
   4   8   1         25.87         26.88         3.88 o
   5   8   1          7.25          3.60         4.64 o
   6   8   1        337.39        325.91        11.34 o
   7   8   1         21.67         18.46         7.05 o
   8   8   1         83.91         88.91         8.85 o
   9   8   1          8.68          2.33        19.83 o
 -11   9   1         88.80         74.59        12.88 o
 -10   9   1         27.63         31.75         5.93 o
  -9   9   1        339.04        335.06        10.45 o
  -8   9   1         44.57         49.92         4.64 o
  -7   9   1         77.25         73.23         4.70 o
  -6   9   1        283.71        283.49        10.54 o
  -5   9   1         12.96         14.69         3.13 o
  -4   9   1          2.31          2.59         2.80 o
  -3   9   1         33.27         32.05         3.41 o
  -2   9   1        511.09        493.12         9.09 o
  -1   9   1         41.57         38.36         3.43 o
   0   9   1          9.89         10.50         2.57 o
   1   9   1        342.68        313.80         6.58 o
   2   9   1         83.00         75.92         6.13 o
   3   9   1          3.85          4.32         4.16 o
   4   9   1         53.78         49.73         5.24 o
   5   9   1          4.22          5.59         5.43 o
   6   9   1         25.06         21.03         6.40 o
   7   9   1         17.91          4.72         7.24 o
   8   9   1         49.20         45.84        14.97 o
 -10  10   1          5.95        -10.57         7.51 o
  -9  10   1          6.97          5.57         5.69 o
  -8  10   1         60.35         54.08         6.07 o
  -7  10   1        200.54        196.30         7.61 o
  -6  10   1        429.08        397.72        10.05 o
  -5  10   1          2.68          8.35         3.88 o
  -4  10   1       1294.29       1234.75        17.26 o
  -3  10   1        554.29        554.68        10.23 o
  -2  10   1         34.53         30.27         3.86 o
  -1  10   1         18.84         17.39         3.52 o
   0  10   1        174.74        189.82         6.74 o
   1  10   1         44.11         38.15         4.18 o
   2  10   1        321.98        325.28         7.62 o
   3  10   1        237.20        247.62        13.53 o
   4  10   1        124.34        118.27         7.50 o
   5  10   1         45.76         56.07         7.04 o
   6  10   1        108.05        124.87         9.55 o
   7  10   1         28.36         50.16        17.37 o
  -9  11   1          1.08          5.21        13.08 o
  -8  11   1         41.14         34.03         9.14 o
  -7  11   1        138.95        145.23         8.31 o
  -6  11   1          0.03         -4.41         4.80 o
  -5  11   1          2.90          3.91         4.29 o
  -4  11   1        554.32        578.18        16.62 o
  -3  11   1          1.84          1.01         4.00 o
  -2  11   1         41.02         50.94         4.89 o
  -1  11   1          9.63         14.72         3.99 o
   0  11   1        100.67         92.82         5.60 o
   1  11   1        705.14        728.59        13.41 o
   2  11   1         71.24         63.55         7.11 o
   3  11   1         21.50         21.69         6.55 o
   4  11   1        132.69        145.16         9.01 o
   5  11   1         44.45         41.77        10.73 o
   6  11   1          6.58         -2.75        16.89 o
  -8  12   1        176.85        180.20        24.17 o
  -7  12   1         12.12          8.88        12.79 o
  -6  12   1         62.45         68.97         7.02 o
  -5  12   1         98.28         96.61         6.56 o
  -4  12   1        113.61        109.28         6.54 o
  -3  12   1         50.61         50.90         5.46 o
  -2  12   1          7.34          4.83         4.49 o
  -1  12   1          5.47         12.19         7.97 o
   0  12   1          0.04         -8.98         4.70 o
   1  12   1         50.44         59.97         5.58 o
   2  12   1        147.48        157.78         9.27 o
   3  12   1         45.39         35.41         7.50 o
   4  12   1        128.07        128.18        11.07 o
   5  12   1        272.78        272.97        20.32 o
  -7  13   1        105.94        117.55        12.90 o
  -6  13   1         89.45         76.24         9.84 o
  -5  13   1         17.57          7.42         6.55 o
  -4  13   1          2.01         -2.40         8.82 o
  -3  13   1         45.70         39.64         8.29 o
  -2  13   1         16.05         25.58        13.27 o
  -1  13   1         47.74         45.72         6.25 o
   0  13   1          0.19          0.33         7.18 o
   1  13   1         11.81         17.25         7.85 o
   2  13   1          3.31          4.87         8.37 o
   3  13   1         38.48         10.56        20.07 o
  -4  14   1         57.40         56.21        18.99 o
  -3  14   1         21.24         15.97         8.39 o
  -2  14   1         10.77         24.10         6.74 o
  -1  14   1        100.83        113.95        15.94 o
   0  14   1         28.49         21.46        17.13 o
   1  14   1        112.87        133.20        15.35 o
  -2 -14   2        110.41        105.70         9.91 o
  -1 -14   2          9.38         14.86         9.25 o
   0 -14   2        108.83        124.21         9.63 o
   1 -14   2         25.10         17.41         8.38 o
   2 -14   2         51.30         55.18         7.50 o
   3 -14   2        765.71        824.30        19.91 o
   4 -14   2          2.48         12.00        14.18 o
   5 -14   2          1.48         10.93         8.93 o
  -5 -13   2         57.78         76.97        17.46 o
  -4 -13   2         39.93         45.26        11.92 o
  -3 -13   2          3.17          5.98        11.51 o
  -2 -13   2        115.85        118.78        10.94 o
  -1 -13   2         31.25         29.07         6.42 o
   0 -13   2         31.03         39.77         6.77 o
   1 -13   2         19.60         14.44         8.16 o
   2 -13   2        105.08        121.43         5.80 o
   3 -13   2        144.16        134.26         7.86 o
   4 -13   2          0.09         -7.75         7.52 o
   5 -13   2         33.33         40.63         7.75 o
   6 -13   2         40.37         32.55         7.75 o
   7 -13   2         12.64         -1.41        12.16 o
  -6 -12   2        115.37         67.85        24.47 o
  -5 -12   2        100.20        113.76        10.86 o
  -4 -12   2         24.56         29.76         7.76 o
  -3 -12   2          2.44          5.09         6.40 o
  -2 -12   2         12.32         14.79         6.27 o
  -1 -12   2         90.10        102.77         5.77 o
   0 -12   2         18.31         21.75         3.95 o
   1 -12   2         63.64         73.24         4.49 o
   2 -12   2        181.04        178.73         7.34 o
   3 -12   2        194.69        196.91        11.45 o
   4 -12   2        355.59        329.95        10.68 o
   5 -12   2         59.15         59.46         6.41 o
   6 -12   2         11.69         12.14         5.46 o
   7 -12   2         33.16         29.01         9.04 o
   8 -12   2        211.62        217.32        17.02 o
  -7 -11   2         16.27          2.44        26.52 o
  -6 -11   2         53.19         52.56         8.67 o
  -5 -11   2         55.99         44.40         7.20 o
  -4 -11   2        472.71        480.71        13.48 o
  -3 -11   2         15.62          8.79         5.46 o
  -2 -11   2       1216.68       1217.01        21.80 o
  -1 -11   2        709.87        715.19        11.39 o
   0 -11   2         93.29        102.50         5.18 o
   1 -11   2         93.72         97.30         4.30 o
   2 -11   2         89.64         84.09         5.86 o
   3 -11   2          0.66          3.04         4.20 o
   4 -11   2        212.76        223.07         8.27 o
   5 -11   2        264.94        260.34         9.39 o
   6 -11   2         78.51         84.95         6.55 o
   7 -11   2        532.38        574.58        19.85 o
   8 -11   2          1.00          5.33         7.45 o
   9 -11   2        131.58        132.62        10.39 o
  -8 -10   2        107.06         94.60        16.72 o
  -7 -10   2          1.49          0.59         7.97 o
  -6 -10   2         12.64          4.17         6.17 o
  -5 -10   2        202.76        177.31         8.64 o
  -4 -10   2         49.70         42.93         5.45 o
  -3 -10   2        180.58        171.39         7.43 o
  -2 -10   2        503.03        523.34        10.92 o
  -1 -10   2        174.17        171.32         6.54 o
   0 -10   2        313.18        295.42         6.85 o
   1 -10   2         97.12         94.40         3.91 o
   2 -10   2        356.37        351.56         7.03 o
   3 -10   2       1136.37       1123.66        16.03 o
   4 -10   2         62.64         54.66         4.81 o
   5 -10   2        424.14        403.01        10.29 o
   6 -10   2          1.67         -2.12         6.09 o
   7 -10   2        151.27        152.31        10.73 o
   8 -10   2         65.98         65.54         6.76 o
   9 -10   2          4.18          5.50         6.35 o
  10 -10   2         45.53         35.67        12.77 o
  -9  -9   2         38.36         27.54        25.03 o
  -8  -9   2         39.92         51.46         9.11 o
  -7  -9   2        233.27        209.44        10.37 o
  -6  -9   2        144.83        146.53        10.29 o
  -5  -9   2        322.13        337.22        11.26 o
  -4  -9   2         13.47         17.68         4.56 o
  -3  -9   2        430.96        421.57         9.96 o
  -2  -9   2        392.97        381.98         6.96 o
  -1  -9   2        211.56        207.06         5.78 o
   0  -9   2         69.39         71.33         5.19 o
   1  -9   2        609.33        607.88        11.66 o
   2  -9   2        195.25        190.07         4.87 o
   3  -9   2          0.12          1.56         3.13 o
   4  -9   2         33.91         24.08         4.80 o
   5  -9   2        668.55        687.76        12.43 o
   6  -9   2       1512.46       1440.83        19.46 o
   7  -9   2         10.20         13.97         5.91 o
   8  -9   2         86.54         78.57         6.47 o
   9  -9   2        221.18        225.35        10.77 o
  10  -9   2        138.84        139.68        18.62 o
 -10  -8   2         14.19         23.22        11.61 o
  -9  -8   2          4.90          4.62         9.12 o
  -8  -8   2        202.15        223.62        16.88 o
  -7  -8   2        330.07        328.16        12.19 o
  -6  -8   2        181.52        156.31         8.14 o
  -5  -8   2        187.71        192.48         9.16 o
  -4  -8   2          3.26          3.13         3.80 o
  -3  -8   2       2536.77       2491.66        29.36 o
  -2  -8   2          0.17          0.65         2.15 o
  -1  -8   2         73.09         74.53         3.31 o
   0  -8   2       2691.41       2674.89        23.32 o
   1  -8   2        357.57        345.66         5.84 o
   2  -8   2         31.27         34.14         3.18 o
   3  -8   2       2587.68       2575.71        27.05 o
   4  -8   2        811.24        784.87        11.91 o
   5  -8   2       1689.63       1630.60        19.78 o
   6  -8   2        565.33        508.46        10.50 o
   7  -8   2        210.36        204.49         7.52 o
   8  -8   2        806.17        799.58        15.04 o
   9  -8   2        663.76        676.25        15.13 o
  10  -8   2         83.55         74.78         7.26 o
  11  -8   2         19.57         21.88         7.56 o
 -10  -7   2        257.48        245.80        17.36 o
  -9  -7   2          0.55         11.15         7.19 o
  -8  -7   2         20.67         21.18         6.43 o
  -7  -7   2        574.36        570.06        13.23 o
  -6  -7   2        275.04        270.87         9.70 o
  -5  -7   2        163.46        154.01         6.78 o
  -4  -7   2        653.68        574.41        11.70 o
  -3  -7   2         28.16         24.17         3.27 o
  -2  -7   2        444.38        478.99         7.15 o
  -1  -7   2        794.27        756.18        10.35 o
   0  -7   2        132.97        136.40         3.84 o
   1  -7   2       2925.93       2964.26        23.05 o
   2  -7   2        533.52        504.05         6.98 o
   3  -7   2        160.16        160.47         5.30 o
   4  -7   2        737.50        736.73        10.88 o
   5  -7   2        123.92        112.43         6.16 o
   6  -7   2          2.37         -1.90         2.86 o
   7  -7   2        597.62        578.86        10.97 o
   8  -7   2        294.77        273.86        10.47 o
   9  -7   2          2.41          5.73         4.38 o
  10  -7   2        128.39        117.05         8.68 o
  11  -7   2          0.07         12.38        10.67 o
 -11  -6   2          9.94          4.18        12.71 o
 -10  -6   2        142.09        131.54        21.73 o
  -9  -6   2          3.25          7.56         6.86 o
  -8  -6   2        264.58        267.17        13.77 o
  -7  -6   2         56.76         51.14         5.19 o
  -6  -6   2         80.80         82.21         5.38 o
  -5  -6   2         89.04         98.62         5.93 o
  -4  -6   2         47.77         40.88         3.53 o
  -3  -6   2       1198.96       1214.88        15.05 o
  -2  -6   2         19.15         12.31         2.58 o
  -1  -6   2        163.27        178.10         4.68 o
   0  -6   2        460.32        476.57         6.04 o
   1  -6   2        126.10        142.15         2.97 o
   2  -6   2        182.59        170.10         3.69 o
   3  -6   2        507.19        509.61        11.05 o
   4  -6   2        115.77        104.36         5.45 o
   5  -6   2         40.26         34.12         3.20 o
   6  -6   2        173.20        157.93         6.43 o
   7  -6   2         75.45         69.44         4.81 o
   8  -6   2         38.74         41.49         4.43 o
   9  -6   2          1.17         -1.31         4.37 o
  10  -6   2         49.07         59.72         6.53 o
  11  -6   2          4.87         13.50         6.30 o
 -11  -5   2         24.17          7.70        10.57 o
 -10  -5   2         22.81         26.12         9.64 o
  -9  -5   2          2.17         13.32         8.27 o
  -8  -5   2         94.96         98.76         6.47 o
  -7  -5   2        147.00        137.42         7.22 o
  -6  -5   2       1885.15       1878.07        27.14 o
  -5  -5   2        473.41        430.29         9.02 o
  -4  -5   2        644.01        677.47        10.18 o
  -3  -5   2        567.45        556.99         8.63 o
  -2  -5   2          3.21          2.30         1.64 o
  -1  -5   2        375.78        325.21         4.91 o
   0  -5   2         34.19         29.54         1.64 o
   1  -5   2         59.09         46.48         2.19 o
   2  -5   2         35.12         25.68         1.73 o
   3  -5   2        312.99        321.47         6.18 o
   4  -5   2        106.86        105.90         4.10 o
   5  -5   2         37.37         34.85         2.64 o
   6  -5   2         52.97         42.02         3.49 o
   7  -5   2          1.98          0.53         2.94 o
   8  -5   2         25.86         16.89         4.43 o
   9  -5   2         17.20         18.30         4.90 o
  10  -5   2         33.59         36.44         7.73 o
  11  -5   2         25.64         28.83         5.86 o
  12  -5   2          0.60        -28.82        26.11 o
 -12  -4   2         16.90         -4.07        13.90 o
 -11  -4   2        234.65        248.08        16.06 o
 -10  -4   2         65.54         56.73         6.81 o
  -9  -4   2        141.29        118.78        14.69 o
  -8  -4   2         12.49         12.65         3.70 o
  -7  -4   2         12.40         11.09         2.87 o
  -6  -4   2        450.09        447.14         7.59 o
  -5  -4   2        735.35        683.15         8.57 o
  -4  -4   2          1.01          1.36         1.53 o
  -3  -4   2       5437.59       5564.77        50.04 o
  -2  -4   2        151.73        154.08         4.00 o
  -1  -4   2       2346.35       2354.21        20.45 o
   0  -4   2       2791.89       2805.45        32.16 o
   1  -4   2          8.05          7.16         1.16 o
   2  -4   2          3.61          5.87         1.19 o
   3  -4   2        995.98        939.46        12.23 o
   4  -4   2        229.81        219.23         4.78 o
   5  -4   2       1101.08       1118.23        11.73 o
   6  -4   2         10.10         12.92         2.85 o
   7  -4   2          1.57          3.22         3.62 o
   8  -4   2        969.95        953.11        25.10 o
   9  -4   2         32.95         35.48         8.06 o
  10  -4   2         16.21         21.65         6.29 o
  11  -4   2         19.75         22.68         6.43 o
  12  -4   2         11.89         13.04         6.81 o
 -12  -3   2        120.49        140.95        11.32 o
 -11  -3   2        604.09        648.79        15.06 o
 -10  -3   2          0.64          3.80         7.57 o
  -9  -3   2        445.62        451.85        10.20 o
  -8  -3   2        238.57        229.21         7.45 o
  -7  -3   2        772.30        709.83        13.77 o
  -6  -3   2         13.15         12.45         2.12 o
  -5  -3   2       1194.22       1280.91        14.48 o
  -4  -3   2       1078.45       1106.11        11.28 o
  -3  -3   2        809.45        791.99         8.17 o
  -2  -3   2        100.76        132.10         2.59 o
  -1  -3   2        310.10        315.99         3.59 o
   0  -3   2       1358.67       1466.22        14.31 o
   1  -3   2      10814.92      11871.63       115.99 o
   2  -3   2       8418.21       9388.65        73.96 o
   3  -3   2        287.22        304.23         4.34 o
   4  -3   2       3134.89       3202.95        27.36 o
   5  -3   2       1085.25       1117.64        12.39 o
   6  -3   2        125.01        136.97         6.54 o
   7  -3   2        298.44        283.51         8.33 o
   8  -3   2       1201.43       1255.12        19.81 o
   9  -3   2          0.93         -2.81         4.65 o
  10  -3   2        108.59         94.49         7.33 o
  11  -3   2          3.75         12.44         7.63 o
  12  -3   2         42.38         70.67        11.14 o
 -12  -2   2          5.19          2.87         5.79 o
 -11  -2   2         21.64         20.36         4.93 o
 -10  -2   2          1.46          0.08         3.81 o
  -9  -2   2         75.38         70.82         5.49 o
  -8  -2   2         19.44         18.40         3.30 o
  -7  -2   2        632.26        615.26        10.67 o
  -6  -2   2        540.50        547.78         7.47 o
  -5  -2   2        115.73        154.74         3.62 o
  -4  -2   2         55.16         56.92         2.31 o
  -3  -2   2        208.55        209.45         3.87 o
  -2  -2   2       1997.39       1974.36        15.86 o
  -1  -2   2        199.84        177.29         2.63 o
   0  -2   2       8585.71       9445.02        65.41 o
   1  -2   2        759.46        816.47         6.53 o
   2  -2   2       5927.58       6488.66        51.42 o
   3  -2   2          2.47          2.16         1.07 o
   4  -2   2       1233.60       1317.08        13.78 o
   5  -2   2        389.56        388.35         6.67 o
   6  -2   2       1434.18       1448.28        15.71 o
   7  -2   2        353.79        349.36         6.83 o
   8  -2   2        390.41        368.21         8.98 o
   9  -2   2         33.38         31.54         4.19 o
  10  -2   2        454.71        437.35        12.06 o
  11  -2   2        236.13        272.79        11.20 o
  12  -2   2        164.43        171.71        10.41 o
 -12  -1   2          2.94          9.57         7.96 o
 -11  -1   2        191.73        172.52         6.80 o
 -10  -1   2        376.63        361.46        10.03 o
  -9  -1   2         72.07         73.99         4.12 o
  -8  -1   2        389.42        374.85         7.14 o
  -7  -1   2        423.42        407.58         7.89 o
  -6  -1   2        672.26        605.16         8.48 o
  -5  -1   2        786.45        805.84         9.78 o
  -4  -1   2        484.84        562.95         6.39 o
  -3  -1   2       2189.75       2226.67        17.83 o
  -2  -1   2      10415.49      11304.98        86.84 o
  -1  -1   2        796.89        809.26         9.31 o
   0  -1   2        142.72        139.02         1.91 o
   1  -1   2        121.06        138.81         1.95 o
   2  -1   2        195.79        243.39         4.09 o
   3  -1   2       2911.45       3213.93        35.45 o
   4  -1   2        110.59        116.83         3.11 o
   5  -1   2        879.55        929.14        10.83 o
   6  -1   2       1138.18       1118.19        13.15 o
   7  -1   2          0.23         -0.21         2.19 o
   8  -1   2         68.35         65.37         4.26 o
   9  -1   2         13.67         12.35         3.91 o
  10  -1   2        431.27        427.71        10.69 o
  11  -1   2         29.94         36.69         5.94 o
  12  -1   2          1.99          1.05         7.67 o
 -12   0   2          2.61         -4.95         6.57 o
 -11   0   2        111.43        117.08         6.65 o
 -10   0   2        351.21        335.18         7.87 o
  -9   0   2         38.23         36.21         5.23 o
  -8   0   2          1.29          0.07         2.44 o
  -7   0   2         40.90         46.33         2.53 o
  -6   0   2       2040.91       2108.01        21.05 o
  -5   0   2         15.16         18.37         1.65 o
  -4   0   2       7232.61       8159.43        70.36 o
  -3   0   2      13527.69      14715.94       123.92 o
  -2   0   2       3547.24       3696.36        29.62 o
  -1   0   2       2808.80       2872.59        27.16 o
   0   0   2        683.18        717.49        14.14 o
   1   0   2        117.68        112.48         2.18 o
   2   0   2       4794.57       5134.33        76.68 o
   3   0   2        974.88       1057.26        12.91 o
   4   0   2         35.03         26.70         2.37 o
   5   0   2        339.09        283.07         6.01 o
   6   0   2          3.06          4.99         1.98 o
   7   0   2         41.53         32.40         2.97 o
   8   0   2          1.20         -0.54         2.86 o
   9   0   2          1.28          5.43         3.82 o
  10   0   2        663.16        649.30        12.11 o
  11   0   2        297.23        302.78        10.23 o
  12   0   2          0.02         -0.92         7.25 o
 -13   1   2          0.77          5.19         7.78 o
 -12   1   2        276.69        261.78        11.70 o
 -11   1   2         33.71         40.62         6.18 o
 -10   1   2        312.75        332.10        12.19 o
  -9   1   2         90.70         95.93         5.17 o
  -8   1   2         18.67         15.94         2.86 o
  -7   1   2         15.91         14.43         2.11 o
  -6   1   2         19.81         31.63         2.79 o
  -5   1   2       3152.64       3354.83        38.14 o
  -4   1   2         74.12         82.13         3.26 o
  -3   1   2       1361.12       1439.98        16.87 o
  -2   1   2        294.76        376.14         4.09 o
  -1   1   2       1862.99       1849.34        19.31 o
   0   1   2         82.59         81.84         1.50 o
   1   1   2       3065.18       3254.15        31.93 o
   2   1   2       1876.20       1834.92        16.02 o
   3   1   2        718.82        731.01         9.21 o
   4   1   2          2.31          4.69         1.60 o
   5   1   2       1165.38       1236.34        13.87 o
   6   1   2         35.51         32.73         2.91 o
   7   1   2        129.05        129.36         6.06 o
   8   1   2        361.75        343.70         7.42 o
   9   1   2        102.29        102.49         5.69 o
  10   1   2          6.78          2.64         4.88 o
  11   1   2        145.17        151.31         8.16 o
  12   1   2         33.76         34.74        22.51 o
 -13   2   2          0.02          0.14         7.61 o
 -12   2   2          1.82          6.22         6.32 o
 -11   2   2         88.49         83.22         6.59 o
 -10   2   2          1.29         -4.49         4.12 o
  -9   2   2        194.27        211.34         7.67 o
  -8   2   2          0.09         -2.29         3.03 o
  -7   2   2       1578.35       1572.93        15.14 o
  -6   2   2         41.41         45.76         2.66 o
  -5   2   2          3.04          1.02         1.41 o
  -4   2   2         51.41         57.90         2.00 o
  -3   2   2         24.95         28.65         1.61 o
  -2   2   2       2443.01       2588.12        25.14 o
  -1   2   2         98.29         86.94         1.84 o
   0   2   2       7074.18       7406.05        63.77 o
   1   2   2          8.49          8.89         1.12 o
   2   2   2       1039.40       1116.30        10.91 o
   3   2   2         93.68        108.86         2.93 o
   4   2   2        853.52        867.56        10.14 o
   5   2   2        536.91        509.39         7.99 o
   6   2   2         19.40         24.46         2.61 o
   7   2   2        556.11        532.42         8.96 o
   8   2   2        162.04        163.68         7.45 o
   9   2   2         58.17         66.46         5.14 o
  10   2   2         51.91         61.80         5.84 o
  11   2   2          5.96         -2.36         6.26 o
 -12   3   2         42.31         42.84         8.21 o
 -11   3   2        144.05        134.61         7.60 o
 -10   3   2          3.80          8.61         4.57 o
  -9   3   2        148.72        145.72         6.33 o
  -8   3   2         34.93         51.24         3.36 o
  -7   3   2        208.06        226.32         6.18 o
  -6   3   2       1405.26       1397.47        13.68 o
  -5   3   2        248.83        214.61         3.83 o
  -4   3   2         29.54         34.11         2.23 o
  -3   3   2         65.99         72.97         2.12 o
  -2   3   2       1555.40       1566.01        15.25 o
  -1   3   2       4434.08       4654.65        36.69 o
   1   3   2       2450.98       2642.95        20.38 o
   2   3   2       4598.40       4861.22        37.30 o
   3   3   2       1234.05       1300.53        13.29 o
   4   3   2          9.61          9.14         2.04 o
   5   3   2        156.97        137.20         4.19 o
   6   3   2       2052.50       2012.52        25.73 o
   7   3   2          0.10         -1.53         2.68 o
   8   3   2        246.56        226.84         8.58 o
   9   3   2         78.89         82.15         6.00 o
  10   3   2         25.70         22.91         6.04 o
  11   3   2         45.75         49.12         7.80 o
 -12   4   2          0.74         -3.88        10.57 o
 -11   4   2        152.83        137.29        16.68 o
 -10   4   2        416.33        390.63        10.44 o
  -9   4   2          1.54          3.32         3.13 o
  -8   4   2        148.87        167.98         6.64 o
  -7   4   2         84.89         86.89         3.53 o
  -6   4   2         65.75         66.74         2.84 o
  -5   4   2        904.44        854.84         9.25 o
  -4   4   2       1115.66       1145.67        10.09 o
  -3   4   2        146.18        165.38         3.16 o
  -2   4   2       3585.01       3713.27        27.33 o
  -1   4   2       5609.58       6105.15        46.64 o
   0   4   2       1334.56       1400.38        11.71 o
   1   4   2       2264.07       2318.24        18.16 o
   2   4   2       2400.77       2345.26        19.63 o
   3   4   2        550.32        517.02         6.90 o
   4   4   2        326.97        330.04         6.42 o
   5   4   2       1077.31       1093.80        13.31 o
   6   4   2       2603.32       2622.46        27.99 o
   7   4   2          6.41         11.28         3.85 o
   8   4   2        450.18        446.32        11.04 o
   9   4   2         96.08         96.75         8.63 o
  10   4   2         22.18         45.98         9.30 o
  11   4   2          0.03         19.60        19.27 o
 -12   5   2         12.90         16.38         8.20 o
 -11   5   2        106.09        120.79        14.52 o
 -10   5   2        169.80        172.58         6.89 o
  -9   5   2         30.57         28.20         4.93 o
  -8   5   2         32.35         30.93         3.58 o
  -7   5   2          0.11         -0.64         2.19 o
  -6   5   2       2359.81       2439.33        22.61 o
  -5   5   2        427.43        357.80         5.72 o
  -4   5   2         16.08         17.82         1.65 o
  -3   5   2        481.37        491.62         5.68 o
  -2   5   2        842.41        906.76         8.58 o
  -1   5   2        656.78        707.95         7.23 o
   0   5   2        702.41        714.61         7.33 o
   1   5   2       3108.83       3386.20        29.43 o
   2   5   2       3461.76       3601.91        29.17 o
   3   5   2         21.31         19.05         1.84 o
   4   5   2         26.29         25.42         2.72 o
   5   5   2        147.96        132.78         4.00 o
   6   5   2        538.85        518.54        10.55 o
   7   5   2         80.15         88.00         5.70 o
   8   5   2         28.46         32.03         8.39 o
   9   5   2        204.00        188.24        14.72 o
  10   5   2         16.89          4.14        13.77 o
 -12   6   2          0.03         -5.25         9.08 o
 -11   6   2         13.40          3.01         7.69 o
 -10   6   2        185.76        180.09         8.94 o
  -9   6   2         49.53         50.56         4.65 o
  -8   6   2        357.38        336.88         9.42 o
  -7   6   2       1270.02       1244.88        14.17 o
  -6   6   2        304.87        289.07         6.61 o
  -5   6   2        651.73        666.27         8.60 o
  -4   6   2          7.21         17.87         1.99 o
  -3   6   2        121.42        124.02         3.33 o
  -2   6   2         47.07         49.29         2.37 o
  -1   6   2         10.59          6.04         1.60 o
   0   6   2        561.68        563.58         6.74 o
   1   6   2        277.76        297.66         5.00 o
   2   6   2         13.73         11.07         2.42 o
   3   6   2        910.85        879.38        10.83 o
   4   6   2         49.90         41.91         3.55 o
   5   6   2        253.34        249.78         7.47 o
   6   6   2         91.53         90.01         5.15 o
   7   6   2        722.61        690.58        12.97 o
   8   6   2        150.92        157.18         9.78 o
   9   6   2          0.14         -4.45         7.99 o
  10   6   2          3.20         14.17        18.58 o
 -12   7   2         38.29         35.39         9.05 o
 -11   7   2         63.64         52.68         6.73 o
 -10   7   2         26.42         25.74         5.03 o
  -9   7   2         77.65         70.45         5.18 o
  -8   7   2       1122.92       1091.51        13.87 o
  -7   7   2         67.78         61.54         4.24 o
  -6   7   2          0.09         -4.09         2.58 o
  -5   7   2       1794.47       1694.03        16.60 o
  -4   7   2        388.84        377.65         6.58 o
  -3   7   2        821.69        822.75         8.84 o
  -2   7   2       3634.73       3568.61        27.85 o
  -1   7   2        809.99        792.56         8.77 o
   0   7   2        469.88        469.98         6.78 o
   1   7   2          6.14          3.27         2.24 o
   2   7   2         57.68         54.09         2.86 o
   3   7   2        291.50        266.15        10.97 o
   4   7   2        244.48        207.31         7.15 o
   5   7   2       1329.79       1307.38        16.91 o
   6   7   2        242.03        231.81         9.19 o
   7   7   2         32.41         31.25         6.65 o
   8   7   2         34.59         32.97         9.15 o
   9   7   2          1.33          9.55         9.53 o
 -11   8   2         27.92         46.05        19.25 o
 -10   8   2        146.59        158.92         8.15 o
  -9   8   2        551.32        542.26        10.98 o
  -8   8   2        583.96        546.71        10.13 o
  -7   8   2         55.54         56.30         4.16 o
  -6   8   2        300.91        275.89         6.86 o
  -5   8   2        351.18        328.24         7.02 o
  -4   8   2       1033.88        991.35        11.09 o
  -3   8   2          0.41         -0.49         2.15 o
  -2   8   2        873.87        881.22         9.76 o
  -1   8   2       1112.24       1081.10        11.91 o
   0   8   2        219.81        211.46         5.26 o
   1   8   2         51.58         57.13         3.13 o
   2   8   2       1156.82       1115.60        15.59 o
   3   8   2        725.70        683.60        11.39 o
   4   8   2          0.97          0.65         3.42 o
   5   8   2         73.69         70.03         5.38 o
   6   8   2        305.48        296.74         9.55 o
   7   8   2        144.20        131.44         8.83 o
   8   8   2          2.95        -14.19        11.49 o
   9   8   2         31.69         15.99        21.19 o
 -11   9   2        128.54        130.65        12.16 o
 -10   9   2         19.65         18.60         5.83 o
  -9   9   2         61.57         60.03         5.49 o
  -8   9   2         17.98         16.21         4.13 o
  -7   9   2          0.24          3.88         3.60 o
  -6   9   2        222.16        205.69         6.62 o
  -5   9   2        277.38        258.38         7.22 o
  -4   9   2         14.17          9.04         3.23 o
  -3   9   2         95.43        106.94         4.31 o
  -2   9   2         44.24         47.18         3.23 o
  -1   9   2         20.14         26.46         3.38 o
   0   9   2        188.44        186.18         5.89 o
   1   9   2        112.66        110.07         4.49 o
   2   9   2        101.93         82.27         4.24 o
   3   9   2         36.78         32.12         6.19 o
   4   9   2        285.23        298.93         9.23 o
   5   9   2         99.24         85.95         6.10 o
   6   9   2        302.59        316.67        19.14 o
   7   9   2          0.64         -7.57         7.45 o
   8   9   2         56.50         36.98        17.19 o
 -10  10   2         26.49         18.66         9.57 o
  -9  10   2          7.82         17.21         5.42 o
  -8  10   2        300.95        306.24         9.29 o
  -7  10   2        122.93        111.48         9.02 o
  -6  10   2          3.16          7.17         4.05 o
  -5  10   2         59.26         62.86         4.61 o
  -4  10   2        255.85        275.11         7.69 o
  -3  10   2         41.38         43.43         4.26 o
  -2  10   2         11.07         11.12         3.15 o
  -1  10   2          0.17          3.47         3.05 o
   0  10   2         31.60         39.07         3.75 o
   1  10   2        162.33        157.01         5.56 o
   2  10   2          7.13         -0.44         4.00 o
   3  10   2        518.33        509.79        11.51 o
   4  10   2         87.79         83.72         8.21 o
   5  10   2         74.57         70.40         7.85 o
   6  10   2          4.69          5.45         7.82 o
   7  10   2          8.96          3.49        24.11 o
  -9  11   2         21.92         60.95        60.18 o
  -8  11   2         41.48         40.22         5.98 o
  -7  11   2          1.86          3.35         4.58 o
  -6  11   2          2.21          0.02         4.41 o
  -5  11   2         11.69         14.20         4.78 o
  -4  11   2        351.45        354.16        11.34 o
  -3  11   2         84.51         80.38         5.60 o
  -2  11   2         11.42         13.32         4.26 o
  -1  11   2        149.45        167.19         7.01 o
   0  11   2        267.75        266.00        11.78 o
   1  11   2         37.36         49.48         9.02 o
   2  11   2         77.44         67.43         7.89 o
   3  11   2          3.64          9.41         6.56 o
   4  11   2         77.99         76.60         8.76 o
   5  11   2          4.54         -2.16         8.02 o
   6  11   2         16.59         15.52        11.04 o
  -8  12   2         83.92         92.09        15.07 o
  -7  12   2          0.02         -6.08         8.47 o
  -6  12   2        150.70        158.71         8.54 o
  -5  12   2        133.39        116.71         7.00 o
  -4  12   2        214.55        241.65         9.30 o
  -3  12   2         73.14         81.31         6.26 o
  -2  12   2         29.97         34.05         5.87 o
  -1  12   2        166.53        180.34         8.17 o
   0  12   2        540.98        542.96        12.22 o
   1  12   2        258.97        242.12         9.21 o
   2  12   2         22.64          1.30         7.70 o
   3  12   2        362.74        356.73        13.76 o
   4  12   2          6.02         16.39        17.47 o
   5  12   2          2.04        -10.44        11.48 o
  -6  13   2        181.96        185.14        13.16 o
  -5  13   2         26.60         31.69         8.42 o
  -4  13   2         14.95         20.63         6.44 o
  -3  13   2          0.95          4.16         5.85 o
  -2  13   2         83.05         89.14         8.28 o
  -1  13   2         24.52         25.99         9.88 o
   0  13   2          1.33          4.65         6.05 o
   1  13   2         30.35         26.08         8.30 o
   2  13   2          0.73         20.09        17.08 o
   3  13   2         30.42         18.69        12.14 o
  -4  14   2        241.29        230.09        22.72 o
  -3  14   2        413.80        419.66        16.13 o
  -2  14   2          0.75         18.18        11.74 o
  -1  14   2         46.99         42.17         8.55 o
   0  14   2        216.60        221.56        17.56 o
  -3 -14   3        110.00         94.46        14.40 o
  -2 -14   3        120.29        129.59        10.51 o
  -1 -14   3          0.29        -15.30         8.36 o
   0 -14   3          1.27          3.00         5.47 o
   1 -14   3        162.41        183.41        16.89 o
   2 -14   3        150.54        177.97        23.34 o
   3 -14   3          0.01          4.18         8.10 o
   4 -14   3        168.01        181.06        14.06 o
  -5 -13   3        120.64        122.14        13.52 o
  -4 -13   3          2.77          4.53         6.70 o
  -3 -13   3        115.68        139.74         9.13 o
  -2 -13   3         93.29        105.98         7.82 o
  -1 -13   3          8.08         -0.93         5.02 o
   0 -13   3        363.65        325.58        13.98 o
   1 -13   3        581.55        606.93        14.48 o
   2 -13   3         10.24         13.27         4.99 o
   3 -13   3         37.48         27.07         8.75 o
   4 -13   3        324.35        318.40        15.86 o
   5 -13   3          2.27         -9.88        10.23 o
   6 -13   3          0.77          0.88         6.60 o
  -6 -12   3          9.42          7.84        11.30 o
  -5 -12   3          0.50          7.19         8.62 o
  -4 -12   3        185.17        198.03        13.49 o
  -3 -12   3        119.73        105.93         6.79 o
  -2 -12   3        202.47        227.62         9.21 o
  -1 -12   3         30.17         32.10         5.39 o
   0 -12   3         41.76         32.43         4.13 o
   1 -12   3        238.51        257.22         7.24 o
   2 -12   3         53.69         60.23         5.27 o
   3 -12   3          5.90          5.52         7.87 o
   4 -12   3          6.87         17.00         5.24 o
   5 -12   3          0.24          1.17         6.77 o
   6 -12   3         30.35         29.88         6.41 o
   7 -12   3         91.01         75.34         7.98 o
   8 -12   3          6.94         15.79         7.59 o
  -7 -11   3          0.94         -5.34        13.33 o
  -6 -11   3        155.91        167.47        11.09 o
  -5 -11   3        113.97        109.46         8.45 o
  -4 -11   3          2.21          9.75         6.11 o
  -3 -11   3         77.76         70.74         6.53 o
  -2 -11   3        463.54        428.28         9.68 o
  -1 -11   3        600.66        603.70        10.57 o
   0 -11   3          5.33          1.75         3.74 o
   1 -11   3        176.85        165.07         5.45 o
   2 -11   3        434.07        438.73         9.23 o
   3 -11   3          0.42         -0.64         4.00 o
   4 -11   3         29.76         37.15         6.32 o
   5 -11   3        888.69        892.82        15.79 o
   6 -11   3         39.38         44.24         7.38 o
   7 -11   3          3.05         -0.44         7.43 o
   8 -11   3         31.90         37.20         6.79 o
  -8 -10   3         18.38         19.10         9.99 o
  -7 -10   3        112.92         95.49         9.53 o
  -6 -10   3          3.94          0.99         6.34 o
  -5 -10   3         31.51         24.21         6.26 o
  -4 -10   3         13.45         16.85         5.34 o
  -3 -10   3         69.55         78.68         5.78 o
  -2 -10   3        191.38        210.35         9.60 o
  -1 -10   3         32.10         32.15         3.12 o
   0 -10   3         80.35         88.06         3.92 o
   1 -10   3        162.91        167.86         5.82 o
   2 -10   3        151.49        147.75         5.78 o
   3 -10   3        106.66        110.63         5.76 o
   4 -10   3        581.92        540.88        11.35 o
   5 -10   3          5.83          4.56         4.19 o
   6 -10   3        209.67        194.22         8.20 o
   7 -10   3        241.02        253.47         9.42 o
   8 -10   3         32.66         27.22         9.08 o
   9 -10   3        194.46        164.12        16.21 o
  -9  -9   3        103.62         80.52        25.30 o
  -8  -9   3          9.77         -2.46         8.06 o
  -7  -9   3         22.19         17.96         6.73 o
  -6  -9   3          1.44         -4.69         5.40 o
  -5  -9   3        108.60        113.25         7.25 o
  -4  -9   3        197.38        173.52         7.81 o
  -3  -9   3         97.77         91.73         5.80 o
  -2  -9   3        235.96        211.40         7.89 o
  -1  -9   3        928.22        892.87        10.04 o
   0  -9   3          8.33          8.41         2.66 o
   1  -9   3       1348.53       1330.70        12.67 o
   2  -9   3        732.10        698.73         9.66 o
   3  -9   3        784.87        758.34        12.07 o
   4  -9   3          0.35          2.59         3.51 o
   5  -9   3          4.76          1.86         4.59 o
   6  -9   3        379.44        355.31         9.82 o
   7  -9   3         88.93         92.67         6.95 o
   8  -9   3        126.37        113.57         7.42 o
   9  -9   3          0.98          3.49         5.56 o
  10  -9   3          0.35         11.27        11.62 o
 -10  -8   3         98.77         99.11        13.72 o
  -9  -8   3         53.07         53.50         9.33 o
  -8  -8   3        125.73        134.77         9.09 o
  -7  -8   3         24.04         24.24         5.92 o
  -6  -8   3       1130.22       1085.32        17.58 o
  -5  -8   3       1528.71       1563.98        20.83 o
  -4  -8   3          2.91          0.93         3.95 o
  -3  -8   3         70.66         64.24         4.71 o
  -2  -8   3        620.91        602.53        10.80 o
  -1  -8   3       1556.78       1521.31        14.88 o
   0  -8   3          3.31          0.94         1.96 o
   1  -8   3       1104.07       1085.10        11.15 o
   2  -8   3        218.87        208.93         5.52 o
   3  -8   3          8.01          9.69         3.00 o
   4  -8   3         32.07         31.56         3.72 o
   5  -8   3        127.93        112.18         5.75 o
   6  -8   3        204.64        187.09         7.13 o
   7  -8   3         71.77         68.56         5.64 o
   8  -8   3         23.29         25.41         4.86 o
   9  -8   3          1.16         -2.95         5.34 o
  10  -8   3         20.72         24.23         8.07 o
 -10  -7   3        138.08        126.00        13.13 o
  -9  -7   3        212.03        229.51        14.20 o
  -8  -7   3        308.24        302.70        11.70 o
  -7  -7   3         21.82         28.27         5.73 o
  -6  -7   3        412.09        400.70        10.57 o
  -5  -7   3        259.36        254.53         8.36 o
  -4  -7   3         94.99         98.47         6.66 o
  -3  -7   3        115.14         96.05         4.15 o
  -2  -7   3       3525.99       3536.50        35.83 o
  -1  -7   3       2800.95       2829.78        23.93 o
   0  -7   3        212.98        196.88         4.31 o
   1  -7   3       2075.86       2102.37        19.70 o
   2  -7   3        289.14        270.61         5.84 o
   3  -7   3          2.45          1.12         2.46 o
   4  -7   3        101.48        105.06         5.49 o
   5  -7   3        125.15        115.81         5.13 o
   6  -7   3        609.48        608.19        14.35 o
   7  -7   3        497.30        494.15        10.92 o
   8  -7   3         12.06         13.82         4.32 o
   9  -7   3        146.78        158.04         9.31 o
  10  -7   3         25.52         34.49         6.48 o
  11  -7   3         52.28         63.97        12.33 o
 -11  -6   3         46.25         19.96        12.48 o
 -10  -6   3        698.35        778.34        41.06 o
  -9  -6   3         99.74         80.53         7.80 o
  -8  -6   3          8.18          3.39         5.99 o
  -7  -6   3        420.23        415.55        10.98 o
  -6  -6   3         20.10         11.22         3.74 o
  -5  -6   3          1.13         -0.47         3.25 o
  -4  -6   3        321.88        310.08         7.48 o
  -3  -6   3        140.13        111.76         3.58 o
  -2  -6   3       1309.10       1319.37        15.47 o
  -1  -6   3         22.04         20.10         2.37 o
   0  -6   3        893.71        899.74         9.97 o
   1  -6   3        285.54        300.17         4.96 o
   2  -6   3       3160.59       3309.94        28.77 o
   3  -6   3       1206.95       1150.87        15.04 o
   4  -6   3         39.01         25.43         2.87 o
   5  -6   3         10.87          7.47         2.88 o
   6  -6   3        915.67        847.66        12.43 o
   7  -6   3         50.94         42.20         7.34 o
   8  -6   3        120.41         98.99         5.70 o
   9  -6   3        733.26        697.01        14.04 o
  10  -6   3          8.73          3.28         5.85 o
  11  -6   3        133.83        127.37        10.23 o
 -11  -5   3          3.86         -5.21         8.83 o
 -10  -5   3          9.22         13.28         7.56 o
  -9  -5   3         30.02         35.63         5.73 o
  -8  -5   3        228.18        228.72         7.01 o
  -7  -5   3         51.25         45.84         3.94 o
  -6  -5   3        449.97        390.65         6.79 o
  -5  -5   3        143.66        124.45         4.12 o
  -4  -5   3        922.65        994.66        11.16 o
  -3  -5   3        124.10        119.83         3.28 o
  -2  -5   3        137.88        148.88         5.33 o
  -1  -5   3        948.33        921.00         9.05 o
   0  -5   3         22.67         27.03         1.63 o
   1  -5   3        215.59        273.81         4.37 o
   2  -5   3        237.17        281.82         4.77 o
   3  -5   3       4216.47       4625.91        49.43 o
   4  -5   3          3.72          5.34         1.85 o
   5  -5   3         29.41         32.01         2.61 o
   6  -5   3        952.89        962.38        10.69 o
   7  -5   3        621.77        633.34        10.87 o
   8  -5   3          5.80          7.85         5.22 o
   9  -5   3        311.46        315.27        10.45 o
  10  -5   3        278.90        269.90        13.06 o
  11  -5   3         31.43         36.48         7.11 o
 -12  -4   3         69.23         56.57        13.90 o
 -11  -4   3          3.26          1.02         7.70 o
 -10  -4   3          7.60         11.42         4.84 o
  -9  -4   3         35.57         33.09         4.58 o
  -8  -4   3        133.85        140.41         5.61 o
  -7  -4   3         97.59         93.05         4.13 o
  -6  -4   3          0.89         -3.01         2.33 o
  -5  -4   3       1410.36       1368.00        13.44 o
  -4  -4   3         60.09         62.91         2.77 o
  -3  -4   3       5088.53       5377.42        41.59 o
  -2  -4   3         97.66         98.83         3.24 o
  -1  -4   3        830.13        837.26         7.66 o
   0  -4   3         84.06         82.01         2.18 o
   1  -4   3          9.28         12.32         1.35 o
   2  -4   3        875.50        904.72        15.00 o
   3  -4   3       7289.45       7737.42        62.18 o
   4  -4   3       3669.47       3961.30        31.16 o
   5  -4   3         10.07          9.87         1.84 o
   6  -4   3       2068.10       2064.58        20.86 o
   7  -4   3          4.45          2.30         3.18 o
   8  -4   3        549.61        539.25        11.34 o
   9  -4   3         97.55        106.22         7.18 o
  10  -4   3        191.91        203.77        10.68 o
  11  -4   3         11.02         14.80         6.35 o
 -12  -3   3         15.13         13.84        10.01 o
 -11  -3   3          2.10          1.54         4.31 o
 -10  -3   3        120.14        121.17         9.51 o
  -9  -3   3         54.06         67.06         6.03 o
  -8  -3   3        103.32        101.24         7.05 o
  -7  -3   3        339.22        340.55         7.05 o
  -6  -3   3          0.19         -4.09         2.05 o
  -5  -3   3        100.87        102.57         3.36 o
  -4  -3   3          1.70         -1.15         1.52 o
  -3  -3   3       1271.51       1328.07        11.23 o
  -2  -3   3       2431.55       2567.08        20.92 o
  -1  -3   3       8079.59       8466.97        62.70 o
   0  -3   3          3.65          3.95         0.98 o
   1  -3   3       2772.29       2832.04        21.77 o
   2  -3   3         65.98         46.56         1.75 o
   3  -3   3       1792.94       1800.41        17.78 o
   4  -3   3         88.93         74.63         2.62 o
   5  -3   3         15.26         10.34         1.98 o
   6  -3   3          0.92          4.02         2.13 o
   7  -3   3        116.12        112.68         4.69 o
   8  -3   3        432.15        412.33        10.55 o
   9  -3   3         10.87         10.36         6.43 o
  10  -3   3        335.05        317.87        14.80 o
  11  -3   3          0.63          4.81         6.96 o
 -12  -2   3          0.09         -6.88        13.53 o
 -11  -2   3        101.09         94.78         6.69 o
 -10  -2   3        232.62        243.74         6.68 o
  -9  -2   3        121.81        109.66         6.13 o
  -8  -2   3         77.28         74.37         4.21 o
  -7  -2   3         73.29         76.91         3.98 o
  -6  -2   3        261.24        245.68         4.85 o
  -5  -2   3       2400.47       2446.42        20.71 o
  -4  -2   3          9.57         13.37         1.37 o
  -3  -2   3        869.55        829.52         8.04 o
  -2  -2   3       7137.80       7531.87        55.30 o
  -1  -2   3       3525.83       3738.75        28.43 o
   0  -2   3       1025.89       1096.15         9.90 o
   1  -2   3        881.65        965.69         9.32 o
   2  -2   3        435.23        420.19         4.73 o
   3  -2   3        180.81        137.01         2.98 o
   4  -2   3        914.06        976.78        12.91 o
   5  -2   3          5.76          4.70         1.90 o
   6  -2   3        698.31        711.55         9.01 o
   7  -2   3         62.29         58.98         3.45 o
   8  -2   3          4.04          5.05         3.13 o
   9  -2   3         10.63         12.57         3.98 o
  10  -2   3        129.45        147.54         7.39 o
  11  -2   3         24.92         29.84         7.75 o
  12  -2   3        157.11        168.61        11.58 o
 -12  -1   3         22.25         25.07         7.68 o
 -11  -1   3         13.07          6.75         5.87 o
 -10  -1   3         74.15         62.84         6.73 o
  -9  -1   3         22.15         19.38         3.55 o
  -8  -1   3        174.26        191.76         5.09 o
  -7  -1   3          0.08         -0.26         1.88 o
  -6  -1   3       2067.14       2127.72        21.01 o
  -5  -1   3       2215.84       2238.93        24.19 o
  -4  -1   3       4480.87       4509.46        34.51 o
  -3  -1   3       2703.71       2906.44        21.50 o
  -2  -1   3       3739.23       4109.59        29.27 o
  -1  -1   3       2005.50       1942.65        17.98 o
   0  -1   3          2.29          3.85         0.85 o
   1  -1   3         61.35         59.25         1.73 o
   2  -1   3         93.79         96.99         2.33 o
   3  -1   3        178.20        187.07         3.62 o
   4  -1   3        480.37        471.16         7.41 o
   5  -1   3        151.98        162.42         4.96 o
   6  -1   3        528.12        476.56         7.26 o
   7  -1   3        200.44        183.06         5.07 o
   8  -1   3        788.24        764.08        10.02 o
   9  -1   3        208.73        214.37         7.86 o
  10  -1   3          8.53         11.31         4.51 o
  11  -1   3        157.37        146.40         8.06 o
 -13   0   3         10.38         11.44         9.61 o
 -12   0   3         24.53         26.42         6.82 o
 -11   0   3        184.88        196.83         8.21 o
 -10   0   3         14.07         13.43         4.47 o
  -9   0   3         12.63         15.71         3.65 o
  -8   0   3        402.76        402.40         8.26 o
  -7   0   3        418.93        425.80         9.04 o
  -6   0   3         21.06         12.82         2.32 o
  -5   0   3        301.77        274.18         5.18 o
  -4   0   3         15.67         19.62         1.78 o
  -3   0   3       3739.42       3785.71        34.87 o
  -2   0   3        551.87        520.58         6.19 o
  -1   0   3         51.93         56.89         1.67 o
   0   0   3      20671.37      23202.93       340.84 o
   1   0   3        534.17        545.07         9.72 o
   2   0   3         54.85         59.42         2.15 o
   3   0   3       6535.07       6887.15        79.38 o
   4   0   3         10.50         12.00         1.82 o
   5   0   3        163.41        161.19         4.14 o
   6   0   3        246.20        238.86         5.13 o
   7   0   3         53.26         50.95         3.16 o
   8   0   3        690.62        683.36         9.66 o
   9   0   3          0.97          0.80         3.59 o
  10   0   3          0.17          6.89         4.98 o
  11   0   3        104.68        101.09         7.30 o
 -13   1   3         25.32         24.29         7.92 o
 -12   1   3        168.98        157.99        11.60 o
 -11   1   3        232.62        209.84         9.97 o
 -10   1   3         68.71         61.18         8.01 o
  -9   1   3        184.18        184.62         6.99 o
  -8   1   3          3.52          7.72         3.10 o
  -7   1   3        788.22        794.71        12.10 o
  -6   1   3        396.00        415.84         8.27 o
  -5   1   3        424.65        394.95        11.66 o
  -4   1   3        835.62        820.58        19.82 o
  -3   1   3        446.56        453.84         5.64 o
  -2   1   3       1424.06       1352.98        22.43 o
  -1   1   3       2158.41       2315.94        24.65 o
   0   1   3          1.02          2.33         0.93 o
   1   1   3       3109.56       3100.18        34.68 o
   2   1   3       1071.62       1140.10        14.58 o
   3   1   3        470.65        438.56         6.04 o
   4   1   3       1650.92       1598.71        18.67 o
   5   1   3        378.37        339.55         7.35 o
   6   1   3         76.85         83.82         4.00 o
   7   1   3        988.56        957.84        12.89 o
   8   1   3         38.82         40.80         3.80 o
   9   1   3          0.20         -1.13         3.65 o
  10   1   3         20.49         31.15         5.57 o
  11   1   3          0.42         -0.27         6.26 o
 -13   2   3         35.11         39.94        15.09 o
 -12   2   3         25.95         28.20         6.79 o
 -11   2   3        169.71        173.29         8.82 o
 -10   2   3        348.02        333.12         9.65 o
  -9   2   3         94.33         91.47         5.47 o
  -8   2   3          4.42          6.90         3.26 o
  -7   2   3        869.21        864.02        13.06 o
  -6   2   3       1014.56       1055.08        13.77 o
  -5   2   3        369.61        359.36         6.53 o
  -4   2   3        109.17        128.97         3.59 o
  -3   2   3        211.34        248.61         3.75 o
  -2   2   3        389.39        415.05         5.63 o
  -1   2   3         55.19         58.22         1.76 o
   0   2   3        152.07        177.90         2.65 o
   1   2   3       2082.36       2206.00        28.88 o
   2   2   3       2410.27       2609.92        27.82 o
   3   2   3        412.47        487.62         7.38 o
   4   2   3       1119.55       1134.89        13.18 o
   5   2   3        145.67        123.91         4.34 o
   6   2   3        649.60        627.14         9.43 o
   7   2   3        329.69        340.15         7.43 o
   8   2   3        121.46        115.85         5.52 o
   9   2   3         34.67         48.36         5.70 o
  10   2   3        175.98        169.58         9.53 o
  11   2   3          0.38          9.92         6.72 o
 -13   3   3         14.56         22.39        11.67 o
 -12   3   3         55.97         53.27         7.24 o
 -11   3   3          5.06          7.16         5.04 o
 -10   3   3        174.31        185.55        10.25 o
  -9   3   3         51.65         56.38         4.85 o
  -8   3   3         14.67         18.79         3.58 o
  -7   3   3        785.05        744.46        11.39 o
  -6   3   3        759.98        773.79         8.54 o
  -5   3   3         24.51         28.74         2.07 o
  -4   3   3        864.21        853.82         8.91 o
  -3   3   3        578.54        565.68         5.86 o
  -2   3   3       5300.08       5708.45        40.70 o
  -1   3   3       3097.81       3377.66        24.90 o
   0   3   3         43.18         41.71         1.81 o
   1   3   3          7.49         19.12         1.71 o
   2   3   3         84.61         84.32         3.49 o
   3   3   3        283.63        292.68         5.44 o
   4   3   3       2456.74       2531.19        25.47 o
   5   3   3        178.89        177.32         6.16 o
   6   3   3        530.46        514.42        10.83 o
   7   3   3          2.31          5.12         3.34 o
   8   3   3          1.75          0.55         3.66 o
   9   3   3         74.63         79.19         5.63 o
  10   3   3        267.25        265.65        15.44 o
  11   3   3        152.02        144.63        20.01 o
 -12   4   3          1.60         -0.65         7.15 o
 -11   4   3        210.23        233.28        10.68 o
 -10   4   3         11.37         14.23         5.25 o
  -9   4   3        973.11        946.26        14.88 o
  -8   4   3        228.89        212.52         7.03 o
  -7   4   3        465.59        451.60         6.72 o
  -6   4   3        535.38        526.75         7.15 o
  -5   4   3        479.90        461.80         5.88 o
  -4   4   3        314.15        308.69         4.68 o
  -3   4   3       3687.35       3641.51        34.61 o
  -2   4   3       2324.90       2427.02        20.04 o
  -1   4   3        662.25        676.71         6.89 o
   0   4   3       1730.02       1630.81        14.38 o
   1   4   3       1040.27       1100.05        10.77 o
   2   4   3       2220.42       2322.31        19.76 o
   3   4   3        191.13        179.42         3.99 o
   4   4   3         47.32         53.57         3.58 o
   5   4   3         53.62         47.70         3.96 o
   6   4   3        126.19        127.78         6.58 o
   7   4   3        297.68        270.93         8.65 o
   8   4   3        254.77        271.38         9.99 o
   9   4   3        122.09        121.86        17.65 o
  10   4   3         82.80        104.90        17.42 o
 -12   5   3        274.04        286.87        16.38 o
 -11   5   3        171.12        164.72         8.91 o
 -10   5   3          9.95          9.74         8.17 o
  -9   5   3        504.75        526.45        10.86 o
  -8   5   3         34.65         36.15         3.08 o
  -7   5   3         91.50         76.96         4.29 o
  -6   5   3        196.49        204.01         4.48 o
  -5   5   3       1813.52       1840.82        15.63 o
  -4   5   3          0.43          0.54         1.56 o
  -3   5   3        153.92        152.35         3.83 o
  -2   5   3       2300.07       2450.25        22.31 o
  -1   5   3       6472.27       7107.61        51.02 o
   0   5   3        691.44        700.72         8.18 o
   1   5   3         25.07         19.24         1.76 o
   2   5   3        442.08        451.10         6.23 o
   3   5   3        705.93        683.84        12.91 o
   4   5   3        671.93        651.09         8.59 o
   5   5   3        384.99        386.39         7.03 o
   6   5   3        108.49        112.20         6.08 o
   7   5   3        801.19        801.15        14.35 o
   8   5   3         59.58         55.79         5.96 o
   9   5   3         50.73         54.68         9.40 o
  10   5   3         58.46         64.98        14.37 o
 -12   6   3          6.34         -2.26        11.97 o
 -11   6   3          2.52          8.47         6.43 o
 -10   6   3         88.91         94.80         6.84 o
  -9   6   3         68.75         72.34         4.47 o
  -8   6   3        206.81        219.79         6.69 o
  -7   6   3        392.53        385.21         7.53 o
  -6   6   3          4.57          5.53         2.11 o
  -5   6   3        814.45        794.42         8.72 o
  -4   6   3         82.49         87.64         3.14 o
  -3   6   3        704.11        628.14         7.30 o
  -2   6   3         90.99        108.16         3.35 o
  -1   6   3         58.94         47.72         2.37 o
   0   6   3        950.77        946.24         9.63 o
   1   6   3          3.69          0.17         1.82 o
   2   6   3         91.30         86.82         3.39 o
   3   6   3        400.43        411.55         6.54 o
   4   6   3         32.83         42.85         3.71 o
   5   6   3        156.58        172.05         5.50 o
   6   6   3         33.45         32.41         3.54 o
   7   6   3        594.74        620.76        17.76 o
   8   6   3        185.22        182.51         9.05 o
   9   6   3         43.12         35.30         9.55 o
 -12   7   3          0.03        -14.60         7.30 o
 -11   7   3          0.76         13.73         6.70 o
 -10   7   3        522.00        499.55        11.80 o
  -9   7   3        119.61        115.00         6.44 o
  -8   7   3         16.86         17.08         3.90 o
  -7   7   3       1427.40       1389.92        16.48 o
  -6   7   3        116.88        124.02         4.71 o
  -5   7   3        444.01        408.92         6.33 o
  -4   7   3        366.20        377.33         5.92 o
  -3   7   3        154.10        167.16         5.03 o
  -2   7   3       1356.82       1363.91        14.00 o
  -1   7   3        716.15        772.08         8.88 o
   0   7   3         13.43         18.33         2.17 o
   1   7   3       4023.77       4081.87        33.95 o
   2   7   3       1039.87       1050.41        11.80 o
   3   7   3        413.08        412.94         6.98 o
   4   7   3       1321.79       1314.32        17.95 o
   5   7   3        198.65        201.68         7.55 o
   6   7   3        386.04        412.92        10.84 o
   7   7   3         46.83         40.72         9.11 o
   8   7   3         95.87         73.83        11.16 o
   9   7   3         88.84         89.51        28.82 o
 -11   8   3          7.45        -28.82        26.45 o
 -10   8   3         25.36         16.10         4.99 o
  -9   8   3        145.36        153.98         8.47 o
  -8   8   3         69.84         67.25         6.81 o
  -7   8   3          3.62          9.23         3.61 o
  -6   8   3         10.75          8.90         3.15 o
  -5   8   3        604.07        591.53         9.59 o
  -4   8   3        379.74        371.50         6.58 o
  -3   8   3       2304.95       2253.59        19.57 o
  -2   8   3        478.23        447.10         6.90 o
  -1   8   3        121.65        113.06         4.39 o
   0   8   3        590.93        524.62         8.12 o
   1   8   3          9.57          7.40         2.59 o
   2   8   3         38.28         35.14         3.26 o
   3   8   3         12.05         12.17         2.93 o
   4   8   3          1.09         -2.11         3.70 o
   5   8   3        135.02        128.40         7.74 o
   6   8   3        373.03        383.30        11.03 o
   7   8   3         10.07         23.27         8.54 o
   8   8   3        210.85        249.44        21.25 o
 -10   9   3          1.43          5.80         5.74 o
  -9   9   3          4.53          4.19         4.58 o
  -8   9   3         48.14         40.82         8.01 o
  -7   9   3        348.74        330.40         8.72 o
  -6   9   3         27.59         26.52         4.09 o
  -5   9   3        203.21        177.65        10.76 o
  -4   9   3         68.36         72.65         4.55 o
  -3   9   3         87.42         80.00         4.36 o
  -2   9   3         84.39         78.42         4.56 o
  -1   9   3        142.97        132.20         4.98 o
   0   9   3        194.45        184.91         6.03 o
   1   9   3        132.03        133.31         5.99 o
   2   9   3        433.92        426.74        10.12 o
   3   9   3          0.92         -7.93         3.97 o
   4   9   3        205.66        183.30         7.56 o
   5   9   3        111.32        116.28         7.30 o
   6   9   3          0.17          7.29         5.51 o
   7   9   3         22.23         11.92        12.28 o
 -10  10   3          0.12         15.07         7.75 o
  -9  10   3          0.74          3.46         4.99 o
  -8  10   3        256.24        262.16         8.83 o
  -7  10   3        341.33        312.11        10.14 o
  -6  10   3        783.36        778.74        13.16 o
  -5  10   3        255.63        258.90         9.42 o
  -4  10   3         38.25         41.69         3.93 o
  -3  10   3         73.51         55.83         3.91 o
  -2  10   3          0.47         -0.90         3.31 o
  -1  10   3         52.73         44.99         3.74 o
   0  10   3         19.41         22.81         4.08 o
   1  10   3        300.42        266.90         8.99 o
   2  10   3        108.20        109.99         5.33 o
   3  10   3          4.11          2.09         4.49 o
   4  10   3        108.72         99.11         7.11 o
   5  10   3         20.10         26.93         6.58 o
   6  10   3         32.19         27.50        14.31 o
  -9  11   3         19.37         30.00        11.22 o
  -8  11   3        411.85        421.15        19.27 o
  -7  11   3         26.10         27.77         5.16 o
  -6  11   3          4.04         -4.48         4.87 o
  -5  11   3        215.88        212.33         7.72 o
  -4  11   3         37.03         38.68         4.83 o
  -3  11   3          0.68         -3.58         4.08 o
  -2  11   3       1220.89       1244.90        15.40 o
  -1  11   3        748.75        761.63        12.82 o
   0  11   3        249.22        254.51        12.11 o
   1  11   3        373.54        374.81         9.25 o
   2  11   3          7.31          6.14         5.06 o
   3  11   3        194.01        203.05         9.67 o
   4  11   3         43.15         51.21        10.71 o
   5  11   3        102.97        102.64        20.85 o
  -8  12   3         14.56         25.53        14.49 o
  -7  12   3         49.17         49.72         7.19 o
  -6  12   3         33.53         34.07         9.34 o
  -5  12   3        112.26        119.91         7.33 o
  -4  12   3        524.35        535.23        18.88 o
  -3  12   3          2.13         -4.81         6.90 o
  -2  12   3        131.51        127.18         7.11 o
  -1  12   3        440.71        433.26        14.16 o
   0  12   3         11.44          9.19         5.40 o
   1  12   3         22.82         29.02         5.96 o
   2  12   3        608.58        670.59        20.08 o
   3  12   3        243.33        230.98        17.27 o
   4  12   3          0.52        -16.75        26.98 o
  -6  13   3         43.98         33.78         8.86 o
  -5  13   3         18.08         30.13         7.65 o
  -4  13   3          0.83          3.09         9.63 o
  -3  13   3          4.61         -8.46         7.46 o
  -2  13   3         58.21         68.17         9.17 o
  -1  13   3         11.69          1.88         9.07 o
   0  13   3          3.12         17.93         7.50 o
   1  13   3          9.79          5.03        16.99 o
   2  13   3        146.70        158.16        16.85 o
  -3 -14   4        103.39         96.62        16.30 o
  -2 -14   4         27.21         18.75         9.20 o
  -1 -14   4        152.97        174.66        11.07 o
   0 -14   4        616.01        635.78        13.54 o
   1 -14   4         88.32        111.99        14.20 o
   2 -14   4          4.16          2.42         7.16 o
   3 -14   4        302.90        324.14        14.76 o
   4 -14   4         48.58         47.97         8.84 o
  -5 -13   4          0.27         10.16         8.56 o
  -4 -13   4          2.91          2.51         7.19 o
  -3 -13   4         57.90         58.41        11.19 o
  -2 -13   4        120.21        120.69        12.03 o
  -1 -13   4         63.27         65.37         6.43 o
   0 -13   4        137.92        142.66         6.36 o
   1 -13   4         51.20         65.39         7.10 o
   2 -13   4        128.39        134.91         7.02 o
   3 -13   4         75.50         79.49         8.73 o
   4 -13   4         79.92         76.17        11.32 o
   5 -13   4         67.96         71.84         8.07 o
   6 -13   4         52.96         57.84         8.44 o
  -6 -12   4        145.00        120.86        14.39 o
  -5 -12   4        100.50        100.74         7.95 o
  -4 -12   4         25.23         25.11         6.98 o
  -3 -12   4        361.06        360.61        14.91 o
  -2 -12   4         48.49         40.26         7.06 o
  -1 -12   4         38.12         36.32         6.22 o
   0 -12   4        437.92        426.69         8.48 o
   1 -12   4        309.62        318.23         8.81 o
   2 -12   4         12.16          4.60         5.71 o
   3 -12   4        256.98        245.06        10.01 o
   4 -12   4         55.08         55.99         6.88 o
   5 -12   4        242.25        237.74        13.01 o
   6 -12   4          0.01          0.47         9.04 o
   7 -12   4          0.02         -7.72         8.71 o
  -7 -11   4         47.36         50.65         7.64 o
  -6 -11   4         76.31         86.56        10.83 o
  -5 -11   4          0.12         -6.40         5.53 o
  -4 -11   4        439.62        457.37        11.31 o
  -3 -11   4        294.15        273.66        11.46 o
  -2 -11   4        148.79        145.13         6.38 o
  -1 -11   4         37.58         35.89         3.75 o
   0 -11   4          0.26          6.38         3.24 o
   1 -11   4        167.69        165.60         6.27 o
   2 -11   4         32.07         36.06         6.10 o
   3 -11   4         14.25         18.26         6.17 o
   4 -11   4        270.36        273.89         9.67 o
   5 -11   4        541.54        586.22        13.34 o
   6 -11   4          0.33          6.70         5.24 o
   7 -11   4         43.69         40.98         8.18 o
   8 -11   4         40.54         40.51        10.82 o
  -8 -10   4          3.86         -5.16        12.88 o
  -7 -10   4         10.66         27.65        11.88 o
  -6 -10   4         38.06         49.83         9.15 o
  -5 -10   4          7.48          1.92         4.87 o
  -4 -10   4         52.96         44.51         7.66 o
  -3 -10   4          0.91          5.29         4.36 o
  -2 -10   4        185.30        174.65         6.34 o
  -1 -10   4          0.95         -2.09         3.19 o
   0 -10   4         46.97         55.63         3.40 o
   1 -10   4        374.10        374.68         7.64 o
   2 -10   4        126.83        130.62         5.57 o
   3 -10   4         52.90         49.24         7.90 o
   4 -10   4         70.30         80.07         5.55 o
   5 -10   4         52.42         72.90         7.05 o
   6 -10   4         45.15         31.96         6.65 o
   7 -10   4         29.57         28.46         5.97 o
   8 -10   4          8.00         13.22         5.91 o
   9 -10   4        729.68        752.75        20.13 o
  -9  -9   4         33.69         42.84        11.85 o
  -8  -9   4        147.59        136.61        10.45 o
  -7  -9   4         92.43        105.01         7.97 o
  -6  -9   4          3.54          1.12         5.44 o
  -5  -9   4          2.82          5.19         5.13 o
  -4  -9   4        541.40        534.16        10.82 o
  -3  -9   4        304.91        300.70         8.10 o
  -2  -9   4        184.28        188.89         8.12 o
  -1  -9   4         19.49         15.82         3.20 o
   0  -9   4         68.16         67.13         3.35 o
   1  -9   4        217.28        216.04         5.45 o
   2  -9   4        125.63        115.20         5.36 o
   3  -9   4        352.06        344.54         9.59 o
   4  -9   4         10.50         10.08         3.93 o
   5  -9   4        413.22        408.37         9.87 o
   6  -9   4        120.98        120.99         6.57 o
   7  -9   4          6.17         -8.30         4.20 o
   8  -9   4         83.33         78.47         6.95 o
   9  -9   4          5.78         13.83         6.15 o
  10  -9   4         28.29         36.44         8.83 o
 -10  -8   4         27.38         19.11        10.77 o
  -9  -8   4         13.39         18.41         6.42 o
  -8  -8   4        398.41        367.18        16.17 o
  -7  -8   4        227.49        216.71         9.62 o
  -6  -8   4         70.07         64.32         6.44 o
  -5  -8   4         19.49         25.12         4.63 o
  -4  -8   4        468.62        433.17        13.77 o
  -3  -8   4        600.59        578.89        11.45 o
  -2  -8   4        170.12        158.86         5.91 o
  -1  -8   4        602.13        620.63         8.20 o
   0  -8   4       1035.33        993.57        10.82 o
   1  -8   4        109.96        106.00         4.04 o
   2  -8   4         77.69         86.67         4.03 o
   3  -8   4         26.92         26.96         2.88 o
   4  -8   4        483.96        465.85         9.32 o
   5  -8   4          0.81          8.13         3.73 o
   6  -8   4         17.25         15.95         4.34 o
   7  -8   4        131.79        150.37         7.17 o
   8  -8   4         22.03         20.31         5.34 o
   9  -8   4          8.39         -1.18         5.74 o
  10  -8   4         43.30         39.16        21.30 o
 -10  -7   4         32.38         45.42        12.37 o
  -9  -7   4         49.59         52.64         6.03 o
  -8  -7   4         86.27        105.10         8.17 o
  -7  -7   4         14.66         18.39         6.81 o
  -6  -7   4         11.56          8.52         4.35 o
  -5  -7   4        310.12        311.68        10.40 o
  -4  -7   4        558.62        534.08         8.54 o
  -3  -7   4         41.82         34.39         3.13 o
  -2  -7   4        622.19        612.37        10.47 o
  -1  -7   4          0.29         -1.65         1.90 o
   0  -7   4         96.92         87.80         3.72 o
   1  -7   4        104.65         77.52         3.67 o
   2  -7   4       1410.02       1357.64        14.20 o
   3  -7   4        459.01        469.05         9.70 o
   4  -7   4       4618.79       4625.73        44.14 o
   5  -7   4       1544.67       1505.67        20.02 o
   6  -7   4         68.39         54.33         4.83 o
   7  -7   4        229.38        225.20         9.12 o
   8  -7   4        119.57        106.44         7.31 o
   9  -7   4        149.57        161.52         9.27 o
  10  -7   4          9.53         10.86         6.59 o
 -11  -6   4          0.08          8.41        19.66 o
 -10  -6   4        163.66        212.35        25.74 o
  -9  -6   4        127.88        124.16         9.38 o
  -8  -6   4        203.77        176.01         8.55 o
  -7  -6   4          0.04          3.44         4.25 o
  -6  -6   4         47.25         52.33         4.48 o
  -5  -6   4        247.93        232.69         6.06 o
  -4  -6   4        436.95        426.79         6.30 o
  -3  -6   4        107.97        101.15         3.84 o
  -2  -6   4       1763.54       1773.86        19.38 o
  -1  -6   4        246.15        220.59         4.29 o
   0  -6   4       1119.09       1170.83        11.24 o
   1  -6   4       1329.55       1339.29        13.46 o
   2  -6   4       1394.00       1434.91        14.34 o
   3  -6   4         17.60         19.87         2.11 o
   4  -6   4        422.38        458.46         7.71 o
   5  -6   4        259.60        276.56         5.74 o
   6  -6   4          8.27          2.27         3.47 o
   7  -6   4        144.15        162.47        15.27 o
   8  -6   4         12.80         20.59         4.20 o
   9  -6   4        256.18        277.21        12.76 o
  10  -6   4         24.91         29.04         6.45 o
  11  -6   4        140.72         99.89        22.71 o
 -11  -5   4         21.46         15.35        11.97 o
 -10  -5   4        194.31        225.06        11.72 o
  -9  -5   4        432.06        457.46         9.15 o
  -8  -5   4        575.37        578.77        11.26 o
  -7  -5   4        129.27        124.76         7.08 o
  -6  -5   4          3.95          6.81         2.39 o
  -5  -5   4        284.69        272.66         5.33 o
  -4  -5   4        864.85        854.00         9.62 o
  -3  -5   4        185.95        168.20         4.86 o
  -2  -5   4        774.19        801.69         8.86 o
  -1  -5   4       4345.87       4694.43        34.42 o
   0  -5   4        100.32        111.06         2.98 o
   1  -5   4       1297.34       1394.45        12.32 o
   2  -5   4       3447.36       3883.93        32.94 o
   3  -5   4        472.48        467.57         6.47 o
   4  -5   4       1433.53       1443.72        14.62 o
   5  -5   4          2.59          5.85         2.27 o
   6  -5   4        693.58        672.94         8.75 o
   7  -5   4        379.03        355.22         8.55 o
   8  -5   4        500.09        486.33        12.94 o
   9  -5   4          0.75         -5.20         8.26 o
  10  -5   4         14.92          9.46         8.92 o
  11  -5   4        261.05        268.29        12.83 o
 -12  -4   4         10.15         10.95         8.87 o
 -11  -4   4         74.76         69.51        10.55 o
 -10  -4   4          3.67          8.04         7.61 o
  -9  -4   4         31.87         27.27         4.67 o
  -8  -4   4        283.62        292.14         8.22 o
  -7  -4   4        377.86        363.47         7.86 o
  -6  -4   4        138.94        126.54         6.55 o
  -5  -4   4       2952.25       2934.14        23.51 o
  -4  -4   4        194.81        202.90         3.89 o
  -3  -4   4       1123.45       1037.75         9.70 o
  -2  -4   4        382.38        372.98         5.24 o
  -1  -4   4        792.16        803.06         8.18 o
   0  -4   4       4578.26       5272.41        37.75 o
   1  -4   4        892.59        930.84         8.13 o
   2  -4   4        300.31        313.62         4.69 o
   3  -4   4        257.25        256.22         4.76 o
   4  -4   4        511.44        544.48         6.63 o
   5  -4   4        376.96        360.29         6.43 o
   6  -4   4       1177.96       1179.40        14.05 o
   7  -4   4        698.74        677.24        10.25 o
   8  -4   4         80.80         74.49         4.62 o
   9  -4   4         49.12         55.42         9.35 o
  10  -4   4         83.46         75.18         7.61 o
  11  -4   4         12.07         19.07         8.45 o
 -12  -3   4          1.88         -3.05        10.00 o
 -11  -3   4        176.00        172.19         8.67 o
 -10  -3   4        298.12        290.74         7.99 o
  -9  -3   4        328.86        322.93         8.52 o
  -8  -3   4        124.97        127.71         5.02 o
  -7  -3   4        282.77        293.40         6.21 o
  -6  -3   4        324.71        318.73         5.34 o
  -5  -3   4        770.56        749.97         8.17 o
  -4  -3   4        147.22        145.38         3.48 o
  -3  -3   4         51.42         50.91         2.23 o
  -2  -3   4       2593.07       2609.86        21.22 o
  -1  -3   4       9589.52       9865.02        72.95 o
   0  -3   4         37.46         36.94         1.66 o
   1  -3   4       8418.05       9174.12        67.91 o
   2  -3   4       5858.65       6353.04        62.34 o
   3  -3   4       1308.13       1340.46        13.37 o
   4  -3   4        912.35        933.21        11.15 o
   5  -3   4        227.50        216.88         5.11 o
   6  -3   4        408.87        406.75         7.37 o
   7  -3   4        193.48        178.29         6.14 o
   8  -3   4         48.80         49.65         4.87 o
   9  -3   4        532.90        520.18        10.87 o
  10  -3   4         93.62        100.58         7.61 o
  11  -3   4         33.66         40.07        10.36 o
 -12  -2   4         60.21         61.28         7.71 o
 -11  -2   4          1.90          9.07         6.28 o
 -10  -2   4        503.82        511.83        22.69 o
  -9  -2   4        118.49        121.65         6.18 o
  -8  -2   4         10.29          9.70         2.99 o
  -7  -2   4        435.68        419.74         6.87 o
  -6  -2   4          0.07         -1.10         2.08 o
  -5  -2   4        135.87        147.47         3.40 o
  -4  -2   4       3022.01       3098.35        23.57 o
  -3  -2   4       1051.07       1059.77         9.28 o
  -2  -2   4          6.04          4.73         1.19 o
  -1  -2   4          5.20          3.92         1.01 o
   0  -2   4         62.34         56.87         2.19 o
   1  -2   4         75.75         73.24         2.87 o
   2  -2   4       1156.10       1117.23        10.18 o
   3  -2   4        480.57        437.27         6.13 o
   4  -2   4       1234.56       1194.44        14.88 o
   5  -2   4         69.46         73.45         3.85 o
   6  -2   4        315.62        308.92         6.10 o
   7  -2   4         19.71         21.77         3.11 o
   8  -2   4        105.30        113.35         5.00 o
   9  -2   4        620.31        620.86        10.17 o
  10  -2   4        141.27        149.51         8.29 o
  11  -2   4         82.01         78.87         9.60 o
 -12  -1   4          0.77         -6.89         5.99 o
 -11  -1   4         42.66         35.48         5.41 o
 -10  -1   4          0.32          3.03         4.10 o
  -9  -1   4        109.66        116.15         5.71 o
  -8  -1   4        913.99        948.61        14.12 o
  -7  -1   4        938.14        988.92        13.56 o
  -6  -1   4        507.99        489.15         7.99 o
  -5  -1   4       2691.18       2849.43        23.03 o
  -4  -1   4          9.69          2.92         1.18 o
  -3  -1   4       3054.51       3267.70        24.12 o
  -2  -1   4        146.51        127.53         2.93 o
  -1  -1   4       1055.77       1039.96         9.87 o
   0  -1   4        234.80        238.81         3.65 o
   1  -1   4       4868.68       5216.22        41.85 o
   2  -1   4        549.64        543.93         6.93 o
   3  -1   4        963.58        969.01        10.85 o
   4  -1   4         11.91         11.47         2.11 o
   5  -1   4        325.83        341.67         6.22 o
   6  -1   4        121.46        130.68         4.31 o
   7  -1   4        341.11        345.75         8.53 o
   8  -1   4        699.53        736.02        11.78 o
   9  -1   4          6.20          7.49         3.90 o
  10  -1   4         43.26         45.75         5.90 o
  11  -1   4         59.59         74.61         7.15 o
 -13   0   4         41.56         51.14         8.76 o
 -12   0   4         56.74         69.86         9.40 o
 -11   0   4         76.22         70.86         6.36 o
 -10   0   4        174.16        169.46         7.86 o
  -9   0   4         16.95         17.89         3.57 o
  -8   0   4        384.15        381.80         8.27 o
  -7   0   4        153.40        141.54         4.98 o
  -6   0   4       2013.07       1988.63        20.71 o
  -5   0   4       7929.81       8178.68        88.76 o
  -4   0   4         23.77         20.26         1.95 o
  -3   0   4        663.04        659.59         7.88 o
  -2   0   4        277.54        278.40         4.24 o
  -1   0   4       3739.36       3846.99        32.59 o
   0   0   4         52.13         35.38         2.64 o
   1   0   4       1161.69       1186.20        14.59 o
   2   0   4         61.09         58.34         2.20 o
   3   0   4       3355.94       3460.00        31.37 o
   4   0   4        178.78        180.58         4.10 o
   5   0   4       1142.85       1131.95        12.04 o
   6   0   4        494.13        488.34         7.75 o
   7   0   4        434.62        421.14         7.31 o
   8   0   4         85.85         86.62         4.38 o
   9   0   4         58.37         59.11         4.67 o
  10   0   4          1.38         -1.53         5.12 o
  11   0   4         19.02         18.94         6.60 o
 -13   1   4         82.40         82.19        12.11 o
 -12   1   4          2.51         -0.48        12.19 o
 -11   1   4         34.20         15.45         6.70 o
 -10   1   4         49.73         44.69         5.10 o
  -9   1   4        490.86        491.50        10.45 o
  -8   1   4       1495.17       1488.13        18.47 o
  -7   1   4         33.43         38.82         3.64 o
  -6   1   4         43.07         46.26         3.20 o
  -5   1   4         48.35         48.26         3.15 o
  -4   1   4        192.84        221.48         3.83 o
  -3   1   4        451.45        446.76         6.37 o
  -2   1   4         77.60         98.33         2.61 o
  -1   1   4       6765.49       6991.49        55.47 o
   0   1   4        273.35        268.98         4.83 o
   1   1   4         24.72         19.15         2.25 o
   2   1   4       1244.16       1251.19        13.12 o
   3   1   4        283.86        237.82         5.28 o
   4   1   4         58.68         64.71         3.64 o
   5   1   4         98.97        106.46         4.23 o
   6   1   4          3.80          0.44         2.55 o
   7   1   4        985.87       1006.93        12.90 o
   8   1   4        341.74        336.00         7.91 o
   9   1   4        142.77        152.33         6.32 o
  10   1   4        426.63        460.74        11.97 o
  11   1   4         56.14         65.48         8.82 o
 -13   2   4         76.23         69.99        12.75 o
 -12   2   4         12.40         11.62         6.18 o
 -11   2   4         19.06         32.62         5.56 o
 -10   2   4        531.32        550.07        11.95 o
  -9   2   4        456.72        439.81         9.97 o
  -8   2   4        386.62        391.90         9.04 o
  -7   2   4        398.99        389.28         8.20 o
  -6   2   4        278.11        287.62         6.83 o
  -5   2   4        565.31        584.23         9.15 o
  -4   2   4        192.49        180.89         3.94 o
  -3   2   4         46.08         60.14         2.39 o
  -2   2   4       2460.24       2666.17        22.85 o
  -1   2   4       1410.21       1491.23        16.01 o
   0   2   4       3079.35       3227.23        25.15 o
   1   2   4        167.06        177.46         3.57 o
   2   2   4         75.29         77.63         2.92 o
   3   2   4        736.67        741.45        11.90 o
   4   2   4         94.04         68.99         6.07 o
   5   2   4         99.04        105.23         5.57 o
   6   2   4         75.49         81.57         4.67 o
   7   2   4         38.51         38.59         3.94 o
   8   2   4        396.92        406.26         9.16 o
   9   2   4         30.33         29.22         4.57 o
  10   2   4         12.05         19.06         6.50 o
  11   2   4          0.02        -11.85         9.37 o
 -13   3   4        105.91         98.46        15.22 o
 -12   3   4          8.50          0.16         7.27 o
 -11   3   4         48.94         41.01         5.56 o
 -10   3   4        118.45        111.99         6.31 o
  -9   3   4        167.44        169.06         7.99 o
  -8   3   4        136.62        131.93         5.92 o
  -7   3   4         88.09         84.32         6.90 o
  -6   3   4         83.26         83.49         4.15 o
  -5   3   4        407.09        357.09         5.89 o
  -4   3   4       2391.28       2376.88        22.61 o
  -3   3   4        115.25        123.19         2.96 o
  -2   3   4       1108.97       1070.23         9.58 o
  -1   3   4          4.12         11.74         1.29 o
   0   3   4        254.48        274.80         4.06 o
   1   3   4        123.28        129.05         2.93 o
   2   3   4          3.28          4.02         1.71 o
   3   3   4        174.44        190.15         5.75 o
   4   3   4        810.44        786.72        12.63 o
   5   3   4         26.77         25.10         3.94 o
   6   3   4         14.90         19.13         4.09 o
   7   3   4         42.29         41.64         4.96 o
   8   3   4        361.57        343.80        10.57 o
   9   3   4          4.74        -11.14         5.57 o
  10   3   4          8.57          6.95         8.60 o
 -12   4   4         37.19         41.23         6.91 o
 -11   4   4        136.10        117.10         9.00 o
 -10   4   4         29.44         31.17         6.54 o
  -9   4   4        301.63        281.26         8.61 o
  -8   4   4        539.19        543.49        14.78 o
  -7   4   4        561.89        536.01         7.22 o
  -6   4   4         17.21         13.22         2.07 o
  -5   4   4        104.36         98.98         3.37 o
  -4   4   4       1270.49       1339.74        12.69 o
  -3   4   4        304.88        270.06         4.44 o
  -2   4   4        733.27        795.31         8.61 o
  -1   4   4        889.30        884.70         8.55 o
   0   4   4      12163.35      13242.11        92.38 o
   1   4   4        119.34        113.95         3.07 o
   2   4   4       1590.99       1598.96        14.08 o
   3   4   4       2863.63       2920.92        28.05 o
   4   4   4        280.22        260.00         6.72 o
   5   4   4        672.91        623.02        11.62 o
   6   4   4        414.78        398.87        10.35 o
   7   4   4         28.26         23.86         4.78 o
   8   4   4        119.12        126.52         7.75 o
   9   4   4        137.70        147.74         9.77 o
  10   4   4          2.15          3.37        11.74 o
 -12   5   4         76.72         91.31         8.89 o
 -11   5   4         74.50         67.04         6.39 o
 -10   5   4        107.14        117.21         6.86 o
  -9   5   4        434.34        445.48        16.14 o
  -8   5   4         47.98         49.84         3.91 o
  -7   5   4         56.42         53.94         3.24 o
  -6   5   4          0.68         -1.63         2.08 o
  -5   5   4        179.98        164.74         4.37 o
  -4   5   4       3014.59       3112.83        24.56 o
  -3   5   4        471.58        481.33         6.22 o
  -2   5   4         94.90         99.52         3.13 o
  -1   5   4        776.79        730.57         8.60 o
   0   5   4         19.57         15.83         1.69 o
   1   5   4        216.43        226.80         4.29 o
   2   5   4         98.68         89.72         3.97 o
   3   5   4       1077.10       1099.02        11.84 o
   4   5   4        567.62        532.09         8.22 o
   5   5   4       1160.49       1124.00        13.70 o
   6   5   4          0.24          0.94         3.30 o
   7   5   4        127.53        141.22        10.87 o
   8   5   4         67.41         59.68         6.81 o
   9   5   4          3.01          2.58         8.19 o
 -12   6   4         93.23         97.51        13.49 o
 -11   6   4          2.56         14.78         5.83 o
 -10   6   4        128.35        112.63         7.67 o
  -9   6   4         15.33         10.16         3.46 o
  -8   6   4         87.50         87.60         3.76 o
  -7   6   4         89.05         80.98         3.86 o
  -6   6   4        222.98        209.80         5.09 o
  -5   6   4          1.66          1.68         2.08 o
  -4   6   4         24.68         21.74         2.19 o
  -3   6   4        414.37        440.56         6.23 o
  -2   6   4        245.13        232.12         5.59 o
  -1   6   4        214.60        200.85         4.32 o
   0   6   4       1628.96       1567.52        14.37 o
   1   6   4        205.43        201.74         4.62 o
   2   6   4         11.07         16.14         2.36 o
   3   6   4          0.02          3.06         2.28 o
   4   6   4        294.30        280.92         8.34 o
   5   6   4        784.38        777.59        11.76 o
   6   6   4        597.27        588.65        10.37 o
   7   6   4         76.26         62.19         6.31 o
   8   6   4          8.74          2.15         7.51 o
   9   6   4        210.03        217.48        13.85 o
 -11   7   4        105.26         99.36        10.91 o
 -10   7   4        159.71        161.44         9.21 o
  -9   7   4         33.25         37.30         4.94 o
  -8   7   4          1.04         -3.82         3.53 o
  -7   7   4       1740.54       1702.14        19.20 o
  -6   7   4          0.37         -3.44         2.44 o
  -5   7   4       1471.36       1386.05        14.68 o
  -4   7   4        428.34        401.02         6.46 o
  -3   7   4         12.42         10.44         2.61 o
  -2   7   4        403.15        410.38         6.68 o
  -1   7   4        627.11        630.35         8.12 o
   0   7   4        166.10        155.63         4.51 o
   1   7   4         17.74         18.42         2.53 o
   2   7   4       1684.98       1627.16        16.44 o
   3   7   4          0.86         -0.51         2.58 o
   4   7   4        558.24        587.65         9.68 o
   5   7   4        181.75        179.04         7.32 o
   6   7   4         46.66         40.88         7.33 o
   7   7   4         85.25         78.51         7.33 o
   8   7   4        265.03        284.43        13.32 o
 -11   8   4        195.01        195.16        23.92 o
 -10   8   4          4.35         -0.07         5.26 o
  -9   8   4          2.28         -1.52         4.35 o
  -8   8   4          1.21          8.39         4.06 o
  -7   8   4        904.36        876.71        12.37 o
  -6   8   4          8.59          8.35         3.02 o
  -5   8   4        531.86        525.60         9.12 o
  -4   8   4        173.99        168.36         5.19 o
  -3   8   4        247.67        249.23         6.55 o
  -2   8   4        257.02        248.51         5.87 o
  -1   8   4        629.31        586.13         8.40 o
   0   8   4       2725.78       2733.72        26.21 o
   1   8   4        717.83        700.84        10.05 o
   2   8   4         13.14         11.25         2.96 o
   3   8   4          8.23          6.04         3.67 o
   4   8   4         70.57         77.97         7.22 o
   5   8   4          7.99         -0.04         4.77 o
   6   8   4         31.82         29.07         6.04 o
   7   8   4         79.39         72.73         7.65 o
   8   8   4        116.58        127.30        14.09 o
 -10   9   4        285.27        288.36        12.03 o
  -9   9   4        597.66        592.69        13.92 o
  -8   9   4         54.32         50.23         5.60 o
  -7   9   4         22.79         20.77         4.14 o
  -6   9   4         41.97         38.50         4.59 o
  -5   9   4         19.30         19.71         3.61 o
  -4   9   4         10.15         14.54         3.30 o
  -3   9   4        142.73        146.60         5.11 o
  -2   9   4         81.70         88.98         4.35 o
  -1   9   4        176.88        171.65         5.86 o
   0   9   4         21.56         16.38         4.23 o
   1   9   4         38.84         54.21         3.86 o
   2   9   4        112.95        114.47         5.38 o
   3   9   4        160.53        144.99         6.05 o
   4   9   4         93.63         93.50         6.60 o
   5   9   4         97.28        115.23         7.71 o
   6   9   4          2.95          4.05         6.62 o
   7   9   4        120.17        125.39        12.72 o
 -10  10   4          3.27          7.64         8.98 o
  -9  10   4          3.41          9.02         9.93 o
  -8  10   4        147.68        150.84         8.32 o
  -7  10   4         43.84         45.96         5.73 o
  -6  10   4        143.42        158.56         6.96 o
  -5  10   4         21.91         24.18         3.91 o
  -4  10   4        101.94        110.24         5.14 o
  -3  10   4        753.79        764.55        10.92 o
  -2  10   4        178.83        190.38         6.17 o
  -1  10   4        318.58        316.63         9.75 o
   0  10   4        140.26        147.06         6.08 o
   1  10   4         33.10         38.66         4.15 o
   2  10   4         80.89         83.63         5.93 o
   3  10   4          6.35         -0.04         4.78 o
   4  10   4         33.88         23.75         5.81 o
   5  10   4          8.61          7.81         6.68 o
   6  10   4        209.69        200.77        13.08 o
  -9  11   4          1.32         10.13         7.90 o
  -8  11   4          0.11          3.30         6.29 o
  -7  11   4        823.20        839.64        16.34 o
  -6  11   4        118.86        129.45         7.15 o
  -5  11   4          0.11         -1.18         4.20 o
  -4  11   4        136.98        146.37         6.12 o
  -3  11   4        172.16        171.91         6.85 o
  -2  11   4        308.75        306.48         8.50 o
  -1  11   4          0.05         -2.32         4.39 o
   0  11   4         13.67         14.87         4.19 o
   1  11   4        723.01        711.90        14.05 o
   2  11   4         21.46         19.24         8.68 o
   3  11   4         97.27        104.36         9.33 o
   4  11   4        927.90        947.14        25.19 o
   5  11   4         20.06         19.69        12.53 o
  -7  12   4         31.15         29.68         7.47 o
  -6  12   4         45.74         54.28         8.74 o
  -5  12   4         26.37         29.48         8.42 o
  -4  12   4         29.09         28.37         6.06 o
  -3  12   4        848.52        839.43        13.76 o
  -2  12   4         28.26         37.70         5.14 o
  -1  12   4          0.10         -3.98         6.43 o
   0  12   4        258.23        278.87         8.95 o
   1  12   4         13.60         17.83         6.68 o
   2  12   4        117.72        116.91        16.76 o
   3  12   4         15.63         26.12        16.20 o
  -5  13   4          5.89         11.06        11.79 o
  -4  13   4          2.88        -13.63         7.67 o
  -3  13   4         18.13         15.00        12.33 o
  -2  13   4          7.15          8.53         7.55 o
  -1  13   4         40.54         61.16        16.22 o
   0  13   4          0.55         -0.57         9.14 o
   1  13   4         30.14         20.51        11.40 o
  -2 -14   5        232.03        228.94        14.69 o
  -1 -14   5         36.76         26.54         8.28 o
   0 -14   5         23.57         16.05         6.62 o
   1 -14   5          2.57          3.62         7.24 o
   2 -14   5          0.07         -5.74         7.57 o
   3 -14   5         88.00         89.47        16.78 o
  -5 -13   5          9.89         10.40         8.59 o
  -4 -13   5          7.53          3.94         9.03 o
  -3 -13   5         14.16         20.96         9.11 o
  -2 -13   5         23.27         24.05         8.54 o
  -1 -13   5         25.59         34.38         6.47 o
   0 -13   5          1.39        -10.19         5.09 o
   1 -13   5          0.36          3.69         5.48 o
   2 -13   5        167.35        176.24         8.93 o
   3 -13   5         11.75         12.18         6.66 o
   4 -13   5         23.69         15.43         7.01 o
   5 -13   5          1.48          2.35         7.53 o
  -6 -12   5         45.67         42.29        10.47 o
  -5 -12   5         96.80         95.30         9.17 o
  -4 -12   5         30.72         25.19         6.54 o
  -3 -12   5         14.34         15.98         5.53 o
  -2 -12   5          4.11          3.71         5.09 o
  -1 -12   5         28.64         33.55         5.20 o
   0 -12   5        210.68        214.26         6.78 o
   1 -12   5         15.13         17.93         4.45 o
   2 -12   5         27.17         40.48         6.79 o
   3 -12   5        434.05        412.29        11.89 o
   4 -12   5          0.02          3.33         5.19 o
   5 -12   5         14.26         10.15         5.96 o
   6 -12   5         23.46         23.17         7.49 o
   7 -12   5         64.98        105.56        16.95 o
  -7 -11   5         13.76         28.73         7.87 o
  -6 -11   5          1.79          7.71         6.24 o
  -5 -11   5          8.79         -1.17         5.68 o
  -4 -11   5        745.68        757.50        15.66 o
  -3 -11   5          6.81          7.55         4.98 o
  -2 -11   5         36.36         40.70         4.87 o
  -1 -11   5        219.16        215.83         6.37 o
   0 -11   5          8.66          9.58         3.69 o
   1 -11   5         56.83         61.36         4.49 o
   2 -11   5        111.16        117.94         6.49 o
   3 -11   5         87.26         82.46         6.17 o
   4 -11   5        273.33        265.43         9.66 o
   5 -11   5          0.34         -2.40         4.97 o
   6 -11   5          4.17         11.50         5.87 o
   7 -11   5        435.78        451.79        14.63 o
   8 -11   5         19.36         22.48        14.92 o
  -8 -10   5         26.22         28.59         7.12 o
  -7 -10   5         31.49         39.25         8.41 o
  -6 -10   5        186.56        183.30         8.77 o
  -5 -10   5        450.40        457.34        11.68 o
  -4 -10   5        117.41         95.37         6.07 o
  -3 -10   5         56.76         49.54         4.94 o
  -2 -10   5        440.53        420.28        10.26 o
  -1 -10   5         65.48         62.28         4.18 o
   0 -10   5       1060.65       1049.10        11.42 o
   1 -10   5        211.36        204.49        10.26 o
   2 -10   5         12.87         11.84         3.97 o
   3 -10   5       2501.61       2501.66        25.04 o
   4 -10   5          3.87         10.36         4.35 o
   5 -10   5        222.13        190.30         8.58 o
   6 -10   5        462.31        480.56        12.48 o
   7 -10   5         29.92         37.01         9.05 o
   8 -10   5         23.58         37.41         6.96 o
  -9  -9   5        262.37        267.26        12.51 o
  -8  -9   5        163.46        196.44        11.88 o
  -7  -9   5          0.36         -5.49         6.24 o
  -6  -9   5         20.20         22.06         5.06 o
  -5  -9   5        280.03        300.28        10.68 o
  -4  -9   5        122.31        124.33         8.62 o
  -3  -9   5        601.97        609.36        11.42 o
  -2  -9   5       1062.71       1043.08        14.87 o
  -1  -9   5          1.71          7.43         2.73 o
   0  -9   5          0.15         -0.34         2.95 o
   1  -9   5        200.91        183.80         6.46 o
   2  -9   5        555.48        538.04        11.52 o
   3  -9   5        100.39         91.15         5.16 o
   4  -9   5        352.12        345.54         9.02 o
   5  -9   5          5.01         10.18         4.16 o
   6  -9   5        168.40        182.97         7.65 o
   7  -9   5        127.17        133.14         7.35 o
   8  -9   5        127.33        144.16        10.11 o
   9  -9   5        149.89        169.29        13.91 o
 -10  -8   5         14.07          2.95        23.60 o
  -9  -8   5        217.41        241.50        11.11 o
  -8  -8   5        129.37        144.32         8.28 o
  -7  -8   5         98.95         85.27         6.30 o
  -6  -8   5          1.35          1.66         4.49 o
  -5  -8   5         85.24         77.76         5.12 o
  -4  -8   5        462.24        424.22         7.62 o
  -3  -8   5        199.07        181.61         6.82 o
  -2  -8   5         16.99         18.65         3.46 o
  -1  -8   5        108.03        106.62         4.28 o
   0  -8   5        896.88        856.20         9.98 o
   1  -8   5         65.08         63.27         3.92 o
   2  -8   5        130.45        123.99         4.90 o
   3  -8   5        205.35        192.41         8.61 o
   4  -8   5         24.37         22.03         4.88 o
   5  -8   5       1242.97       1190.46        16.44 o
   6  -8   5        162.45        134.57         6.77 o
   7  -8   5         45.56         40.58         6.01 o
   8  -8   5         31.74         30.05         6.18 o
   9  -8   5         72.74         59.33        10.08 o
  10  -8   5         46.50         41.60         8.83 o
 -10  -7   5         30.20         28.66         9.17 o
  -9  -7   5         35.46         31.11         6.82 o
  -8  -7   5        185.44        188.99         8.31 o
  -7  -7   5        344.57        358.33        11.20 o
  -6  -7   5         18.57         12.76         3.88 o
  -5  -7   5          1.69          2.81         2.53 o
  -4  -7   5       2284.76       2316.11        21.51 o
  -3  -7   5        357.57        368.43         7.70 o
  -2  -7   5        221.56        195.42         5.83 o
  -1  -7   5         29.32         20.94         2.44 o
   0  -7   5         68.16         60.77         3.32 o
   1  -7   5        693.47        682.30         8.86 o
   2  -7   5         23.58         16.27         3.10 o
   3  -7   5        359.22        343.53         7.80 o
   4  -7   5        599.64        599.30         8.79 o
   5  -7   5        796.74        828.68        10.81 o
   6  -7   5         33.75         30.33         4.10 o
   7  -7   5        972.01        972.78        16.18 o
   8  -7   5         78.25         71.93         6.88 o
   9  -7   5         63.32         56.21         6.89 o
  10  -7   5          0.35         -8.83        17.90 o
 -11  -6   5          0.44         -7.02         9.91 o
 -10  -6   5         28.62         21.96         7.84 o
  -9  -6   5          9.17         11.07         6.91 o
  -8  -6   5         77.14         80.06         5.13 o
  -7  -6   5         14.33         16.29         3.29 o
  -6  -6   5        382.33        361.94         6.95 o
  -5  -6   5        517.62        495.61         7.59 o
  -4  -6   5        696.63        669.84         8.17 o
  -3  -6   5        525.13        538.31         7.83 o
  -2  -6   5        142.89        142.12         4.29 o
  -1  -6   5        172.84        156.42         4.10 o
   0  -6   5       1503.96       1418.34        13.25 o
   1  -6   5        489.89        487.89         5.76 o
   2  -6   5        144.98        148.89         4.92 o
   3  -6   5        303.24        257.63         5.21 o
   4  -6   5        299.60        312.66         5.99 o
   5  -6   5        193.73        183.54         5.62 o
   6  -6   5        226.55        231.57         6.40 o
   7  -6   5          9.69         10.61         3.94 o
   8  -6   5          9.59         -3.13         8.30 o
   9  -6   5        134.59        145.06         7.94 o
  10  -6   5        213.68        213.53        13.16 o
 -11  -5   5        124.08        108.46         8.85 o
 -10  -5   5         15.56         10.75         5.09 o
  -9  -5   5        128.06        131.39         5.53 o
  -8  -5   5         48.32         43.58         4.32 o
  -7  -5   5         55.94         50.59         3.40 o
  -6  -5   5        476.38        492.27         7.87 o
  -5  -5   5          0.74          0.70         1.95 o
  -4  -5   5        110.63        112.94         3.41 o
  -3  -5   5       1041.20       1065.86        10.36 o
  -2  -5   5        145.58        170.31         4.13 o
  -1  -5   5          2.30          6.32         1.69 o
   0  -5   5         13.26         15.51         1.57 o
   1  -5   5        805.60        797.97         8.38 o
   2  -5   5        181.03        185.03         4.65 o
   3  -5   5        497.07        498.83         7.03 o
   4  -5   5        607.39        579.03         9.10 o
   5  -5   5        734.12        747.74        10.19 o
   6  -5   5         84.51         78.56         3.90 o
   7  -5   5         57.40         54.68         5.17 o
   8  -5   5         13.75         17.26         3.95 o
   9  -5   5         41.04         40.91         6.42 o
  10  -5   5          9.65          3.64         6.73 o
 -12  -4   5          0.06         -3.65         6.91 o
 -11  -4   5         23.18         37.36         9.00 o
 -10  -4   5         31.12         25.44         4.78 o
  -9  -4   5        134.73        120.41         5.74 o
  -8  -4   5        176.96        173.21         6.31 o
  -7  -4   5         78.59         77.11         3.64 o
  -6  -4   5        811.27        830.68        10.08 o
  -5  -4   5         12.02         13.30         2.05 o
  -4  -4   5        235.75        256.05         4.49 o
  -3  -4   5       6921.15       7085.35        50.97 o
  -2  -4   5        822.29        853.28         8.99 o
  -1  -4   5        374.69        375.15         5.18 o
   0  -4   5      12594.73      13595.33       100.16 o
   1  -4   5          0.03         -1.86         1.29 o
   2  -4   5       1028.98       1057.74        12.26 o
   3  -4   5        746.12        771.85         8.51 o
   4  -4   5         48.80         51.33         2.79 o
   5  -4   5       1404.91       1420.32        15.68 o
   6  -4   5         63.51         65.14         3.75 o
   7  -4   5         52.77         59.80         4.30 o
   8  -4   5        281.60        272.65         8.07 o
   9  -4   5        139.51        130.83         6.74 o
  10  -4   5         45.80         65.21         9.07 o
  11  -4   5         85.26         95.23        10.02 o
 -12  -3   5        132.37        168.34        12.02 o
 -11  -3   5         56.85         63.73         6.46 o
 -10  -3   5         49.96         58.95         5.46 o
  -9  -3   5         80.76         86.55         4.70 o
  -8  -3   5       1445.41       1479.99        15.44 o
  -7  -3   5       1400.20       1387.64        17.55 o
  -6  -3   5         89.00         78.58         3.23 o
  -5  -3   5        239.55        241.34         4.79 o
  -4  -3   5       3910.52       4008.85        30.25 o
  -3  -3   5          7.78          8.11         1.39 o
  -2  -3   5       1048.66       1100.90        11.36 o
  -1  -3   5         94.57        121.36         2.89 o
   0  -3   5          0.00          0.45         1.36 o
   1  -3   5       1218.12       1082.60        11.34 o
   2  -3   5        325.39        281.77         4.44 o
   3  -3   5        749.98        801.46         9.27 o
   4  -3   5       4522.91       4563.22        45.59 o
   5  -3   5        136.85        136.43         6.08 o
   6  -3   5        400.96        377.84         7.55 o
   7  -3   5        782.96        786.19        11.79 o
   8  -3   5        100.72        102.53         5.85 o
   9  -3   5         41.62         41.52         6.83 o
  10  -3   5          8.88         -3.60         8.20 o
  11  -3   5        100.16        111.81         9.64 o
 -12  -2   5         63.18         57.02         7.33 o
 -11  -2   5          2.25         -0.79         4.93 o
 -10  -2   5        329.86        319.80         9.36 o
  -9  -2   5         36.52         37.00         4.20 o
  -8  -2   5        546.28        518.57        14.66 o
  -7  -2   5         99.42        102.65         3.57 o
  -6  -2   5         30.15         36.00         2.38 o
  -5  -2   5         12.29         16.87         2.22 o
  -4  -2   5        513.52        513.46         5.92 o
  -3  -2   5        215.31        238.49         3.74 o
  -2  -2   5         84.71         77.22         2.32 o
  -1  -2   5        451.75        456.29         5.89 o
   0  -2   5       2367.11       2417.40        21.03 o
   1  -2   5        134.73        124.72         2.93 o
   2  -2   5        356.58        386.31         5.42 o
   3  -2   5        283.25        292.08        10.53 o
   4  -2   5         90.53         87.13         3.44 o
   5  -2   5        506.64        476.16         8.82 o
   6  -2   5       1298.87       1290.47        15.29 o
   7  -2   5        176.32        172.87         5.68 o
   8  -2   5        643.58        633.22        10.92 o
   9  -2   5        353.09        355.27         9.66 o
  10  -2   5         26.73         12.85         5.37 o
  11  -2   5         48.28         75.94         9.01 o
 -12  -1   5          2.90         -4.73         6.61 o
 -11  -1   5         13.57         14.34         6.19 o
 -10  -1   5        689.87        711.24        13.48 o
  -9  -1   5        353.61        361.95        10.29 o
  -8  -1   5       2699.22       2613.58        27.74 o
  -7  -1   5       1724.87       1734.37        19.52 o
  -6  -1   5        638.44        650.61         9.48 o
  -5  -1   5          8.39         12.02         1.65 o
  -4  -1   5        191.50        176.36         3.41 o
  -3  -1   5         70.26         70.77         2.61 o
  -2  -1   5        915.73        869.15         9.02 o
  -1  -1   5        248.50        286.72         3.99 o
   0  -1   5         44.49         34.77         2.61 o
   1  -1   5        926.14        894.07        10.98 o
   2  -1   5         75.77         82.72         2.68 o
   3  -1   5          3.44          4.98         1.67 o
   4  -1   5        178.12        170.18         4.51 o
   5  -1   5         42.33         55.01         3.28 o
   6  -1   5        903.69        892.79        11.33 o
   7  -1   5         45.37         48.07         3.48 o
   8  -1   5          2.45         -0.91         3.41 o
   9  -1   5        477.07        478.75         9.84 o
  10  -1   5         11.00          7.56         4.80 o
  11  -1   5         15.56         13.80        13.26 o
 -13   0   5          0.38         -8.17        10.34 o
 -12   0   5          0.76          0.75         6.05 o
 -11   0   5          0.70         -3.30         5.17 o
 -10   0   5        661.50        647.70        13.72 o
  -9   0   5        247.71        233.54         8.39 o
  -8   0   5         16.30         15.81         3.47 o
  -7   0   5        282.53        260.26         7.06 o
  -6   0   5        481.34        441.39         8.46 o
  -5   0   5         61.77         38.63         2.80 o
  -4   0   5        149.61        138.70         4.43 o
  -3   0   5       4915.32       4876.70        49.38 o
  -2   0   5        166.02        176.16         3.32 o
  -1   0   5         12.47          9.87         2.41 o
   0   0   5         35.49         43.34         3.92 o
   1   0   5       1054.04       1149.77        13.93 o
   2   0   5        955.13        937.71         9.67 o
   3   0   5          8.39          3.10         1.59 o
   4   0   5        120.26        111.47         3.91 o
   5   0   5       1883.19       1844.92        17.40 o
   6   0   5         24.99         21.15         2.91 o
   7   0   5        107.51        108.06         4.52 o
   8   0   5          2.66          8.03         3.53 o
   9   0   5         15.53         13.81         4.24 o
  10   0   5          6.64         11.75         5.14 o
  11   0   5          1.52          1.79         7.27 o
 -13   1   5          2.77          9.00        16.50 o
 -12   1   5        165.17        176.95        10.17 o
 -11   1   5        130.80        132.77         7.71 o
 -10   1   5        585.81        577.20        15.16 o
  -9   1   5         81.53         77.26         5.18 o
  -8   1   5          0.50          4.31         3.29 o
  -7   1   5        531.39        561.05         9.65 o
  -6   1   5         10.51          3.95         2.48 o
  -5   1   5       1154.41       1253.25        18.04 o
  -4   1   5        241.15        251.43         4.32 o
  -3   1   5         17.47         24.44         2.23 o
  -2   1   5       2457.43       2473.15        24.79 o
  -1   1   5       2936.05       3032.63        30.66 o
   0   1   5        210.34        226.62         4.89 o
   1   1   5       6454.27       6886.00       103.92 o
   3   1   5        500.99        492.59         8.07 o
   4   1   5       1132.28       1120.46        14.67 o
   5   1   5         32.78         31.20         2.94 o
   6   1   5        131.48        134.84         8.52 o
   7   1   5        575.66        584.70         9.58 o
   8   1   5         36.36         34.41         4.18 o
   9   1   5        251.10        275.26        10.09 o
  10   1   5          8.20          6.58         5.45 o
 -13   2   5         42.77         33.03        11.54 o
 -12   2   5        163.01        151.67        11.47 o
 -11   2   5         23.93         39.87         7.40 o
 -10   2   5          6.12          5.37         4.44 o
  -9   2   5          2.62         -0.92         3.83 o
  -8   2   5        144.52        140.48         6.03 o
  -7   2   5        274.83        263.85         7.19 o
  -6   2   5        434.69        442.15         8.38 o
  -5   2   5          6.69          8.17         1.85 o
  -4   2   5       1595.25       1591.77        16.50 o
  -3   2   5        205.47        239.74         4.34 o
  -2   2   5        894.11        935.30        10.64 o
  -1   2   5        241.21        276.27         3.94 o
   0   2   5       2640.86       2892.41        27.79 o
   1   2   5        683.42        780.02         8.72 o
   2   2   5        476.03        461.24         7.06 o
   3   2   5         10.98         16.08         2.59 o
   4   2   5       2112.11       2179.35        25.70 o
   5   2   5        477.98        465.98         9.71 o
   6   2   5          4.18         -0.69         3.52 o
   7   2   5          2.38          2.25         4.23 o
   8   2   5         20.71         12.22         4.79 o
   9   2   5          3.14         -1.00         5.37 o
  10   2   5        142.21        152.04        11.70 o
 -12   3   5         16.35         16.24         6.57 o
 -11   3   5         18.08         17.51         5.86 o
 -10   3   5          0.34          8.56         4.39 o
  -9   3   5        192.46        201.50        11.38 o
  -8   3   5          4.38          1.34         4.34 o
  -7   3   5          7.73         10.19         2.97 o
  -6   3   5         78.20         91.54         4.55 o
  -5   3   5       1194.45       1133.89        12.13 o
  -4   3   5       1204.96       1276.61        12.98 o
  -3   3   5        739.96        740.20         8.60 o
  -2   3   5       2084.37       2099.68        17.88 o
  -1   3   5         63.74         54.82         2.94 o
   0   3   5          0.04         -0.28         1.42 o
   1   3   5       4360.07       4431.68        34.74 o
   2   3   5       2318.58       2370.46        20.26 o
   3   3   5         22.00         23.66         2.98 o
   4   3   5          1.72          4.28         2.74 o
   5   3   5        342.28        336.34         8.66 o
   6   3   5       1085.03       1072.87        17.80 o
   7   3   5         70.65         74.66         8.65 o
   8   3   5        661.02        647.15        14.14 o
   9   3   5         15.34         20.04         9.28 o
  10   3   5          4.82          5.57         7.96 o
 -12   4   5         72.02         71.08        14.66 o
 -11   4   5          0.20          0.51         5.51 o
 -10   4   5        227.88        229.44         8.89 o
  -9   4   5         15.72         16.90         4.50 o
  -8   4   5         38.63         41.82         4.41 o
  -7   4   5       1684.96       1732.44        21.48 o
  -6   4   5       1720.61       1679.82        16.88 o
  -5   4   5        994.36        946.04        10.06 o
  -4   4   5         14.47         14.70         2.35 o
  -3   4   5        794.68        774.69         8.28 o
  -2   4   5        966.44       1009.51        10.42 o
  -1   4   5       1091.28       1091.70        10.32 o
   0   4   5        266.06        245.05         4.90 o
   1   4   5        878.76        833.24        10.85 o
   2   4   5        270.19        242.53         4.97 o
   3   4   5       1780.97       1763.17        19.52 o
   4   4   5        590.96        567.58         9.94 o
   5   4   5       1779.15       1731.67        37.82 o
   6   4   5        447.91        455.83        11.35 o
   7   4   5         19.67         25.98         7.04 o
   8   4   5         21.31         27.06         5.99 o
   9   4   5          7.20          3.04         9.63 o
 -12   5   5         32.25         39.00        17.66 o
 -11   5   5         25.82         24.55         6.15 o
 -10   5   5          8.15          7.79         7.80 o
  -9   5   5         34.51         39.24         5.26 o
  -8   5   5        451.34        447.02         9.93 o
  -7   5   5          1.55         -0.20         2.45 o
  -6   5   5         11.17         12.26         2.37 o
  -5   5   5         67.85         67.29         3.10 o
  -4   5   5         40.95         30.23         2.55 o
  -3   5   5         17.07         13.96         2.02 o
  -2   5   5          0.30          1.81         1.67 o
  -1   5   5       1834.33       1815.22        15.73 o
   0   5   5         30.07         32.60         2.23 o
   1   5   5        947.55        943.46         9.95 o
   2   5   5          7.60          7.54         2.49 o
   3   5   5        470.25        485.04         9.10 o
   4   5   5          1.08         -2.24         2.76 o
   5   5   5        203.93        202.81         6.43 o
   6   5   5         27.84         23.20         3.85 o
   7   5   5        292.30        294.43        11.17 o
   8   5   5         93.94         85.20         9.50 o
   9   5   5        111.60        120.88        10.17 o
 -12   6   5          6.49          8.12        12.22 o
 -11   6   5        339.10        332.30        10.59 o
 -10   6   5        103.65         99.43         6.19 o
  -9   6   5        860.91        828.11        17.57 o
  -8   6   5        158.17        167.42         5.70 o
  -7   6   5        301.37        289.14         6.37 o
  -6   6   5          5.60          1.81         2.53 o
  -5   6   5        304.58        294.30         6.66 o
  -4   6   5          0.03          4.04         2.18 o
  -3   6   5        394.18        370.78         6.02 o
  -2   6   5        250.89        233.26         4.91 o
  -1   6   5        323.42        311.74         5.97 o
   0   6   5        368.87        344.26         5.87 o
   1   6   5         13.92         11.63         2.37 o
   2   6   5         40.94         38.76         3.02 o
   3   6   5       1371.81       1384.36        23.65 o
   4   6   5         15.72         13.67         4.90 o
   5   6   5          8.47         -2.07         4.59 o
   6   6   5         94.81         89.65         7.20 o
   7   6   5          4.98         -2.81         9.54 o
   8   6   5         28.13         15.89         6.38 o
 -11   7   5          1.24         -0.39         8.27 o
 -10   7   5        183.59        173.05        14.42 o
  -9   7   5          0.01          8.38         3.84 o
  -8   7   5         42.22         38.70         4.84 o
  -7   7   5         12.07          5.58         3.46 o
  -6   7   5        151.29        151.85         5.06 o
  -5   7   5       3399.27       3292.87        34.59 o
  -4   7   5        502.51        517.89         8.09 o
  -3   7   5         16.39         15.11         2.56 o
  -2   7   5       4252.00       4190.33        32.89 o
  -1   7   5        619.37        571.77         9.91 o
   0   7   5         93.24         86.59         3.89 o
   1   7   5         28.36         27.89         2.80 o
   2   7   5         10.32         14.32         2.95 o
   3   7   5        725.50        739.86        12.10 o
   4   7   5         36.39         43.07         4.19 o
   5   7   5          2.37         -0.77         3.67 o
   6   7   5         80.68         90.29         7.20 o
   7   7   5        257.96        272.74        12.63 o
   8   7   5         51.16         56.51        13.56 o
 -11   8   5          2.65         17.49         6.86 o
 -10   8   5         69.34         74.18         5.97 o
  -9   8   5        551.08        541.52        13.70 o
  -8   8   5          5.89         -0.38         4.26 o
  -7   8   5        320.58        316.32         9.33 o
  -6   8   5        350.13        349.21         8.76 o
  -5   8   5         13.39         14.81         3.11 o
  -4   8   5         12.78         11.88         2.96 o
  -3   8   5        176.08        159.09         5.09 o
  -2   8   5        136.02        130.95         5.40 o
  -1   8   5        521.87        525.83         8.20 o
   0   8   5        269.58        292.92         6.49 o
   1   8   5          2.32         -2.65         3.45 o
   2   8   5        486.28        467.57         9.66 o
   3   8   5        412.98        399.56         8.69 o
   4   8   5         62.96         71.85         4.76 o
   5   8   5        305.34        308.37        12.13 o
   6   8   5         92.92        104.90        11.64 o
   7   8   5          8.22         10.15         8.74 o
 -10   9   5          3.30          0.05        10.02 o
  -9   9   5         77.50         80.71         6.50 o
  -8   9   5          8.24          4.94         4.79 o
  -7   9   5         19.47         15.08         5.80 o
  -6   9   5         16.97         13.93         3.82 o
  -5   9   5         10.68         10.06         3.50 o
  -4   9   5        327.72        329.13         7.73 o
  -3   9   5        154.18        161.99         5.75 o
  -2   9   5         17.38         21.93         3.25 o
  -1   9   5          0.05         -0.37         3.16 o
   0   9   5          6.26          8.59         3.20 o
   1   9   5         66.86         50.25         5.13 o
   2   9   5         41.25         50.56         4.59 o
   3   9   5        134.89        124.63         6.12 o
   4   9   5        533.28        515.93        18.01 o
   5   9   5          0.49         -2.28        10.67 o
   6   9   5         62.84         51.31        11.99 o
  -9  10   5        210.09        224.57        17.83 o
  -8  10   5          2.70         -0.03         6.07 o
  -7  10   5         73.11         76.14         6.71 o
  -6  10   5         70.44         78.33         5.08 o
  -5  10   5          8.38         11.31         4.11 o
  -4  10   5        228.18        218.32         7.25 o
  -3  10   5          1.74          6.43         3.88 o
  -2  10   5         37.80         52.47         4.38 o
  -1  10   5        119.33        117.88         5.53 o
   0  10   5         73.47         79.50         5.10 o
   1  10   5         36.18         39.53         4.42 o
   2  10   5         79.19         80.08         9.01 o
   3  10   5         33.64         39.11         7.16 o
   4  10   5        145.54        135.48        11.56 o
   5  10   5        107.25        122.16        12.89 o
  -8  11   5          0.12         -2.61         6.65 o
  -7  11   5         88.69         77.55         7.04 o
  -6  11   5         39.35         35.65         8.51 o
  -5  11   5        397.91        407.56        10.47 o
  -4  11   5        324.83        319.06         8.91 o
  -3  11   5          2.65         -2.41         4.98 o
  -2  11   5          2.31          2.95         4.25 o
  -1  11   5         64.11         68.85         6.18 o
   0  11   5         26.32         29.27         4.94 o
   1  11   5        104.38         95.43         8.54 o
   2  11   5        713.55        686.43        16.06 o
   3  11   5          0.41        -15.74        11.70 o
   4  11   5         77.74         80.28         9.79 o
  -7  12   5         87.34         75.55         8.42 o
  -6  12   5         73.39         94.44        10.41 o
  -5  12   5         93.54         90.19         6.45 o
  -4  12   5         60.46         59.82         5.95 o
  -3  12   5        256.29        277.36         9.07 o
  -2  12   5          6.86         15.89         5.25 o
  -1  12   5        564.86        599.55        18.09 o
   0  12   5        926.79        933.02        15.82 o
   1  12   5          3.40         14.06         6.73 o
   2  12   5        248.25        234.37        19.16 o
  -4  13   5          8.96         -4.60         7.34 o
  -3  13   5        211.48        205.19         9.82 o
  -2  13   5          8.83         18.56         9.30 o
  -1  13   5         45.77         48.99         7.71 o
  -2 -14   6        102.23        120.98        17.12 o
  -1 -14   6          1.04          5.62         8.86 o
   0 -14   6         68.45         78.20        10.06 o
   1 -14   6         26.28         34.90         6.86 o
   2 -14   6          6.63         10.78        22.72 o
  -4 -13   6         58.67         44.04        21.29 o
  -3 -13   6        204.71        204.52        10.39 o
  -2 -13   6         24.58         12.81         6.67 o
  -1 -13   6         91.61        106.56         7.39 o
   0 -13   6          9.48         18.41         9.46 o
   1 -13   6        123.17        139.80         7.84 o
   2 -13   6         67.56         71.57         6.75 o
   3 -13   6          2.71          1.64         6.69 o
   4 -13   6         89.83         57.82        11.30 o
   5 -13   6         49.76         51.07        19.49 o
  -6 -12   6         11.37         -4.17         8.59 o
  -5 -12   6          0.32         -1.15         9.44 o
  -4 -12   6          1.00        -18.22         9.21 o
  -3 -12   6          0.07          9.04         5.85 o
  -2 -12   6        310.89        315.61         9.68 o
  -1 -12   6         29.81         34.88         5.40 o
   0 -12   6          9.86         13.26         5.79 o
   1 -12   6         31.02         42.65         4.95 o
   2 -12   6         41.63         60.53         7.58 o
   3 -12   6         70.18         74.07         6.64 o
   4 -12   6         41.61         33.87         6.67 o
   5 -12   6         41.13         52.50         7.54 o
   6 -12   6          2.95         13.69        13.36 o
  -7 -11   6        140.73        125.05        10.17 o
  -6 -11   6        306.40        290.77        13.69 o
  -5 -11   6         35.28         20.33         7.12 o
  -4 -11   6         26.72         19.92         5.94 o
  -3 -11   6         26.63         24.53         5.54 o
  -2 -11   6        289.42        309.23        10.20 o
  -1 -11   6        287.05        285.92        11.41 o
   0 -11   6        101.87        112.69         4.57 o
   1 -11   6        765.88        763.25        11.99 o
   2 -11   6        351.18        368.95         8.76 o
   3 -11   6         28.72         33.63         4.53 o
   4 -11   6         40.57         62.22         6.26 o
   5 -11   6        202.81        199.56         9.47 o
   6 -11   6         62.48         65.34         7.30 o
   7 -11   6          2.15          0.62         8.47 o
  -8 -10   6         44.84         43.44         7.89 o
  -7 -10   6        398.05        433.20        16.93 o
  -6 -10   6          1.03         -2.26         5.42 o
  -5 -10   6          3.10         -5.42         5.16 o
  -4 -10   6        869.27        839.09        12.29 o
  -3 -10   6          0.58         -1.67         4.75 o
  -2 -10   6        140.66        157.75         6.81 o
  -1 -10   6        962.75        932.71        13.33 o
   0 -10   6          0.64         -2.89         2.77 o
   1 -10   6         37.33         34.36         4.38 o
   2 -10   6          2.53          5.69         3.95 o
   3 -10   6        129.45        127.77         5.59 o
   4 -10   6         42.86         42.54         6.47 o
   5 -10   6        236.92        230.81         9.06 o
   6 -10   6       1191.42       1201.11        19.18 o
   7 -10   6          1.75          6.90         6.15 o
   8 -10   6        153.43        173.83        14.39 o
  -9  -9   6         20.06          9.90         8.65 o
  -8  -9   6         55.22         47.13         7.41 o
  -7  -9   6         38.72         51.60         6.24 o
  -6  -9   6        206.19        186.93         8.20 o
  -5  -9   6         79.86         81.27         5.39 o
  -4  -9   6        262.10        231.91         6.51 o
  -3  -9   6          3.82         -1.48         3.68 o
  -2  -9   6        104.15         98.13         5.08 o
  -1  -9   6         80.34         82.96         4.65 o
   0  -9   6         81.74         82.21         3.75 o
   1  -9   6        330.64        330.48         7.62 o
   2  -9   6          1.60          5.22         3.27 o
   3  -9   6          9.99         10.13         3.28 o
   4  -9   6          4.69          4.19         3.29 o
   5  -9   6         65.69         59.95         5.45 o
   6  -9   6         64.81         66.36         8.19 o
   7  -9   6        205.52        198.60        10.17 o
   8  -9   6         12.14         14.74         6.33 o
   9  -9   6          1.01         11.76        24.27 o
 -10  -8   6        104.07        116.28        12.95 o
  -9  -8   6          0.93         -2.56         6.45 o
  -8  -8   6        155.50        164.08        12.28 o
  -7  -8   6        107.90        100.26         6.25 o
  -6  -8   6        206.91        218.95         6.71 o
  -5  -8   6        862.26        849.34        11.40 o
  -4  -8   6        304.49        321.70         9.34 o
  -3  -8   6         26.42         31.64         3.84 o
  -2  -8   6       1270.89       1288.70        17.03 o
  -1  -8   6         66.90         72.76         4.15 o
   0  -8   6       1024.28       1021.85        11.24 o
   1  -8   6        115.69        107.39         4.37 o
   2  -8   6        898.63        890.44        12.10 o
   3  -8   6       1487.29       1460.53        15.99 o
   4  -8   6        208.34        219.61         8.91 o
   5  -8   6          1.73          2.57         3.28 o
   6  -8   6         54.93         59.74         5.58 o
   7  -8   6          0.06         -2.52         4.58 o
   8  -8   6        160.95        170.24        10.86 o
   9  -8   6        175.90        203.78        14.68 o
 -10  -7   6         16.74         -0.21        10.06 o
  -9  -7   6          2.33         -2.08         5.48 o
  -8  -7   6         40.15         37.05         5.27 o
  -7  -7   6         12.93          8.50         3.49 o
  -6  -7   6         25.59         20.38         3.30 o
  -5  -7   6         83.44         76.73         3.83 o
  -4  -7   6       2263.51       2270.34        20.03 o
  -3  -7   6        315.15        301.13         7.56 o
  -2  -7   6       2787.82       2678.35        25.36 o
  -1  -7   6        863.75        819.25         9.96 o
   0  -7   6         22.08         25.95         2.24 o
   1  -7   6        803.47        750.45         9.68 o
   2  -7   6        403.02        361.34         7.77 o
   3  -7   6        458.59        451.29         7.46 o
   4  -7   6          0.43          7.83         2.89 o
   5  -7   6        421.74        358.08         9.73 o
   6  -7   6        372.39        354.24        10.13 o
   7  -7   6        554.41        562.02        20.04 o
   8  -7   6          1.57          3.26         5.06 o
   9  -7   6        132.19        145.65         9.46 o
 -11  -6   6         34.02         25.77        12.54 o
 -10  -6   6        212.30        254.67        13.96 o
  -9  -6   6          9.32          9.54         5.79 o
  -8  -6   6        157.71        158.92         6.09 o
  -7  -6   6        331.52        325.04         9.09 o
  -6  -6   6        254.84        244.09         6.22 o
  -5  -6   6         84.68         77.74         3.57 o
  -4  -6   6         19.73         11.42         2.34 o
  -3  -6   6        120.17        113.16         4.28 o
  -2  -6   6       1735.95       1779.93        16.85 o
  -1  -6   6          1.08          1.21         2.03 o
   0  -6   6        305.66        287.92         4.70 o
   1  -6   6          0.11         -0.80         1.80 o
   2  -6   6        573.33        560.66        11.17 o
   3  -6   6       2060.14       2101.11        24.31 o
   4  -6   6        258.81        240.09         5.93 o
   5  -6   6        340.29        344.47         7.59 o
   6  -6   6         34.54         37.35         4.39 o
   7  -6   6         54.87         69.51         5.15 o
   8  -6   6         14.79         17.70         8.17 o
   9  -6   6          8.97         16.52         6.00 o
  10  -6   6          0.28         -0.71        21.46 o
 -11  -5   6          1.57          1.20         9.15 o
 -10  -5   6         20.82         22.13         6.58 o
  -9  -5   6         26.82         28.23         4.19 o
  -8  -5   6        355.11        367.23         7.69 o
  -7  -5   6         65.57         63.17         4.27 o
  -6  -5   6          1.99         -3.13         2.36 o
  -5  -5   6        829.11        842.85         9.64 o
  -4  -5   6        386.24        401.99         6.11 o
  -3  -5   6        468.30        438.63         6.10 o
  -2  -5   6        337.28        353.95         5.79 o
  -1  -5   6        238.72        235.33         4.56 o
   0  -5   6         51.45         48.11         2.53 o
   1  -5   6        342.07        294.15         5.09 o
   2  -5   6        240.41        251.51         5.74 o
   3  -5   6       1498.05       1568.44        20.93 o
   4  -5   6        274.45        249.43         5.90 o
   5  -5   6        228.00        236.70         5.45 o
   6  -5   6         74.28         70.16         4.22 o
   7  -5   6        226.85        223.99         7.37 o
   8  -5   6        206.04        207.23         7.54 o
   9  -5   6         97.20        104.70         6.52 o
  10  -5   6         65.24         76.36        13.20 o
 -12  -4   6         74.18         77.36         8.29 o
 -11  -4   6         74.52         89.39        11.08 o
 -10  -4   6        314.35        308.06        16.50 o
  -9  -4   6        716.54        712.03        10.31 o
  -8  -4   6        370.88        382.99         8.44 o
  -7  -4   6        139.74        130.47         4.90 o
  -6  -4   6          0.03         -3.99         2.16 o
  -5  -4   6        263.79        267.33         6.81 o
  -4  -4   6       1776.74       1824.75        15.85 o
  -3  -4   6       1412.06       1393.16        12.65 o
  -2  -4   6        515.52        484.56         6.46 o
  -1  -4   6        457.00        479.71         7.33 o
   0  -4   6        375.96        330.38         5.60 o
   1  -4   6        212.67        238.85         4.82 o
   2  -4   6       1257.26       1244.81        13.06 o
   3  -4   6        768.92        722.70         9.24 o
   4  -4   6         91.80         88.77         3.98 o
   5  -4   6         32.57         25.54         4.35 o
   6  -4   6        396.69        408.16         8.22 o
   7  -4   6          1.78          9.02         3.99 o
   8  -4   6          3.37          2.22         4.26 o
   9  -4   6        457.53        474.64        11.70 o
  10  -4   6         10.59          1.58        12.53 o
 -12  -3   6        144.36        195.07        23.05 o
 -11  -3   6        115.74        110.25         7.43 o
 -10  -3   6         45.93         49.66         5.18 o
  -9  -3   6         38.40         37.57         4.38 o
  -8  -3   6          1.88         -0.62         2.56 o
  -7  -3   6         44.02         48.19         3.06 o
  -6  -3   6        533.94        520.93         7.24 o
  -5  -3   6          2.54          2.30         1.89 o
  -4  -3   6       1941.18       1835.65        16.96 o
  -3  -3   6        268.21        275.12         4.92 o
  -2  -3   6        647.43        666.19         7.56 o
  -1  -3   6        210.55        171.49         4.18 o
   0  -3   6         47.53         39.47         2.30 o
   1  -3   6       1359.02       1350.51        13.66 o
   2  -3   6        521.16        484.04         6.34 o
   3  -3   6        120.77        132.73         4.05 o
   4  -3   6       1039.69       1013.34        13.52 o
   5  -3   6         33.72         40.49         3.91 o
   6  -3   6        590.14        579.55        10.61 o
   7  -3   6        496.02        496.29         9.83 o
   8  -3   6          1.58         -1.11         6.24 o
   9  -3   6         49.17         58.50         5.92 o
  10  -3   6          0.46         -3.47         9.07 o
 -12  -2   6         16.50          6.70         7.85 o
 -11  -2   6         19.24         16.33         5.36 o
 -10  -2   6        251.16        252.58         8.66 o
  -9  -2   6         14.25         14.33         5.58 o
  -8  -2   6         14.69         12.62         3.44 o
  -7  -2   6        217.77        200.35         5.15 o
  -6  -2   6       1279.28       1253.51        13.51 o
  -5  -2   6          6.73          6.84         1.73 o
  -4  -2   6        103.13        117.32         3.26 o
  -3  -2   6         17.17         20.57         1.79 o
  -2  -2   6       1033.75       1002.30        10.70 o
  -1  -2   6          1.93          0.98         1.50 o
   0  -2   6        212.90        161.57         3.65 o
   1  -2   6        153.51        143.18         3.80 o
   2  -2   6         12.51          6.02         1.86 o
   3  -2   6        100.61         82.07         3.33 o
   4  -2   6         16.67         14.06         3.51 o
   5  -2   6        642.35        621.40        10.56 o
   6  -2   6        895.69        844.80        11.88 o
   7  -2   6        691.31        695.03        10.22 o
   8  -2   6        185.80        159.36         6.24 o
   9  -2   6         70.46         65.41         5.34 o
  10  -2   6        135.00        157.22         8.18 o
 -12  -1   6         23.54         33.58         7.18 o
 -11  -1   6          5.62          9.57         6.26 o
 -10  -1   6          0.79         10.97         6.36 o
  -9  -1   6        136.10        149.73         7.34 o
  -8  -1   6        316.19        332.48         9.18 o
  -7  -1   6        212.99        192.47         6.63 o
  -6  -1   6         29.83         30.69         3.68 o
  -5  -1   6        264.80        296.57         9.25 o
  -4  -1   6         11.03         10.58         1.94 o
  -3  -1   6       1324.06       1319.35        15.69 o
  -2  -1   6        784.26        824.07         9.76 o
  -1  -1   6        747.30        737.67         7.78 o
   0  -1   6        110.85        108.34         4.56 o
   1  -1   6        594.75        566.43        10.06 o
   2  -1   6         83.87         84.40         3.22 o
   3  -1   6        427.49        440.71         6.34 o
   4  -1   6        323.12        333.12         5.94 o
   5  -1   6        547.22        548.57         8.66 o
   6  -1   6        180.44        175.49         6.79 o
   7  -1   6        247.78        239.69         6.79 o
   8  -1   6        118.10        123.63         5.52 o
   9  -1   6         15.81         20.91         5.20 o
  10  -1   6          1.68          0.90         5.15 o
 -12   0   6         16.03          4.33         6.67 o
 -11   0   6        112.24        109.69         7.25 o
 -10   0   6          0.04         -5.50         5.23 o
  -9   0   6        384.56        379.26        10.48 o
  -8   0   6        735.37        736.19        13.78 o
  -7   0   6         50.79         41.71         4.09 o
  -6   0   6         15.57         13.59         2.86 o
  -5   0   6          0.87         -1.68         1.56 o
  -4   0   6        450.87        436.57         6.81 o
  -3   0   6       5032.10       5082.60        45.47 o
  -2   0   6        281.27        270.15         4.48 o
  -1   0   6       1676.46       1718.81        17.16 o
   0   0   6       3029.75       2996.47        30.80 o
   1   0   6        158.66        163.01         4.53 o
   2   0   6       2989.09       3151.96        29.52 o
   3   0   6        906.44        917.67        10.39 o
   4   0   6          2.70          1.60         2.74 o
   5   0   6       1155.77       1117.88        12.58 o
   6   0   6         59.63         50.80         3.91 o
   7   0   6        203.13        206.38         6.48 o
   8   0   6        288.80        268.66         7.62 o
   9   0   6        340.57        318.72         9.18 o
  10   0   6          3.11          2.86         5.42 o
 -12   1   6         88.15         94.63         8.22 o
 -11   1   6          7.34          3.47         5.20 o
 -10   1   6         11.82          9.59         4.80 o
  -9   1   6        330.75        326.75         9.33 o
  -8   1   6         94.79        101.36         5.49 o
  -7   1   6        434.45        417.71        11.63 o
  -6   1   6       1861.61       1861.67        20.66 o
  -5   1   6         79.91         90.90         3.04 o
  -4   1   6       2142.55       2103.66        18.18 o
  -3   1   6        125.93        150.37         3.26 o
  -2   1   6        878.28       1019.62         9.70 o
  -1   1   6        781.71        888.49        11.11 o
   0   1   6        107.72        117.09         3.54 o
   1   1   6       1801.84       1663.41        19.17 o
   2   1   6          3.77         -0.09         1.62 o
   3   1   6          3.15          1.62         2.19 o
   4   1   6       1904.97       1806.82        19.76 o
   5   1   6          5.55          5.85         3.04 o
   6   1   6        429.79        437.13         9.22 o
   7   1   6        588.73        581.04        12.98 o
   8   1   6        130.26        130.25         6.76 o
   9   1   6          0.01         -1.21         5.69 o
  10   1   6          7.72          8.42        14.06 o
 -12   2   6         52.98         62.56         7.50 o
 -11   2   6          5.21          7.76         5.49 o
 -10   2   6        146.50        132.55         6.88 o
  -9   2   6         99.99        101.76         5.86 o
  -8   2   6        281.57        271.69        10.86 o
  -7   2   6         84.12         69.76         4.63 o
  -6   2   6        527.76        542.14        10.20 o
  -5   2   6         34.38         36.74         2.39 o
  -4   2   6        158.68        135.27         4.18 o
  -3   2   6        142.81        153.08         3.84 o
  -2   2   6         15.28         11.15         1.64 o
  -1   2   6        253.84        283.01         5.30 o
   0   2   6         67.71         77.09         3.26 o
   1   2   6        201.97        190.24         4.56 o
   2   2   6       1818.78       1862.55        19.45 o
   3   2   6        357.94        380.79         9.31 o
   4   2   6        487.95        494.39         9.48 o
   5   2   6          1.36          2.31         3.51 o
   6   2   6        759.68        742.29        13.56 o
   7   2   6         74.89         70.35         6.65 o
   8   2   6        231.23        216.57         8.23 o
   9   2   6        287.66        282.91        10.03 o
  10   2   6        170.68        170.03        12.10 o
 -12   3   6          6.24          5.71        12.26 o
 -11   3   6         43.94         43.15         5.78 o
 -10   3   6        371.40        403.88        13.99 o
  -9   3   6         94.98         97.69         5.86 o
  -8   3   6        188.60        201.62         7.39 o
  -7   3   6        704.83        691.32        12.85 o
  -6   3   6        913.66        865.51        11.30 o
  -5   3   6        565.04        568.17         7.81 o
  -4   3   6       1363.00       1400.32        14.32 o
  -3   3   6         74.57         69.91         3.30 o
  -2   3   6       5377.13       5624.99        43.51 o
  -1   3   6       1715.73       1703.63        15.15 o
   0   3   6        392.84        379.54         5.24 o
   1   3   6       2213.45       2216.35        19.04 o
   2   3   6        430.38        437.92         6.29 o
   3   3   6        227.67        209.90         6.40 o
   4   3   6         81.03         86.72         5.38 o
   5   3   6        223.66        201.81         7.60 o
   6   3   6        280.15        271.67        10.04 o
   7   3   6        179.75        181.04         8.82 o
   8   3   6         12.66         18.69         5.82 o
   9   3   6        226.65        264.69        14.38 o
 -12   4   6          0.69         -7.79         7.22 o
 -11   4   6         65.63         72.84        13.18 o
 -10   4   6         27.97         25.41         5.49 o
  -9   4   6        549.41        546.56        14.34 o
  -8   4   6         17.76         21.27         3.89 o
  -7   4   6         14.04         14.55         2.69 o
  -6   4   6       2824.19       2805.99        25.98 o
  -5   4   6          1.18          2.41         2.16 o
  -4   4   6        806.09        787.92         9.78 o
  -3   4   6       2808.86       2780.10        23.56 o
  -2   4   6        105.45         95.87         3.60 o
  -1   4   6        150.39        136.13         3.76 o
   0   4   6         58.89         49.16         2.92 o
   1   4   6        487.24        471.21         6.70 o
   2   4   6        315.87        315.87         5.83 o
   3   4   6        846.12        802.10        10.46 o
   4   4   6         22.57         11.10         3.03 o
   5   4   6        427.41        434.12        10.74 o
   6   4   6         97.84         82.94         6.33 o
   7   4   6         22.24         14.22         5.40 o
   8   4   6          7.79         15.68         9.12 o
   9   4   6         17.70         19.90        13.70 o
 -12   5   6        180.85        203.68        15.76 o
 -11   5   6        148.30        158.69         8.60 o
 -10   5   6        128.94        129.95         6.80 o
  -9   5   6        261.74        283.28        13.77 o
  -8   5   6          1.55         -0.17         3.44 o
  -7   5   6          5.67          2.75         2.71 o
  -6   5   6         30.02         29.58         3.04 o
  -5   5   6        433.16        412.43         6.79 o
  -4   5   6        945.34        940.29        10.18 o
  -3   5   6        717.59        720.21         8.81 o
  -2   5   6       1229.91       1230.16        12.53 o
  -1   5   6         62.19         66.48         2.98 o
   0   5   6        652.81        639.07         7.84 o
   1   5   6       3334.17       3230.96        29.11 o
   2   5   6        101.22         99.16         4.44 o
   3   5   6          0.84         -2.10         2.68 o
   4   5   6        210.59        205.37         6.07 o
   5   5   6        231.44        238.13         7.35 o
   6   5   6         10.77          6.03         4.46 o
   7   5   6        213.42        215.17         8.17 o
   8   5   6        162.80        177.91         9.73 o
 -11   6   6         87.68         84.81         7.24 o
 -10   6   6        187.27        186.18         8.35 o
  -9   6   6         22.20         25.16         6.80 o
  -8   6   6         77.99         83.42         6.52 o
  -7   6   6       1040.67       1026.71        12.25 o
  -6   6   6        416.16        418.11         7.65 o
  -5   6   6         75.76         71.38         3.41 o
  -4   6   6       1197.26       1154.85        12.06 o
  -3   6   6          4.91          4.30         2.28 o
  -2   6   6       1113.81       1070.71        11.35 o
  -1   6   6        651.93        649.45         8.43 o
   0   6   6         93.63         72.10         3.36 o
   1   6   6       1165.47       1103.84        11.82 o
   2   6   6         42.19         35.88         3.21 o
   3   6   6          3.89          4.89         3.16 o
   4   6   6          0.28          0.82         3.61 o
   5   6   6        763.83        748.90        13.65 o
   6   6   6         13.67          8.81         4.46 o
   7   6   6         46.37         49.30         6.09 o
   8   6   6         35.61         27.47        10.77 o
 -11   7   6        137.79        154.75        23.54 o
 -10   7   6         11.91         12.67         5.09 o
  -9   7   6          0.73         -4.88         4.03 o
  -8   7   6        710.88        705.11        10.51 o
  -7   7   6        539.71        506.87         8.94 o
  -6   7   6         54.20         57.23         3.82 o
  -5   7   6         10.16         15.28         2.87 o
  -4   7   6          2.85          6.01         2.68 o
  -3   7   6        137.70        132.51         4.59 o
  -2   7   6          8.88         11.97         3.24 o
  -1   7   6         22.20         18.65         2.83 o
   0   7   6          1.24          2.17         2.58 o
   1   7   6        514.92        545.36         8.40 o
   2   7   6        572.25        595.89         9.34 o
   3   7   6         60.18         56.70         4.66 o
   4   7   6         22.51         17.19         5.09 o
   5   7   6          1.06         -0.78         4.17 o
   6   7   6        236.21        239.07        14.93 o
   7   7   6          0.89         12.75         7.93 o
 -10   8   6         34.49         38.73         8.55 o
  -9   8   6          0.33         -5.36         5.62 o
  -8   8   6         35.88         36.03         5.33 o
  -7   8   6        101.41        104.33         5.12 o
  -6   8   6         63.95         66.16         4.45 o
  -5   8   6        100.86         95.84         4.75 o
  -4   8   6          3.63          4.96         3.04 o
  -3   8   6        372.86        374.68         8.15 o
  -2   8   6        210.77        199.99         6.11 o
  -1   8   6        349.70        366.67         7.45 o
   0   8   6         43.92         51.59         3.85 o
   1   8   6         72.97         77.31         4.34 o
   2   8   6        472.36        464.72         9.54 o
   3   8   6          5.54         13.07         5.35 o
   4   8   6          3.63         -1.29         4.14 o
   5   8   6        476.31        504.24        18.48 o
   6   8   6        214.15        224.76        12.76 o
 -10   9   6          0.80         14.82         7.19 o
  -9   9   6          1.03          3.26         5.61 o
  -8   9   6          4.68         -3.81         5.22 o
  -7   9   6          1.32          8.85         5.50 o
  -6   9   6        181.74        188.40         8.20 o
  -5   9   6         37.36         37.40         4.26 o
  -4   9   6         31.44         33.54         4.60 o
  -3   9   6        145.94        152.00         5.74 o
  -2   9   6        263.16        280.93         7.43 o
  -1   9   6        118.48        101.90         4.86 o
   0   9   6        155.33        160.81         6.63 o
   1   9   6        609.08        650.77        11.65 o
   2   9   6        121.47        115.05         7.85 o
   3   9   6         26.16         24.73         5.73 o
   4   9   6         27.95         26.13        14.19 o
   5   9   6          0.84         -7.92         7.21 o
  -9  10   6         92.18         99.64         9.03 o
  -8  10   6         39.32         35.67         7.22 o
  -7  10   6        201.45        221.09         8.96 o
  -6  10   6         18.06         22.41         4.69 o
  -5  10   6        153.06        159.61         6.69 o
  -4  10   6         31.26         23.10         5.14 o
  -3  10   6          0.92          2.73         3.92 o
  -2  10   6        349.59        345.09         8.54 o
  -1  10   6        414.95        403.09         9.10 o
   0  10   6         26.52         26.20         4.34 o
   1  10   6         11.88         12.51         5.64 o
   2  10   6         95.95        117.59        11.48 o
   3  10   6         29.24         40.81        11.74 o
   4  10   6        169.23        151.90        13.27 o
  -8  11   6        207.65        223.94        12.93 o
  -7  11   6         17.73          4.08        11.35 o
  -6  11   6          1.69          6.90         5.34 o
  -5  11   6       1278.09       1293.13        16.76 o
  -4  11   6         17.53         10.80         5.04 o
  -3  11   6         49.47         61.38         7.10 o
  -2  11   6        868.08        908.85        13.75 o
  -1  11   6         97.96        111.01         6.98 o
   0  11   6         11.13          6.64         6.26 o
   1  11   6        447.43        487.47        12.03 o
   2  11   6         94.16        118.07        19.75 o
   3  11   6        200.77        243.30        18.55 o
  -6  12   6        255.86        253.17        11.52 o
  -5  12   6          1.70        -14.50         7.25 o
  -4  12   6         50.01         54.41         6.97 o
  -3  12   6        107.85        117.15        12.90 o
  -2  12   6         25.31         26.14         7.91 o
  -1  12   6        560.42        610.10        15.30 o
   0  12   6         31.64         41.60        10.06 o
   1  12   6         51.34         59.64        10.61 o
  -4 -13   7          0.54          9.26        11.24 o
  -3 -13   7         79.34         95.66         8.42 o
  -2 -13   7         10.16         16.46         9.27 o
  -1 -13   7         72.16         52.75         7.03 o
   0 -13   7          0.28         11.23         7.32 o
   1 -13   7         22.89         10.13         5.95 o
   2 -13   7          6.76          9.77         8.27 o
   3 -13   7         16.03         17.67        11.44 o
   4 -13   7         37.19         41.14         8.50 o
  -6 -12   7         72.35         80.14        21.45 o
  -5 -12   7          2.78         -4.28         9.95 o
  -4 -12   7          0.45          0.54         6.87 o
  -3 -12   7        122.66        125.13         8.55 o
  -2 -12   7         15.85         10.59         6.02 o
  -1 -12   7         85.13         81.31         6.06 o
   0 -12   7        136.94        148.65         8.00 o
   1 -12   7        100.39        111.50         6.33 o
   2 -12   7         54.35         58.87         8.36 o
   3 -12   7        151.14        168.01         8.10 o
   4 -12   7          0.22          9.20         8.89 o
   5 -12   7         91.46         96.82         9.24 o
  -7 -11   7        202.51        221.93        13.01 o
  -6 -11   7         28.86         34.39         8.34 o
  -5 -11   7          4.05         -8.30         6.79 o
  -4 -11   7         80.51         88.05         5.97 o
  -3 -11   7         23.38         29.17         5.81 o
  -2 -11   7        346.51        354.98        10.56 o
  -1 -11   7         19.15         20.32         4.90 o
   0 -11   7        212.00        209.92         7.41 o
   1 -11   7       1034.21       1021.09        14.24 o
   2 -11   7          8.36          1.89         4.21 o
   3 -11   7         40.15         32.24         5.56 o
   4 -11   7        440.06        419.47        12.91 o
   5 -11   7         13.91         12.70         6.07 o
   6 -11   7        113.41        108.75         8.60 o
   7 -11   7          5.89         -9.73         8.76 o
  -8 -10   7         12.54         24.11        10.27 o
  -7 -10   7         83.76         82.18         8.25 o
  -6 -10   7          6.27         -1.39         6.40 o
  -5 -10   7          9.34         10.54         5.33 o
  -4 -10   7        161.58        157.46         6.86 o
  -3 -10   7        918.09        942.69        14.75 o
  -2 -10   7        401.04        401.57        13.14 o
  -1 -10   7        158.32        158.46         6.84 o
   0 -10   7        137.95        152.94         5.80 o
   1 -10   7         90.04         89.24         4.75 o
   2 -10   7         35.32         37.97         4.10 o
   3 -10   7         75.76         89.22         5.74 o
   4 -10   7        260.44        261.12        11.43 o
   5 -10   7         15.61         25.03         6.47 o
   6 -10   7        136.15        146.66         8.43 o
   7 -10   7        160.23        155.79        10.39 o
  -9  -9   7        105.06        139.51        10.49 o
  -8  -9   7          1.72         -0.43         6.86 o
  -7  -9   7          9.27          5.74         6.90 o
  -6  -9   7        259.10        247.24         9.06 o
  -5  -9   7        131.84        114.75         6.23 o
  -4  -9   7        404.47        429.43         8.91 o
  -3  -9   7         22.89         27.92         4.41 o
  -2  -9   7         21.43         10.03         3.83 o
  -1  -9   7        285.06        268.22         7.89 o
   0  -9   7        119.99        123.30         6.56 o
   1  -9   7        208.34        227.04         6.58 o
   2  -9   7         49.22         49.04         3.94 o
   3  -9   7        244.08        233.32         6.80 o
   4  -9   7        167.45        181.99         6.86 o
   5  -9   7        128.79        121.33         6.71 o
   6  -9   7         50.16         37.39         9.77 o
   7  -9   7         15.71         13.49         6.48 o
   8  -9   7        131.75        150.87        33.06 o
 -10  -8   7         18.07         45.09        12.54 o
  -9  -8   7         27.75         30.39         7.44 o
  -8  -8   7         16.62         16.05         7.12 o
  -7  -8   7         51.53         52.06         5.93 o
  -6  -8   7        499.17        488.30         9.27 o
  -5  -8   7         33.86         27.76         4.67 o
  -4  -8   7        112.76        118.57         5.37 o
  -3  -8   7         83.21         83.37         4.56 o
  -2  -8   7        130.88        136.68         5.31 o
  -1  -8   7         26.97         24.84         3.32 o
   0  -8   7        358.17        335.77         7.30 o
   1  -8   7        522.32        493.78        11.19 o
   2  -8   7        361.36        371.32         9.40 o
   3  -8   7         62.10         41.49         4.10 o
   4  -8   7          2.54          4.81         3.83 o
   5  -8   7         86.96        107.24         5.44 o
   6  -8   7        168.41        153.94         6.82 o
   7  -8   7         97.76         97.31         7.91 o
   8  -8   7         15.35         13.85         6.58 o
   9  -8   7          7.06        -11.83        12.08 o
 -10  -7   7        127.35        139.11        13.01 o
  -9  -7   7         18.13         20.43         8.12 o
  -8  -7   7         39.85         47.64         4.78 o
  -7  -7   7        486.17        472.95         9.23 o
  -6  -7   7        220.41        234.32         7.68 o
  -5  -7   7        292.80        292.03         6.71 o
  -4  -7   7        566.10        551.09         8.17 o
  -3  -7   7         91.81        107.52         4.76 o
  -2  -7   7       1049.29       1029.74        12.03 o
  -1  -7   7          1.56          3.96         2.95 o
   0  -7   7        308.35        306.74         5.99 o
   1  -7   7       2584.40       2488.99        22.06 o
   2  -7   7        108.36        109.86         5.00 o
   3  -7   7         50.70         53.59         4.16 o
   4  -7   7       1049.82       1046.52        15.68 o
   5  -7   7        369.93        398.85         8.21 o
   6  -7   7        133.52        129.06         6.35 o
   7  -7   7         91.93         92.65         6.08 o
   8  -7   7        139.75        169.67         8.27 o
   9  -7   7         79.92         94.37        13.72 o
 -11  -6   7         23.49         14.24        12.54 o
 -10  -6   7         19.86         16.31         6.70 o
  -9  -6   7        165.50        164.18        11.35 o
  -8  -6   7         60.39         56.15         4.43 o
  -7  -6   7        424.83        433.09         8.19 o
  -6  -6   7         64.84         63.52         3.88 o
  -5  -6   7          1.30         -2.44         2.46 o
  -4  -6   7         98.76         86.21         3.74 o
  -3  -6   7        434.07        388.86         8.20 o
  -2  -6   7        326.16        337.65         9.02 o
  -1  -6   7        234.56        248.45         6.12 o
   0  -6   7          0.40          1.12         2.34 o
   1  -6   7        408.78        394.32         6.38 o
   2  -6   7        308.57        305.05         5.66 o
   3  -6   7        190.89        171.87         6.10 o
   4  -6   7         87.52         95.65         5.26 o
   5  -6   7        433.56        430.85         9.70 o
   6  -6   7        158.65        166.97         6.91 o
   7  -6   7        218.55        214.85         7.92 o
   8  -6   7        351.55        365.97        10.96 o
   9  -6   7          4.20          4.34         7.41 o
 -11  -5   7         70.72         80.04         7.45 o
 -10  -5   7          3.22          4.29         4.67 o
  -9  -5   7         94.06         97.24         5.12 o
  -8  -5   7          1.16          2.03         3.47 o
  -7  -5   7         74.88         81.30         4.76 o
  -6  -5   7         22.84         27.47         3.17 o
  -5  -5   7          3.10          2.72         2.30 o
  -4  -5   7        189.80        181.76         4.77 o
  -3  -5   7        710.04        718.02         8.36 o
  -2  -5   7       1305.35       1293.33        13.08 o
  -1  -5   7        964.56        939.69        11.34 o
   0  -5   7        142.62        134.94         5.00 o
   1  -5   7        170.92        182.86         4.50 o
   2  -5   7         93.59         97.32         3.68 o
   3  -5   7        127.81        120.30         4.65 o
   4  -5   7          0.08         -4.97         2.49 o
   5  -5   7        101.14        106.85         5.19 o
   6  -5   7        217.61        203.78         7.10 o
   7  -5   7          1.14          0.35         4.26 o
   8  -5   7         20.02         12.21         4.99 o
   9  -5   7         37.66         62.37        10.41 o
 -12  -4   7         32.13         25.54         7.40 o
 -11  -4   7          0.01        -11.38         7.07 o
 -10  -4   7         95.82         98.69         6.57 o
  -9  -4   7         12.04         12.05         3.45 o
  -8  -4   7        190.13        188.81         6.47 o
  -7  -4   7         28.05         30.37         3.15 o
  -6  -4   7       1174.81       1138.45        12.39 o
  -5  -4   7        140.85        125.32         4.76 o
  -4  -4   7        230.78        235.56         5.03 o
  -3  -4   7         51.38         46.14         2.47 o
  -2  -4   7       2118.90       2092.26        18.53 o
  -1  -4   7          5.20         11.02         2.20 o
   0  -4   7        143.95        146.60         4.44 o
   1  -4   7        344.56        308.05         5.94 o
   2  -4   7       1463.51       1433.08        13.86 o
   3  -4   7        183.82        187.47         6.47 o
   4  -4   7         30.09         30.44         3.36 o
   5  -4   7          6.07          3.68         2.98 o
   6  -4   7        155.77        137.12         6.44 o
   7  -4   7         77.64         83.71         5.37 o
   8  -4   7         38.69         36.00         5.45 o
   9  -4   7        140.65        153.54         8.12 o
  10  -4   7        130.27        151.19        15.62 o
 -12  -3   7          3.01         -0.01         7.63 o
 -11  -3   7          0.01         -3.77         5.34 o
 -10  -3   7         84.34         89.51         7.88 o
  -9  -3   7          0.07         -5.17         3.68 o
  -8  -3   7        141.70        142.31         7.95 o
  -7  -3   7         77.68         86.26         3.70 o
  -6  -3   7        415.07        364.91         7.10 o
  -5  -3   7        180.63        164.40         4.89 o
  -4  -3   7        181.23        167.36         4.75 o
  -3  -3   7         42.69         41.18         2.58 o
  -2  -3   7       3385.25       3296.66        29.19 o
  -1  -3   7       1184.07       1145.65        12.30 o
   0  -3   7         64.34         65.40         3.05 o
   1  -3   7        570.49        512.75         7.30 o
   2  -3   7        731.59        694.27         8.82 o
   3  -3   7        404.13        416.88         7.28 o
   4  -3   7          0.41          0.26         2.77 o
   5  -3   7        492.47        505.79         9.84 o
   6  -3   7        149.99        146.03         6.55 o
   7  -3   7        265.33        264.76         8.44 o
   8  -3   7         16.13          6.36         4.85 o
   9  -3   7         11.85          3.17         5.46 o
  10  -3   7         26.78         36.71         6.86 o
 -12  -2   7         48.49         56.11        27.46 o
 -11  -2   7        200.29        212.11        20.00 o
 -10  -2   7        805.39        823.08        21.47 o
  -9  -2   7          0.87         -2.69         3.92 o
  -8  -2   7          7.54         10.64         3.50 o
  -7  -2   7        379.47        390.35         7.15 o
  -6  -2   7        328.81        319.34         7.12 o
  -5  -2   7        345.50        323.94         5.94 o
  -4  -2   7        279.74        278.63         6.60 o
  -3  -2   7         19.31         15.02         2.22 o
  -2  -2   7        216.58        177.09         4.40 o
  -1  -2   7          0.17          1.36         1.80 o
   0  -2   7        780.53        756.81         9.33 o
   1  -2   7         48.40         66.92         3.19 o
   2  -2   7       3195.07       3190.02        37.77 o
   3  -2   7        417.46        404.23         7.23 o
   4  -2   7        290.69        266.08         7.07 o
   5  -2   7         67.54         63.26         4.40 o
   6  -2   7        315.31        306.09         7.40 o
   7  -2   7        125.71        133.63         6.14 o
   8  -2   7         28.27         21.80         5.49 o
   9  -2   7        245.86        251.25         9.11 o
  10  -2   7         37.98         40.49        12.27 o
 -12  -1   7          8.57          6.15         7.09 o
 -11  -1   7        396.92        398.74        13.13 o
 -10  -1   7         86.66         95.71         7.16 o
  -9  -1   7        260.79        250.78        12.84 o
  -8  -1   7        102.06        105.09         5.93 o
  -7  -1   7         42.40         39.32         4.03 o
  -6  -1   7        449.41        430.27         7.65 o
  -5  -1   7        587.48        588.34         8.89 o
  -4  -1   7        332.07        338.15         6.31 o
  -3  -1   7        306.78        286.96         5.64 o
  -2  -1   7         27.77         29.96         2.33 o
  -1  -1   7        556.07        531.43         8.19 o
   0  -1   7          1.52          1.39         2.51 o
   1  -1   7          0.12          1.47         2.54 o
   2  -1   7        235.86        268.86         6.27 o
   3  -1   7       2550.84       2559.93        23.28 o
   4  -1   7         63.38         68.08         4.49 o
   5  -1   7          7.26          6.21         2.88 o
   6  -1   7          0.04          0.51         3.36 o
   7  -1   7        393.90        374.73         8.58 o
   8  -1   7          0.09         -1.47         4.47 o
   9  -1   7         45.44         37.94         5.58 o
  10  -1   7          1.41          1.30        11.36 o
 -12   0   7        149.23        154.83        10.06 o
 -11   0   7         13.35          0.36        11.07 o
 -10   0   7        127.86        127.49         8.52 o
  -9   0   7         14.87         13.85         4.44 o
  -8   0   7         23.77         23.12         4.03 o
  -7   0   7         11.85          7.71         4.91 o
  -6   0   7        386.48        359.34         5.82 o
  -5   0   7       1339.90       1274.29        17.53 o
  -4   0   7        256.86        221.62         5.23 o
  -3   0   7         62.77         53.63         2.68 o
  -2   0   7       2153.66       2135.26        19.42 o
  -1   0   7       2447.08       2508.43        24.26 o
   0   0   7        253.21        306.74         6.34 o
   1   0   7        825.56        859.12        12.95 o
   2   0   7       1408.15       1346.92        17.41 o
   3   0   7       1132.69       1118.89        12.22 o
   4   0   7        182.00        189.16         5.94 o
   5   0   7        241.99        224.32         7.42 o
   6   0   7        793.50        796.25        12.19 o
   7   0   7        187.18        184.59         9.36 o
   8   0   7         10.93          4.06         6.12 o
   9   0   7        155.29        166.76         8.68 o
 -12   1   7         52.97         57.28         7.54 o
 -11   1   7          1.62         -1.72         6.93 o
 -10   1   7         56.65         48.54         5.77 o
  -9   1   7         61.32         50.20         4.87 o
  -8   1   7        448.82        434.42        13.67 o
  -7   1   7        147.02        138.10         5.75 o
  -6   1   7        246.59        227.17         6.05 o
  -5   1   7        426.22        402.72         6.14 o
  -4   1   7        264.04        249.16         4.49 o
  -3   1   7        366.18        352.10         5.43 o
  -2   1   7          0.62          1.18         1.65 o
  -1   1   7       1582.89       1539.99        16.43 o
   0   1   7         88.01         74.66         3.26 o
   1   1   7        149.11        155.33         5.27 o
   2   1   7        651.20        611.43        10.16 o
   3   1   7          3.29          0.66         2.20 o
   4   1   7         14.27         18.15         3.01 o
   5   1   7         34.90         35.92         3.92 o
   6   1   7        208.58        194.63         7.27 o
   7   1   7        268.80        264.20         8.83 o
   8   1   7        114.10        105.90         7.61 o
   9   1   7          4.48          8.67         6.39 o
 -12   2   7         15.52         12.25         6.91 o
 -11   2   7        157.90        153.44         8.63 o
 -10   2   7         38.58         53.96         8.31 o
  -9   2   7         32.67         27.78         4.41 o
  -8   2   7        441.00        437.83        11.35 o
  -7   2   7         15.00         18.43         3.56 o
  -6   2   7        628.19        615.59         8.29 o
  -5   2   7         18.43         15.92         2.12 o
  -4   2   7        489.82        518.59         7.58 o
  -3   2   7        293.99        298.44         6.02 o
  -2   2   7       1919.00       1940.85        20.08 o
  -1   2   7          3.95          6.75         2.16 o
   0   2   7         23.04         26.07         3.46 o
   1   2   7         81.34         82.61         3.83 o
   2   2   7        598.05        581.24        10.31 o
   3   2   7        433.65        388.59         7.83 o
   4   2   7        133.38        131.87         6.39 o
   5   2   7         14.38         11.70         4.02 o
   6   2   7         82.90         89.98         5.86 o
   7   2   7        162.14        183.04         8.35 o
   8   2   7        156.92        154.30         8.30 o
   9   2   7          0.01         -2.32         7.10 o
 -12   3   7         54.04         34.74         7.06 o
 -11   3   7         13.02          5.04         7.68 o
 -10   3   7          0.68          0.62         5.30 o
  -9   3   7         47.53         53.29         5.88 o
  -8   3   7        880.77        902.71        15.19 o
  -7   3   7        124.71        125.49         5.55 o
  -6   3   7        128.39        124.61         4.26 o
  -5   3   7         44.97         54.70         3.84 o
  -4   3   7        137.12        130.44         4.31 o
  -3   3   7        693.35        668.32         9.53 o
  -2   3   7       1605.03       1604.21        20.65 o
  -1   3   7       2916.05       2865.78        31.35 o
   0   3   7          3.40         -2.50         3.07 o
   1   3   7          2.62         -1.27         2.14 o
   2   3   7          0.75          0.29         2.20 o
   3   3   7        308.02        300.53         7.68 o
   4   3   7        114.69        111.76         6.67 o
   5   3   7        671.17        646.95        12.76 o
   6   3   7        141.93        148.99        10.39 o
   7   3   7          0.62         -4.35         5.84 o
   8   3   7        100.95        103.97         9.25 o
   9   3   7         23.21         21.12         8.34 o
 -12   4   7         24.65         37.35         7.65 o
 -11   4   7          5.56          4.28         7.28 o
 -10   4   7        271.92        279.05        12.40 o
  -9   4   7        353.14        348.88         9.37 o
  -8   4   7        983.87        953.21        15.14 o
  -7   4   7          1.28         -0.28         3.48 o
  -6   4   7       1148.84       1111.50        13.52 o
  -5   4   7        267.93        249.30         6.04 o
  -4   4   7       2049.09       1995.63        19.69 o
  -3   4   7       1623.79       1594.28        16.39 o
  -2   4   7          0.38          1.68         1.96 o
  -1   4   7       1519.52       1488.01        14.21 o
   0   4   7       1345.48       1392.48        13.58 o
   1   4   7          4.30          2.94         2.08 o
   2   4   7       1079.00       1023.16        12.32 o
   3   4   7       3097.34       3118.82        31.08 o
   4   4   7        112.75        116.68         5.98 o
   5   4   7         16.93         10.42         4.64 o
   6   4   7        183.95        200.98        10.76 o
   7   4   7        415.33        419.81        24.62 o
   8   4   7         34.31         48.93         9.67 o
 -12   5   7        267.29        287.70        13.13 o
 -11   5   7         81.89         87.67         7.05 o
 -10   5   7         51.27         51.13         5.75 o
  -9   5   7        209.85        209.33        12.53 o
  -8   5   7        159.01        143.43         6.59 o
  -7   5   7        140.39        136.10         5.69 o
  -6   5   7       1421.39       1434.98        17.41 o
  -5   5   7        162.81        155.85         5.27 o
  -4   5   7        267.50        255.06         6.34 o
  -3   5   7         80.11         89.07         3.91 o
  -2   5   7          6.80          9.23         2.42 o
  -1   5   7       2227.35       2109.10        19.35 o
   0   5   7        384.55        359.38         6.31 o
   1   5   7        388.70        408.42         6.87 o
   2   5   7        419.10        459.74         7.59 o
   3   5   7        608.67        612.51         9.61 o
   4   5   7        243.84        227.05         7.18 o
   5   5   7          8.75         11.81         6.18 o
   6   5   7        534.45        549.32        11.81 o
   7   5   7        285.48        288.12        12.84 o
   8   5   7          3.27         -3.61         8.76 o
 -11   6   7          0.19        -11.69        10.16 o
 -10   6   7        398.59        398.42        17.84 o
  -9   6   7          0.47          5.28         4.60 o
  -8   6   7         78.76         79.12         4.81 o
  -7   6   7        126.01        131.81         5.80 o
  -6   6   7         25.67         28.48         3.63 o
  -5   6   7         96.13        103.54         4.76 o
  -4   6   7         74.09         68.85         3.67 o
  -3   6   7        556.91        537.82         7.96 o
  -2   6   7         46.95         48.01         3.16 o
  -1   6   7        665.99        655.80         9.05 o
   0   6   7         21.47         32.26         3.08 o
   1   6   7          6.30          8.87         2.75 o
   2   6   7        321.01        347.72         8.06 o
   3   6   7         10.80         10.18         3.37 o
   4   6   7          0.06         -2.48         3.62 o
   5   6   7         11.67          7.53         5.53 o
   6   6   7          3.68         16.10        11.01 o
   7   6   7          0.20          1.79         5.50 o
 -11   7   7         23.80         24.85        16.45 o
 -10   7   7         87.87        110.84         8.42 o
  -9   7   7          6.30          2.74         5.54 o
  -8   7   7         45.66         40.41         4.67 o
  -7   7   7        232.73        240.36         8.72 o
  -6   7   7        614.52        611.41         9.83 o
  -5   7   7         17.75         11.42         3.37 o
  -4   7   7        541.58        534.95         9.00 o
  -3   7   7         76.27         67.03         3.99 o
  -2   7   7        634.38        661.81         9.54 o
  -1   7   7        373.32        395.88         7.43 o
   0   7   7        199.09        213.66         6.41 o
   1   7   7        336.64        361.74         7.61 o
   2   7   7          5.06          0.20         3.36 o
   3   7   7          6.57         12.77         3.81 o
   4   7   7        178.00        179.05         8.64 o
   5   7   7        111.99        123.76         7.55 o
   6   7   7        250.01        266.34        17.11 o
 -10   8   7          4.92          5.88        16.34 o
  -9   8   7        270.57        292.32        11.03 o
  -8   8   7        188.49        209.13         8.01 o
  -7   8   7         52.06         57.67         4.83 o
  -6   8   7        248.86        251.15         7.57 o
  -5   8   7        208.51        230.04         6.80 o
  -4   8   7        316.00        339.78         9.09 o
  -3   8   7        461.76        452.58         8.53 o
  -2   8   7         51.38         58.93         4.07 o
  -1   8   7         12.55         10.95         3.45 o
   0   8   7        767.56        746.02        11.32 o
   1   8   7         13.43         12.31         3.77 o
   2   8   7          3.15         -1.61         5.48 o
   3   8   7        493.13        523.79        13.27 o
   4   8   7         20.87         14.46         5.20 o
   5   8   7        124.28        148.79        11.77 o
   6   8   7          6.53         -2.95        10.17 o
  -9   9   7        164.84        166.97        11.55 o
  -8   9   7         29.85         22.94         5.12 o
  -7   9   7         11.06         17.50         4.71 o
  -6   9   7        191.62        191.43         7.49 o
  -5   9   7         56.29         61.65         5.23 o
  -4   9   7          0.11          7.77         3.91 o
  -3   9   7         30.50         33.54         4.21 o
  -2   9   7         76.33         78.95         4.75 o
  -1   9   7        177.05        173.18         6.55 o
   0   9   7        236.37        233.91         7.27 o
   1   9   7         75.74         78.28         5.30 o
   2   9   7         54.07         49.84         5.09 o
   3   9   7        139.35        146.61         9.47 o
   4   9   7         12.65         24.81         7.17 o
   5   9   7        126.63        155.95        12.00 o
  -8  10   7         15.91         17.05         7.52 o
  -7  10   7        231.14        256.13        10.28 o
  -6  10   7          0.59          4.44         6.02 o
  -5  10   7         45.00         46.57         5.39 o
  -4  10   7          1.77         -1.16         4.31 o
  -3  10   7        544.80        571.92        11.00 o
  -2  10   7          5.80          0.91         4.29 o
  -1  10   7        142.74        146.03         7.92 o
   0  10   7        352.48        379.58        13.73 o
   1  10   7        300.51        304.11         9.71 o
   2  10   7          0.12          2.30         9.94 o
   3  10   7         77.83         99.20        16.19 o
  -7  11   7        807.51        877.48        29.01 o
  -6  11   7         75.96         95.09         8.05 o
  -5  11   7         17.48         14.53         5.84 o
  -4  11   7        285.27        292.85         9.11 o
  -3  11   7        554.43        584.75        12.13 o
  -2  11   7         43.92         33.90         5.37 o
  -1  11   7        506.11        512.09        15.97 o
   0  11   7        270.23        266.55        10.12 o
   1  11   7        141.14        140.52        11.75 o
   2  11   7         11.77          4.06        10.38 o
  -4  12   7        129.80        156.44        10.41 o
  -3  12   7        781.18        845.81        21.37 o
  -2  12   7         58.80         70.13         7.53 o
  -1  12   7          9.76         15.59         6.34 o
  -3 -13   8          0.04         -5.07        20.45 o
  -2 -13   8          8.01         -7.13        11.60 o
  -1 -13   8         76.49         73.38        14.19 o
   0 -13   8         17.61         24.10         8.33 o
   1 -13   8        107.12        116.67        15.51 o
   2 -13   8          6.73          5.13         8.32 o
   3 -13   8          2.38         56.28        32.55 o
  -5 -12   8        134.56        146.46        18.99 o
  -4 -12   8          1.79          2.63         7.30 o
  -3 -12   8         19.34         28.43         7.84 o
  -2 -12   8         35.11         28.17         7.06 o
  -1 -12   8        226.63        225.89         9.00 o
   0 -12   8         59.30         61.05         8.51 o
   1 -12   8         16.10          4.16         9.46 o
   2 -12   8         43.22         44.49         5.85 o
   3 -12   8         30.60         26.08         9.05 o
   4 -12   8         10.53          7.08        20.69 o
   5 -12   8          4.71        -30.51        29.50 o
  -7 -11   8         20.32         22.56        11.34 o
  -6 -11   8         18.69         16.43        10.21 o
  -5 -11   8         36.48         35.01        10.97 o
  -4 -11   8        146.74        165.33         7.92 o
  -3 -11   8          7.25         15.86         5.94 o
  -2 -11   8          0.16         -7.26         6.91 o
  -1 -11   8        356.40        358.28        10.00 o
   0 -11   8        290.06        286.49        16.17 o
   1 -11   8          1.19          6.75         4.50 o
   2 -11   8        113.66        125.15         7.63 o
   3 -11   8          6.22         14.33         6.62 o
   4 -11   8        699.09        710.62        20.00 o
   5 -11   8          1.55         -5.32         7.95 o
   6 -11   8         26.21         30.51        31.19 o
  -8 -10   8          0.36          3.51         7.95 o
  -7 -10   8        181.09        187.98        12.44 o
  -6 -10   8         50.22         61.94         7.42 o
  -5 -10   8         93.93        108.24         8.52 o
  -4 -10   8          0.75         -0.29         4.18 o
  -3 -10   8         51.38         53.46         5.63 o
  -2 -10   8        175.21        178.85         7.60 o
  -1 -10   8        123.25        130.95         7.26 o
   0 -10   8        369.11        342.20         8.92 o
   1 -10   8         21.54         27.21         5.32 o
   2 -10   8        155.89        152.47         7.43 o
   3 -10   8        679.46        709.01        21.35 o
   4 -10   8        199.88        193.53         9.08 o
   5 -10   8        216.37        221.66        11.65 o
   6 -10   8        734.37        763.37        23.39 o
   7 -10   8         23.97         27.44        10.40 o
  -9  -9   8        217.46        222.16        13.24 o
  -8  -9   8         87.37         89.82         8.53 o
  -7  -9   8         74.75         73.42        13.04 o
  -6  -9   8        259.36        262.84         9.54 o
  -5  -9   8         47.82         46.07         6.08 o
  -4  -9   8         51.63         58.28         4.30 o
  -3  -9   8          7.92          9.19         5.00 o
  -2  -9   8          6.38          5.34         4.66 o
  -1  -9   8         83.40         95.03         5.84 o
   0  -9   8         67.76         65.22         4.67 o
   1  -9   8        135.83        114.22         5.90 o
   2  -9   8         82.94         88.14         6.95 o
   3  -9   8          7.68          8.67         5.69 o
   4  -9   8        289.45        274.75        11.28 o
   5  -9   8         24.67         38.19         5.47 o
   6  -9   8        179.31        188.94        13.71 o
   7  -9   8         36.99         48.13        12.34 o
  -9  -8   8        166.16        131.89        10.17 o
  -8  -8   8        253.23        258.08        12.73 o
  -7  -8   8         32.99         33.09         5.09 o
  -6  -8   8          0.37         -1.83         3.93 o
  -5  -8   8        160.78        163.61         5.94 o
  -4  -8   8        503.15        475.42         8.77 o
  -3  -8   8        488.53        458.41        11.15 o
  -2  -8   8         98.85        109.50         5.74 o
  -1  -8   8        935.30        863.77        13.60 o
   0  -8   8        535.33        535.50        10.02 o
   1  -8   8        135.43        142.25         7.25 o
   2  -8   8        161.99        161.81         6.57 o
   3  -8   8        380.46        372.39        11.00 o
   4  -8   8        295.82        262.19         9.16 o
   5  -8   8         92.57         91.83         6.06 o
   6  -8   8        115.40        120.77         7.05 o
   7  -8   8        105.64        108.00         7.83 o
   8  -8   8          0.01         25.77        10.70 o
 -10  -7   8        104.31         93.03        10.82 o
  -9  -7   8        110.57        112.85         7.20 o
  -8  -7   8         16.60         13.57         5.46 o
  -7  -7   8        458.70        479.19        13.90 o
  -6  -7   8          0.71         -3.13         3.20 o
  -5  -7   8          9.82          8.46         4.33 o
  -4  -7   8        666.89        692.15        14.02 o
  -3  -7   8         23.78         27.41         3.83 o
  -2  -7   8        209.87        220.68         6.36 o
  -1  -7   8       1550.90       1500.15        17.20 o
   0  -7   8          3.99          7.31         3.22 o
   1  -7   8          0.11          4.22         2.69 o
   2  -7   8        298.37        271.81         8.96 o
   3  -7   8        352.37        361.13         8.77 o
   4  -7   8        196.00        213.71         7.55 o
   5  -7   8        183.40        178.72         9.93 o
   6  -7   8          0.44          1.12         5.87 o
   7  -7   8         39.78         29.18         6.31 o
   8  -7   8          0.36          2.41         6.61 o
 -10  -6   8          2.68          6.52         5.53 o
  -9  -6   8         19.38         21.70         4.73 o
  -8  -6   8         69.31         70.76         5.36 o
  -7  -6   8          3.05          3.71         3.39 o
  -6  -6   8         43.26         33.66         3.48 o
  -5  -6   8       1622.37       1605.46        16.29 o
  -4  -6   8         22.29         21.96         2.85 o
  -3  -6   8         21.52         20.28         3.54 o
  -2  -6   8         78.52         82.45         4.04 o
  -1  -6   8       1572.55       1538.85        17.99 o
   0  -6   8         55.99         53.51         3.71 o
   1  -6   8         38.01         46.10         3.54 o
   2  -6   8        121.80        119.84         4.81 o
   3  -6   8         34.81         48.03         4.45 o
   4  -6   8          4.08          6.38         3.72 o
   5  -6   8          0.01          0.04         3.86 o
   6  -6   8         22.93         33.75         4.71 o
   7  -6   8        187.77        216.25         9.08 o
   8  -6   8         24.16         35.83         7.31 o
   9  -6   8        239.18        276.07        16.64 o
 -11  -5   8         37.75         46.33         8.90 o
 -10  -5   8         33.09         39.55         6.54 o
  -9  -5   8        248.73        264.71         9.02 o
  -8  -5   8         59.51         56.90         4.25 o
  -7  -5   8         78.54         72.84         4.15 o
  -6  -5   8        309.90        312.11         7.01 o
  -5  -5   8         17.47         20.54         2.78 o
  -4  -5   8       1743.23       1715.17        15.88 o
  -3  -5   8        651.06        675.43         8.36 o
  -2  -5   8        110.71        119.21         5.22 o
  -1  -5   8        123.10        124.34         4.98 o
   0  -5   8         50.32         45.51         3.38 o
   1  -5   8         45.92         52.07         3.43 o
   2  -5   8         40.23         33.23         3.00 o
   3  -5   8       1140.12       1111.39        12.94 o
   4  -5   8        327.56        298.01         8.00 o
   5  -5   8         93.35         80.51         7.21 o
   6  -5   8         54.45         58.31         4.36 o
   7  -5   8          0.01         -3.77         4.50 o
   8  -5   8        124.23        120.08         7.18 o
   9  -5   8         89.12         95.04        12.52 o
 -11  -4   8         26.26         21.30         8.14 o
 -10  -4   8         47.10         49.73         6.44 o
  -9  -4   8          9.67         15.62         6.30 o
  -8  -4   8         72.43         63.56         4.01 o
  -7  -4   8        260.36        250.70         6.40 o
  -6  -4   8        780.60        762.94        11.58 o
  -5  -4   8        367.90        351.42         6.84 o
  -4  -4   8          2.36          2.76         2.29 o
  -3  -4   8        224.72        210.53         5.64 o
  -2  -4   8         29.56         36.92         3.14 o
  -1  -4   8         24.52         34.82         2.95 o
   0  -4   8       1641.14       1613.58        16.63 o
   1  -4   8        437.00        455.54         7.53 o
   2  -4   8        178.86        182.02         5.89 o
   3  -4   8        108.90        118.26         4.59 o
   4  -4   8         73.36         75.76         4.80 o
   5  -4   8         20.40         22.59         4.01 o
   6  -4   8        184.76        186.70         7.80 o
   7  -4   8        230.65        239.97         8.77 o
   8  -4   8         73.85         79.74         7.21 o
   9  -4   8        105.56        115.65         8.74 o
 -12  -3   8        124.88        143.46        11.58 o
 -11  -3   8         65.69         50.79        23.39 o
 -10  -3   8         21.66          2.67         9.08 o
  -9  -3   8        177.86        175.58         8.59 o
  -8  -3   8        399.83        354.60         7.81 o
  -7  -3   8        208.98        212.94         8.63 o
  -6  -3   8        232.41        233.97         7.81 o
  -5  -3   8          8.37          5.87         2.73 o
  -4  -3   8       1261.01       1227.16        12.89 o
  -3  -3   8        205.21        214.60         5.00 o
  -2  -3   8       1251.69       1217.59        13.47 o
  -1  -3   8        139.20        130.39         4.51 o
   0  -3   8         13.90         14.54         2.47 o
   1  -3   8       1571.42       1546.41        16.83 o
   2  -3   8       1036.70        998.71        15.02 o
   3  -3   8        103.32         89.84         5.03 o
   4  -3   8       5117.43       5081.56        51.83 o
   5  -3   8        410.87        397.96         9.40 o
   6  -3   8        166.58        173.52         7.45 o
   7  -3   8        187.87        195.91        14.72 o
   8  -3   8          1.40         -5.66         4.98 o
   9  -3   8         44.86         38.71         6.66 o
 -12  -2   8         99.30         97.04         9.65 o
 -11  -2   8         19.42         16.87        19.53 o
 -10  -2   8          5.58          5.99         8.15 o
  -9  -2   8        605.76        611.28        13.70 o
  -8  -2   8         35.55         39.98         4.65 o
  -7  -2   8         97.56         91.76         5.07 o
  -6  -2   8        150.29        133.13         5.27 o
  -5  -2   8        239.19        209.49         7.37 o
  -4  -2   8        647.86        649.84        17.23 o
  -3  -2   8        232.12        218.35         5.51 o
  -2  -2   8       1017.84        995.06        10.06 o
  -1  -2   8        937.84        984.22        15.06 o
   0  -2   8       1202.64       1213.53        18.11 o
   1  -2   8        441.63        426.78         9.98 o
   2  -2   8        710.74        717.97        11.17 o
   3  -2   8        611.83        598.27        10.62 o
   4  -2   8       1038.89       1019.30        14.32 o
   5  -2   8        182.00        190.31         6.47 o
   6  -2   8         36.66         32.06         4.85 o
   7  -2   8        177.26        190.17         7.36 o
   8  -2   8        721.76        752.49        12.70 o
   9  -2   8        440.85        435.77        12.80 o
 -12  -1   8         84.92         85.81        11.86 o
 -11  -1   8        243.52        243.06        11.51 o
 -10  -1   8        205.14        199.97         9.19 o
  -9  -1   8         36.83         51.64         5.47 o
  -8  -1   8        273.29        253.71         9.18 o
  -7  -1   8        109.80         97.54         6.38 o
  -6  -1   8          4.21          3.11         2.63 o
  -5  -1   8         10.50         14.09         3.36 o
  -4  -1   8        348.25        354.45         6.92 o
  -3  -1   8       1068.14       1101.06        11.97 o
  -2  -1   8          0.89          1.44         1.74 o
  -1  -1   8        440.14        402.46         7.49 o
   0  -1   8        104.56        108.60         5.62 o
   1  -1   8         28.52         29.88         3.78 o
   2  -1   8         53.06         49.95         5.63 o
   3  -1   8        811.34        798.14         9.85 o
   4  -1   8        117.02        115.37         5.13 o
   5  -1   8         11.36         15.76         4.52 o
   6  -1   8         48.43         52.55         5.93 o
   7  -1   8          1.44         -0.06         4.93 o
   8  -1   8          6.60         11.07         8.35 o
   9  -1   8        181.43        195.14        10.05 o
 -12   0   8          1.51         -6.60         6.81 o
 -11   0   8         52.94         54.38         6.95 o
 -10   0   8         57.44         74.72         6.18 o
  -9   0   8         81.41         78.33         6.09 o
  -8   0   8         19.23         23.25         4.41 o
  -7   0   8        102.55         94.39         6.76 o
  -6   0   8        716.85        711.53         9.47 o
  -5   0   8        924.95        884.92        11.15 o
  -4   0   8          7.69          6.84         2.20 o
  -3   0   8       1016.42        957.09        10.20 o
  -2   0   8        881.42        840.04        12.10 o
  -1   0   8         16.38          7.27         2.05 o
   0   0   8         26.63         22.61         2.99 o
   1   0   8        319.88        318.75         7.15 o
   2   0   8       1832.58       1787.90        47.86 o
   3   0   8         38.65         41.00         4.00 o
   4   0   8         11.96          3.56         3.05 o
   5   0   8         93.32         91.44         4.93 o
   6   0   8         22.69         22.55         4.43 o
   7   0   8        195.93        212.16         8.35 o
   8   0   8          1.01         -0.01         6.23 o
   9   0   8          2.30         16.16        13.57 o
 -12   1   8         10.71         22.72         7.41 o
 -11   1   8         20.26          6.26         6.08 o
 -10   1   8         75.56         73.78         6.48 o
  -9   1   8         10.68          9.54         4.55 o
  -8   1   8         19.79         14.31         4.20 o
  -7   1   8        353.33        330.49         8.44 o
  -6   1   8        315.69        321.09         7.79 o
  -5   1   8        140.43        120.08         4.04 o
  -4   1   8        330.99        331.28         5.47 o
  -3   1   8        314.61        290.38         5.02 o
  -2   1   8       1270.75       1152.66        13.67 o
  -1   1   8          5.07          1.65         2.26 o
   0   1   8        372.47        370.64         6.92 o
   1   1   8        249.47        229.75         6.67 o
   2   1   8       1048.34       1023.55        15.96 o
   3   1   8         69.46         64.41         4.32 o
   4   1   8       1645.35       1649.42        17.65 o
   5   1   8          3.89          5.21         3.54 o
   6   1   8         66.83         78.63         7.55 o
   7   1   8         83.36         81.81         6.82 o
   8   1   8         36.55         26.72         7.40 o
   9   1   8         34.84         54.09         8.10 o
 -12   2   8          8.22         13.19        17.08 o
 -11   2   8         75.89         83.44         9.22 o
 -10   2   8        333.13        352.00        10.76 o
  -9   2   8        281.75        292.08        11.85 o
  -8   2   8        294.76        299.92         8.90 o
  -7   2   8          1.37          2.71         3.27 o
  -6   2   8         14.60         13.66         2.45 o
  -5   2   8        495.66        484.20         6.92 o
  -4   2   8        387.46        411.03         6.26 o
  -3   2   8         28.88         32.52         2.43 o
  -2   2   8        325.70        279.29         6.13 o
  -1   2   8        171.80        174.18         6.13 o
   0   2   8        104.41         93.19         4.14 o
   1   2   8         24.90         23.63         2.91 o
   2   2   8       1506.50       1505.15        23.07 o
   3   2   8          6.57          3.17         3.56 o
   4   2   8        678.75        635.02        10.40 o
   5   2   8         51.08         61.85         4.98 o
   6   2   8         94.32         95.15         5.90 o
   7   2   8        383.57        398.84        11.62 o
   8   2   8         15.19         18.11         9.01 o
 -12   3   8         58.04         63.43        14.68 o
 -11   3   8         62.00         66.16         7.50 o
 -10   3   8        123.74        116.35         7.58 o
  -9   3   8         42.92         42.24         5.43 o
  -8   3   8         55.80         54.87         6.46 o
  -7   3   8          0.26          1.99         2.72 o
  -6   3   8        391.18        400.67         7.03 o
  -5   3   8        754.59        719.45        10.04 o
  -4   3   8        248.82        214.13         5.63 o
  -3   3   8          4.62          5.55         2.52 o
  -2   3   8        410.88        371.16         6.39 o
  -1   3   8        901.69        854.46        11.95 o
   0   3   8          2.65          4.16         2.50 o
   1   3   8       3147.94       3070.82        30.87 o
   2   3   8          0.83         -3.21         3.58 o
   3   3   8        295.61        278.91         7.42 o
   4   3   8        203.59        206.22        10.28 o
   5   3   8          0.01         -2.40         6.44 o
   6   3   8         59.50         50.96         5.76 o
   7   3   8          0.70         -4.87         6.20 o
   8   3   8         57.75         85.06         8.85 o
 -12   4   8        324.16        297.54        15.08 o
 -11   4   8          6.46          3.66         5.75 o
 -10   4   8         19.01         34.04         5.31 o
  -9   4   8         71.49         71.80         5.62 o
  -8   4   8          6.37          7.68         6.03 o
  -7   4   8        344.26        328.79         6.70 o
  -6   4   8       1704.17       1674.34        19.75 o
  -5   4   8        864.30        838.54        11.26 o
  -4   4   8        722.91        708.49        10.03 o
  -3   4   8       1336.48       1209.41        13.75 o
  -2   4   8          1.88          6.55         2.83 o
  -1   4   8        602.61        603.96         9.79 o
   0   4   8        547.95        543.26         9.36 o
   1   4   8        268.13        221.03         6.91 o
   2   4   8        215.11        217.03         8.97 o
   3   4   8        110.01        116.76         5.18 o
   4   4   8         24.07         21.95         5.13 o
   5   4   8        406.62        406.30        10.18 o
   6   4   8         48.53         60.15         6.09 o
   7   4   8        147.75        129.38         9.81 o
   8   4   8        281.76        304.72        15.31 o
 -11   5   8         52.92         73.40         8.41 o
 -10   5   8         42.81         31.62         5.70 o
  -9   5   8         66.61         63.10         5.63 o
  -8   5   8        544.13        559.53        10.43 o
  -7   5   8        246.14        255.48         7.22 o
  -6   5   8         24.54         24.13         3.65 o
  -5   5   8        440.16        442.26         8.44 o
  -4   5   8        244.14        241.95         6.58 o
  -3   5   8        503.42        497.18         8.47 o
  -2   5   8        745.04        781.64         9.85 o
  -1   5   8        954.32        929.26        11.33 o
   0   5   8          2.16         -1.02         2.49 o
   1   5   8        396.70        383.69         6.99 o
   2   5   8         36.73         35.03         3.39 o
   3   5   8          8.07          7.75         3.53 o
   4   5   8        295.08        323.18         9.00 o
   5   5   8          0.11          3.39         5.74 o
   6   5   8         24.62         24.74         5.97 o
   7   5   8        258.47        281.02        10.67 o
 -11   6   8        317.83        310.96        13.12 o
 -10   6   8         90.99         99.13         7.25 o
  -9   6   8          0.31          5.69         4.90 o
  -8   6   8        733.70        733.34        14.75 o
  -7   6   8        146.35        145.64         7.20 o
  -6   6   8        203.93        192.16         7.45 o
  -5   6   8        722.49        733.81        11.19 o
  -4   6   8         73.10         74.37         4.43 o
  -3   6   8         41.70         42.10         3.55 o
  -2   6   8         76.47         84.91         4.14 o
  -1   6   8        249.89        253.55         6.68 o
   0   6   8        313.94        333.32         7.02 o
   1   6   8        377.94        394.96         9.29 o
   2   6   8         20.47         24.44         4.81 o
   3   6   8         69.02         68.68         4.86 o
   4   6   8        357.18        375.71         9.89 o
   5   6   8         72.10         73.48         6.79 o
   6   6   8         16.04         26.83         5.50 o
 -10   7   8         46.60         43.50        15.90 o
  -9   7   8         18.42         20.54         5.09 o
  -8   7   8        149.80        166.78         7.36 o
  -7   7   8        215.92        238.89         7.82 o
  -6   7   8          0.54          4.69         3.91 o
  -5   7   8         69.52         68.19         4.64 o
  -4   7   8        216.42        242.35         7.56 o
  -3   7   8        425.03        438.37         8.81 o
  -2   7   8        809.08        797.84        11.09 o
  -1   7   8        571.34        558.99         9.24 o
   0   7   8         25.31         26.24         4.97 o
   1   7   8         98.16        103.78         5.02 o
   2   7   8         26.41         30.65         4.91 o
   3   7   8        620.20        617.91        11.37 o
   4   7   8         30.31         23.60         9.07 o
   5   7   8         34.27         33.94         6.17 o
   6   7   8         12.94         18.66         6.70 o
 -10   8   8        137.29        128.23        14.19 o
  -9   8   8         35.20         29.58         6.43 o
  -8   8   8        178.54        174.48         7.72 o
  -7   8   8         79.25         78.50         5.74 o
  -6   8   8        440.32        465.62        11.69 o
  -5   8   8        258.82        266.72         8.33 o
  -4   8   8        794.49        791.42        13.44 o
  -3   8   8          2.30          8.86         3.66 o
  -2   8   8         17.08         14.02         5.02 o
  -1   8   8        687.79        698.72        11.11 o
   0   8   8        101.83         99.48         7.43 o
   1   8   8          2.80          1.71         4.81 o
   2   8   8        444.13        425.17        10.16 o
   3   8   8        590.71        617.35        16.08 o
   4   8   8         25.22         25.96         5.62 o
   5   8   8        256.92        237.91        19.71 o
  -9   9   8        119.01        119.17        18.50 o
  -8   9   8        171.23        180.43        11.41 o
  -7   9   8         17.20         28.39         7.66 o
  -6   9   8          6.09          9.42         4.68 o
  -5   9   8          0.45          2.11         5.79 o
  -4   9   8        275.16        297.14         8.50 o
  -3   9   8         20.80         14.99         4.31 o
  -2   9   8         19.42         12.69         5.00 o
  -1   9   8        271.80        255.77        11.89 o
   0   9   8        275.03        249.21         9.75 o
   1   9   8         54.63         53.62         6.19 o
   2   9   8         46.29         56.64         9.83 o
   3   9   8        101.28        110.72        13.62 o
   4   9   8         50.94         63.58         9.39 o
  -7  10   8         19.21         11.80         7.98 o
  -6  10   8        110.83        108.19         7.08 o
  -5  10   8         24.83         19.77         5.80 o
  -4  10   8        139.67        125.41         6.77 o
  -3  10   8         32.94         30.59         6.98 o
  -2  10   8        206.94        201.95         7.99 o
  -1  10   8         50.48         59.76         5.68 o
   0  10   8         14.83         16.11         5.56 o
   1  10   8        286.05        295.52        19.71 o
   2  10   8        121.03        123.20         9.09 o
  -5  11   8        360.08        399.87        12.84 o
  -4  11   8         62.99         60.46         6.43 o
  -3  11   8         22.39         24.38         8.01 o
  -2  11   8        271.28        297.64        11.08 o
  -1  11   8         89.44         94.73         8.06 o
   0  11   8         26.32         37.46         7.38 o
  -1 -13   9         22.90         17.77         9.11 o
   0 -13   9         11.78          2.22        29.84 o
   1 -13   9          1.46         -4.65        11.77 o
  -4 -12   9          8.00         19.26         7.65 o
  -3 -12   9         11.68         17.74         6.18 o
  -2 -12   9        165.95        164.65         9.35 o
  -1 -12   9          1.04         -9.76         7.01 o
   0 -12   9          8.34          5.31        10.22 o
   1 -12   9          9.06         14.95         9.75 o
   2 -12   9          2.70          9.67         6.68 o
   3 -12   9          3.75          3.98        17.40 o
  -6 -11   9         13.53         12.36         7.99 o
  -5 -11   9        360.27        360.27        12.61 o
  -4 -11   9         22.65         33.57         7.40 o
  -3 -11   9         34.62         38.80         6.46 o
  -2 -11   9         78.99         78.42        10.37 o
  -1 -11   9        184.78        206.45        10.52 o
   0 -11   9          0.00          5.70         7.16 o
   1 -11   9        412.11        445.83        15.66 o
   2 -11   9        513.89        540.86        26.11 o
   3 -11   9         54.71         64.16         8.18 o
   4 -11   9         90.35         90.09        10.32 o
   5 -11   9         17.24         -9.03        31.53 o
  -7 -10   9        155.25        155.71         9.71 o
  -6 -10   9          5.72         15.22         8.03 o
  -5 -10   9        490.66        501.71        14.06 o
  -4 -10   9        339.24        341.27        11.20 o
  -3 -10   9        228.64        256.52        12.90 o
  -2 -10   9        336.42        314.29        10.78 o
  -1 -10   9        559.58        552.86        15.31 o
   0 -10   9         62.23         64.61         5.99 o
   1 -10   9        197.71        187.84        12.10 o
   2 -10   9        161.04        168.70         8.00 o
   3 -10   9          2.65          8.24         5.43 o
   4 -10   9         43.77         51.33         6.99 o
   5 -10   9        113.94        118.02        14.14 o
   6 -10   9        512.29        469.43        21.63 o
  -8  -9   9        162.47        172.02        10.43 o
  -7  -9   9         77.17         90.29         8.40 o
  -6  -9   9        183.73        163.56         8.99 o
  -5  -9   9         19.36         25.67         4.56 o
  -4  -9   9        295.22        294.55         7.97 o
  -3  -9   9         75.28         73.40         5.71 o
  -2  -9   9          1.47         -1.01         5.64 o
  -1  -9   9          2.79         -0.38         4.41 o
   0  -9   9        136.93        143.25         8.14 o
   1  -9   9         52.94         49.03         8.29 o
   2  -9   9        111.00        107.22         6.04 o
   3  -9   9         43.49         44.41         5.44 o
   4  -9   9        139.99        139.24         7.13 o
   5  -9   9         67.53         81.23        10.32 o
   6  -9   9         52.87         49.64         7.31 o
   7  -9   9         61.24         50.26        11.67 o
  -9  -8   9         10.69         18.72         7.89 o
  -8  -8   9         54.44         49.01         6.90 o
  -7  -8   9         31.34         16.98         4.86 o
  -6  -8   9         49.57         48.36         4.58 o
  -5  -8   9        191.10        209.33         6.88 o
  -4  -8   9        342.22        334.31         9.42 o
  -3  -8   9        324.48        311.02        10.90 o
  -2  -8   9        283.13        301.76         7.87 o
  -1  -8   9          2.72          4.14         3.85 o
   0  -8   9        317.07        333.86         9.62 o
   1  -8   9          9.69         13.21         3.79 o
   2  -8   9          1.18          7.57         4.05 o
   3  -8   9        170.51        168.27         7.71 o
   4  -8   9        161.97        171.02         7.74 o
   5  -8   9         49.88         47.96         6.37 o
   6  -8   9         56.34         79.34         8.66 o
   7  -8   9          8.48          8.58        10.30 o
 -10  -7   9        135.75        116.45        12.45 o
  -9  -7   9         33.24         46.52         7.70 o
  -8  -7   9         47.15         44.99         5.48 o
  -7  -7   9         17.80         17.95         4.31 o
  -6  -7   9         86.14         76.75         4.67 o
  -5  -7   9        147.41        143.80         7.25 o
  -4  -7   9        332.30        338.64         7.51 o
  -3  -7   9          3.30          5.63         3.71 o
  -2  -7   9         79.54         92.72         7.00 o
  -1  -7   9        519.55        538.32         9.90 o
   0  -7   9         17.78         11.56         3.76 o
   1  -7   9        570.15        638.58        10.50 o
   2  -7   9        153.84        182.28         5.80 o
   3  -7   9          0.08         -3.72         4.78 o
   4  -7   9        199.32        205.51        11.30 o
   5  -7   9          0.06         -1.92         5.54 o
   6  -7   9          6.16          7.71         7.10 o
   7  -7   9        183.73        192.49        11.58 o
   8  -7   9          8.58          8.92         8.05 o
 -10  -6   9         14.48         29.50         8.32 o
  -9  -6   9          0.99          5.04         5.49 o
  -8  -6   9         45.54         42.19         5.61 o
  -7  -6   9         99.44        108.35         5.41 o
  -6  -6   9         15.23         12.65         3.68 o
  -5  -6   9        192.86        201.48         6.22 o
  -4  -6   9         66.06         60.90         3.72 o
  -3  -6   9        139.16        138.87         4.86 o
  -2  -6   9         88.04         89.40         4.96 o
  -1  -6   9         17.88         15.65         3.46 o
   0  -6   9         29.54         38.03         3.87 o
   1  -6   9         35.12         32.33         3.72 o
   2  -6   9          1.30          3.40         3.45 o
   3  -6   9       1004.85        939.53        11.71 o
   4  -6   9        154.03        135.75         8.92 o
   5  -6   9        343.63        302.08         9.37 o
   6  -6   9        171.98        177.92         8.03 o
   7  -6   9         14.30         21.58         6.74 o
   8  -6   9          1.81          4.51         9.94 o
 -11  -5   9          0.70         -2.86         8.11 o
 -10  -5   9          3.34          1.17         9.64 o
  -9  -5   9         39.03         40.09         6.58 o
  -8  -5   9        227.71        203.60         8.62 o
  -7  -5   9         65.39         61.74         4.29 o
  -6  -5   9        106.77        110.63         4.71 o
  -5  -5   9        174.16        172.28         5.41 o
  -4  -5   9        139.90        137.84         5.00 o
  -3  -5   9         28.44         27.46         3.12 o
  -2  -5   9         39.07         45.07         3.85 o
  -1  -5   9         27.78         26.87         3.43 o
   0  -5   9         65.65         66.70         4.01 o
   1  -5   9         19.75         21.87         3.29 o
   2  -5   9          9.01          6.49         3.40 o
   3  -5   9         93.73         89.59         4.47 o
   4  -5   9         16.50         11.63         4.09 o
   5  -5   9          1.45         -2.10         4.05 o
   6  -5   9        187.94        197.78         8.75 o
   7  -5   9         18.88         22.50         5.57 o
   8  -5   9        689.16        751.42        25.17 o
 -11  -4   9         35.85         56.38         9.10 o
 -10  -4   9         10.01          3.83         8.41 o
  -9  -4   9        153.16        171.71         7.22 o
  -8  -4   9        338.86        343.68        13.44 o
  -7  -4   9         10.91          3.42         3.09 o
  -6  -4   9          1.48          7.05         3.31 o
  -5  -4   9        584.03        581.24         9.63 o
  -4  -4   9        476.13        455.88         7.99 o
  -3  -4   9          0.30          0.84         2.41 o
  -2  -4   9         17.99         16.02         3.09 o
  -1  -4   9        611.01        612.16         9.33 o
   0  -4   9       1839.50       1767.17        18.43 o
   1  -4   9         19.70         20.17         3.26 o
   2  -4   9        225.88        225.13         6.76 o
   3  -4   9        665.44        660.91        11.94 o
   4  -4   9        621.20        636.12        11.75 o
   5  -4   9         14.70          8.32         5.07 o
   6  -4   9        522.88        519.02        22.70 o
   7  -4   9         34.81         32.06         6.10 o
   8  -4   9         14.25         26.67        11.27 o
 -11  -3   9        177.36        174.39        11.02 o
 -10  -3   9        102.43         99.51        19.17 o
  -9  -3   9        306.75        330.30        11.21 o
  -8  -3   9         75.91         63.12         7.14 o
  -7  -3   9        263.26        257.34         7.89 o
  -6  -3   9        145.99        142.02         5.92 o
  -5  -3   9         30.53         25.34         3.51 o
  -4  -3   9       3175.41       3126.66        29.32 o
  -3  -3   9        883.76        874.30        11.19 o
  -2  -3   9        151.01        137.63         4.86 o
  -1  -3   9       1648.94       1564.16        17.51 o
   0  -3   9        620.27        606.86        10.41 o
   1  -3   9         68.98         62.20         3.68 o
   2  -3   9       2791.08       2732.57        30.35 o
   3  -3   9        145.38        158.15         6.90 o
   4  -3   9        505.27        510.97        12.75 o
   5  -3   9         12.03          1.10         5.92 o
   6  -3   9         55.30         58.94         5.63 o
   7  -3   9        976.80        978.22        26.07 o
   8  -3   9        346.55        366.20        11.64 o
 -11  -2   9        165.05        163.96        12.85 o
 -10  -2   9         66.59         61.65         8.78 o
  -9  -2   9         40.84         30.75         7.67 o
  -8  -2   9        168.36        170.72         7.87 o
  -7  -2   9        321.38        320.93        13.14 o
  -6  -2   9        692.36        680.60        11.33 o
  -5  -2   9       1891.68       1882.87        21.07 o
  -4  -2   9        798.49        812.24        11.97 o
  -3  -2   9         57.81         54.73         3.82 o
  -2  -2   9         13.26         13.06         2.33 o
  -1  -2   9       1249.41       1251.56        19.84 o
   0  -2   9        721.23        716.47        13.69 o
   1  -2   9        499.02        478.90        11.40 o
   2  -2   9          2.18          2.99         3.74 o
   3  -2   9       1001.32        977.67        17.56 o
   4  -2   9        355.82        338.37         8.97 o
   5  -2   9        370.01        367.93        11.66 o
   6  -2   9        202.35        197.91         8.89 o
   7  -2   9         13.57         14.92         6.78 o
   8  -2   9        105.09        105.04         9.58 o
 -12  -1   9         18.87         24.96        20.67 o
 -11  -1   9         99.07         98.14        23.24 o
 -10  -1   9          0.09         -2.87         7.14 o
  -9  -1   9        689.49        728.12        15.17 o
  -8  -1   9        180.61        184.17         7.87 o
  -7  -1   9        394.28        381.20         7.28 o
  -6  -1   9        100.00        108.14         4.99 o
  -5  -1   9          3.47          2.23         2.72 o
  -4  -1   9        495.72        488.64         8.12 o
  -3  -1   9       1059.04       1058.35        11.92 o
  -2  -1   9         63.69         66.93         3.94 o
  -1  -1   9         15.59         17.58         4.23 o
   0  -1   9         16.61         17.14         4.06 o
   1  -1   9        462.23        450.05        11.15 o
   2  -1   9        195.25        176.66         8.01 o
   3  -1   9        676.87        680.01        14.97 o
   4  -1   9        380.37        357.75        10.41 o
   5  -1   9         78.68         94.14         5.46 o
   6  -1   9         73.38         98.39         6.01 o
   7  -1   9          6.43          6.25         5.78 o
   8  -1   9         58.10         56.39         7.87 o
 -12   0   9         66.45         74.34        12.45 o
 -11   0   9          0.84          6.72         7.44 o
 -10   0   9         10.86         -0.34         5.31 o
  -9   0   9         42.34         44.21         5.39 o
  -8   0   9        172.29        161.80         7.21 o
  -7   0   9          0.45          2.90         2.58 o
  -6   0   9         57.16         66.93         3.67 o
  -5   0   9          5.01          2.43         2.22 o
  -4   0   9         31.61         26.91         3.23 o
  -3   0   9        574.24        547.40         7.34 o
  -2   0   9          2.49          1.58         2.27 o
  -1   0   9        441.71        422.49         7.79 o
   0   0   9       6075.63       6216.25        62.11 o
   1   0   9         55.27         61.72         4.38 o
   2   0   9       1564.93       1574.63        22.12 o
   3   0   9          2.27          2.58         3.68 o
   4   0   9         20.63         20.48         4.54 o
   5   0   9         29.89         24.24         4.70 o
   6   0   9         68.47         69.63         5.64 o
   7   0   9          1.92         -4.45         5.53 o
   8   0   9        107.47        120.71        11.09 o
 -12   1   9        182.27        201.85        12.91 o
 -11   1   9        102.81        100.08         8.60 o
 -10   1   9         16.65         13.80         6.60 o
  -9   1   9        181.00        162.15         7.79 o
  -8   1   9        272.38        263.99         9.53 o
  -7   1   9       1220.44       1246.14        15.01 o
  -6   1   9        284.58        296.72         6.05 o
  -5   1   9        324.02        322.71         6.07 o
  -4   1   9       2541.88       2530.30        21.06 o
  -3   1   9       1576.91       1558.72        16.71 o
  -2   1   9          3.67          5.48         2.43 o
  -1   1   9         70.30         66.28         4.17 o
   0   1   9         19.27         18.19         2.99 o
   1   1   9         15.74         12.45         4.08 o
   2   1   9          3.22          5.15         3.56 o
   3   1   9         52.14         42.28         5.69 o
   4   1   9       1649.57       1625.39        22.43 o
   5   1   9        372.90        383.23        11.88 o
   6   1   9         15.02         11.17         4.90 o
   7   1   9        116.91        125.79         7.55 o
   8   1   9         17.80         22.18         9.40 o
 -12   2   9         34.84         38.54         8.08 o
 -11   2   9         80.78         80.74         7.98 o
 -10   2   9          0.00          7.03         7.39 o
  -9   2   9          3.81          0.34         4.48 o
  -8   2   9         65.91         69.80         5.03 o
  -7   2   9         23.39         22.58         3.92 o
  -6   2   9         39.63         37.43         3.20 o
  -5   2   9        877.91        896.78        10.65 o
  -4   2   9        434.20        418.29         6.61 o
  -3   2   9        405.84        373.52         7.20 o
  -2   2   9        770.30        707.63        10.64 o
  -1   2   9          0.88          2.44         3.08 o
   0   2   9        481.71        480.94         8.88 o
   1   2   9          5.75          3.81         3.31 o
   2   2   9          1.91         -4.43         2.83 o
   3   2   9        191.58        180.62         7.94 o
   4   2   9         72.68         67.56         5.90 o
   5   2   9         83.67         83.45         5.98 o
   6   2   9        294.60        312.90        12.00 o
   7   2   9          4.28         21.44         8.39 o
   8   2   9        404.59        394.78        18.25 o
 -11   3   9         81.57         85.86         8.61 o
 -10   3   9        669.29        674.10        13.68 o
  -9   3   9          4.88          4.84         4.37 o
  -8   3   9        413.06        416.20        11.66 o
  -7   3   9        326.61        312.57         6.61 o
  -6   3   9          3.08          4.45         2.73 o
  -5   3   9         34.51         32.93         3.12 o
  -4   3   9        536.64        543.90         8.51 o
  -3   3   9        103.99        102.58         3.98 o
  -2   3   9        300.88        281.39         6.94 o
  -1   3   9        374.02        337.66         7.49 o
   0   3   9        335.42        327.35         9.75 o
   1   3   9        225.00        250.29         6.95 o
   2   3   9        611.96        605.81        10.61 o
   3   3   9         56.30         53.76         5.21 o
   4   3   9         34.36         36.35         7.01 o
   5   3   9        186.10        190.31         7.94 o
   6   3   9         60.34         53.14         6.66 o
   7   3   9         21.28          7.34        11.41 o
 -11   4   9         58.80         69.77         8.37 o
 -10   4   9          5.62          4.31         6.00 o
  -9   4   9          0.12         -7.42         5.20 o
  -8   4   9         47.89         47.99         4.89 o
  -7   4   9        293.28        283.40         8.49 o
  -6   4   9        444.54        458.18         8.90 o
  -5   4   9        278.94        277.73         7.13 o
  -4   4   9        253.75        238.64         7.15 o
  -3   4   9       1758.61       1739.82        21.34 o
  -2   4   9         14.89         14.28         3.05 o
  -1   4   9        163.66        141.45         5.60 o
   0   4   9        605.43        618.90        11.35 o
   1   4   9          1.02         -3.62         3.09 o
   2   4   9        130.20        113.47         5.53 o
   3   4   9          5.23          7.64         5.10 o
   4   4   9         45.72         38.88         4.33 o
   5   4   9        415.38        410.71         9.66 o
   6   4   9         77.24         81.60         6.23 o
   7   4   9         44.45         44.69         9.58 o
 -11   5   9         34.61         28.55        12.83 o
 -10   5   9         30.06         38.18         6.09 o
  -9   5   9        171.82        166.82         8.99 o
  -8   5   9         87.79         89.48         7.29 o
  -7   5   9          0.29          9.70         3.71 o
  -6   5   9         68.86         69.52         5.75 o
  -5   5   9         28.34         31.70         3.68 o
  -4   5   9        215.87        240.25         7.80 o
  -3   5   9         10.61          6.91         3.08 o
  -2   5   9        110.65        104.82         4.75 o
  -1   5   9          5.58          5.56         3.79 o
   0   5   9         43.73         39.91         6.01 o
   1   5   9        298.49        264.38         7.78 o
   2   5   9        285.85        270.65         9.40 o
   3   5   9         11.09         14.54         4.39 o
   4   5   9        802.22        807.74        13.70 o
   5   5   9        176.40        170.52         8.19 o
   6   5   9         81.80         74.09         7.13 o
 -10   6   9         71.28         56.53        15.17 o
  -9   6   9          2.86          5.73         8.17 o
  -8   6   9          1.62         -3.25         4.09 o
  -7   6   9         94.74         98.01         5.66 o
  -6   6   9         23.36         19.48         4.75 o
  -5   6   9        129.36        124.73         6.11 o
  -4   6   9         32.64         38.74         4.11 o
  -3   6   9          8.84          8.00         3.29 o
  -2   6   9         19.17          7.61         3.21 o
  -1   6   9        153.36        150.03         5.58 o
   0   6   9          5.95          4.67         3.92 o
   1   6   9          9.38          0.89         3.40 o
   2   6   9         65.93         60.95         7.67 o
   3   6   9          0.13         -1.25         5.20 o
   4   6   9         76.34         72.52         9.69 o
   5   6   9          0.24          4.51         5.53 o
 -10   7   9        454.68        476.75        13.76 o
  -9   7   9         12.41         13.25         5.71 o
  -8   7   9        187.37        202.74         8.35 o
  -7   7   9        245.23        238.70         8.37 o
  -6   7   9        187.06        187.28        11.81 o
  -5   7   9         48.16         47.04         4.75 o
  -4   7   9         11.19         12.73         3.96 o
  -3   7   9        193.46        191.47         6.66 o
  -2   7   9        496.40        522.85         9.46 o
  -1   7   9         91.19         93.60         4.93 o
   0   7   9         34.39         36.81         5.24 o
   1   7   9        843.07        883.81        12.58 o
   2   7   9         82.79         89.91         5.46 o
   3   7   9          7.76          8.93         5.78 o
   4   7   9         75.27         67.60         6.93 o
   5   7   9          0.13         -6.34         5.87 o
  -9   8   9          0.13         10.21        10.34 o
  -8   8   9         46.52         64.90         8.12 o
  -7   8   9        155.78        146.76         7.44 o
  -6   8   9        723.08        738.74        13.81 o
  -5   8   9          8.89         14.03         7.59 o
  -4   8   9         67.64         59.67         5.10 o
  -3   8   9        948.37        938.44        14.30 o
  -2   8   9         56.10         50.64         4.89 o
  -1   8   9          0.10          0.04         4.71 o
   0   8   9        395.54        417.31         9.66 o
   1   8   9         81.01         75.02         5.42 o
   2   8   9        221.30        210.93         9.84 o
   3   8   9         38.44         40.31        14.98 o
   4   8   9          0.94          1.72         6.01 o
  -8   9   9         96.97         98.82         8.95 o
  -7   9   9        113.50        128.59         8.44 o
  -6   9   9         62.10         72.97         6.34 o
  -5   9   9          4.46          6.69         4.96 o
  -4   9   9         81.27         85.83         6.29 o
  -3   9   9         31.10         32.40         5.00 o
  -2   9   9        183.14        204.40         8.23 o
  -1   9   9        840.59        810.88        13.53 o
   0   9   9         66.86         66.06         5.96 o
   1   9   9        272.62        251.84        10.11 o
   2   9   9          9.56         17.85         5.72 o
  -6  10   9         70.21         64.11        10.39 o
  -5  10   9        156.75        175.61        15.44 o
  -4  10   9        523.35        559.07        17.14 o
  -3  10   9         67.71         64.31         6.45 o
  -2  10   9        129.92        130.05         7.27 o
  -1  10   9        176.20        167.14         9.01 o
   0  10   9         14.05         19.64         7.01 o
  -3 -12  10        112.36        133.17         9.24 o
  -2 -12  10         86.02         96.52        12.10 o
  -1 -12  10         29.18         32.40        14.53 o
   0 -12  10          2.52         12.42        14.81 o
   1 -12  10          0.34         19.55        19.85 o
   2 -12  10         19.16         15.28        25.94 o
  -5 -11  10         44.58         55.28         6.65 o
  -4 -11  10        145.25        165.50         9.41 o
  -3 -11  10        175.46        204.82         8.56 o
  -2 -11  10        140.29        147.88        14.49 o
  -1 -11  10         34.40         53.33        13.23 o
   0 -11  10          3.06         -5.10        12.09 o
   1 -11  10        485.24        502.12        17.92 o
   2 -11  10        173.51        183.62        14.10 o
   3 -11  10         37.56         40.74         8.86 o
   4 -11  10        624.14        660.83        23.58 o
  -7 -10  10          1.88         -6.31         9.60 o
  -6 -10  10         67.27         65.83         8.11 o
  -5 -10  10         12.65         14.61         6.17 o
  -4 -10  10         24.65         17.36         7.02 o
  -3 -10  10        196.68        212.03         9.48 o
  -2 -10  10         92.82         89.74         7.60 o
  -1 -10  10         61.91         68.90         7.06 o
   0 -10  10        827.20        862.21        18.95 o
   1 -10  10         91.82         99.08         8.50 o
   2 -10  10         56.62         67.38         8.44 o
   3 -10  10         96.58        107.54         8.54 o
   4 -10  10         65.99         61.52         7.49 o
   5 -10  10         69.57         74.35         9.00 o
  -8  -9  10          5.69         18.40        10.10 o
  -7  -9  10         25.37         17.30         6.97 o
  -6  -9  10         59.01         66.26         7.51 o
  -5  -9  10         27.88         27.99         6.23 o
  -4  -9  10        110.78         99.37         5.48 o
  -3  -9  10         46.96         43.80         5.31 o
  -2  -9  10         22.34         18.73         6.82 o
  -1  -9  10         22.72         23.93         5.30 o
   0  -9  10        131.00        126.10         6.47 o
   1  -9  10         14.39          2.71         5.92 o
   2  -9  10          9.27          9.82         6.06 o
   3  -9  10          7.71          2.70         5.32 o
   4  -9  10         50.62         47.48         6.78 o
   5  -9  10         39.46         34.66         8.26 o
   6  -9  10          0.65         -1.26         7.32 o
  -8  -8  10         46.88         32.98        10.16 o
  -7  -8  10         16.09         19.51         5.94 o
  -6  -8  10          1.27          3.80         5.48 o
  -5  -8  10         63.20         58.27         5.45 o
  -4  -8  10         31.21         31.17         4.30 o
  -3  -8  10        418.19        443.65        10.73 o
  -2  -8  10        217.90        205.60         8.05 o
  -1  -8  10         74.98         71.53         5.49 o
   0  -8  10         39.25         33.60         4.81 o
   1  -8  10          0.12         -7.68         5.65 o
   2  -8  10         94.14         95.61         7.34 o
   3  -8  10          6.27          9.16         7.35 o
   4  -8  10        137.41        130.06        10.64 o
   5  -8  10          9.67         10.58         6.49 o
   6  -8  10         10.60         16.72        20.51 o
  -9  -7  10         33.22         48.24         6.71 o
  -8  -7  10         10.08          2.92         6.17 o
  -7  -7  10        283.08        311.88         8.51 o
  -6  -7  10         87.87         89.59         5.13 o
  -5  -7  10        103.13        101.17         5.27 o
  -4  -7  10          9.09          9.10         4.54 o
  -3  -7  10         97.25         85.85         4.90 o
  -2  -7  10          0.06         -2.35         5.06 o
  -1  -7  10          0.21          0.00         3.94 o
   0  -7  10        187.32        179.37         8.25 o
   1  -7  10       1086.55       1097.20        14.87 o
   2  -7  10        399.27        386.88         9.42 o
   3  -7  10         10.99          7.85         5.13 o
   4  -7  10        186.95        214.72         8.94 o
   5  -7  10          7.25          8.57         8.81 o
   6  -7  10          2.78         10.41         8.58 o
   7  -7  10         12.05          0.10         7.14 o
 -10  -6  10         28.20         22.81         8.61 o
  -9  -6  10         15.15         21.65         9.38 o
  -8  -6  10        113.43        118.88         6.59 o
  -7  -6  10        416.46        422.02         9.37 o
  -6  -6  10         60.38         63.00         4.55 o
  -5  -6  10        119.47        119.92         7.02 o
  -4  -6  10        280.15        280.20        10.28 o
  -3  -6  10        585.76        606.10        10.07 o
  -2  -6  10         28.61         23.10         4.50 o
  -1  -6  10        801.65        767.44        11.93 o
   0  -6  10         21.62         31.07         4.04 o
   1  -6  10          1.11          6.45         3.97 o
   2  -6  10         22.96         22.76         4.35 o
   3  -6  10          0.06          2.15         4.29 o
   4  -6  10          0.07          3.89         4.47 o
   5  -6  10        666.04        681.16        14.07 o
   6  -6  10        775.51        825.58        16.18 o
   7  -6  10          2.31         15.86         9.96 o
 -10  -5  10          3.35         -6.09         7.00 o
  -9  -5  10         12.09         13.11         8.91 o
  -8  -5  10        204.28        210.90         9.21 o
  -7  -5  10        194.08        189.53         7.18 o
  -6  -5  10          3.04          2.93         4.15 o
  -5  -5  10        229.07        223.47         7.04 o
  -4  -5  10        300.74        290.44         7.46 o
  -3  -5  10        259.94        246.66         7.05 o
  -2  -5  10        677.47        650.36        10.80 o
  -1  -5  10          0.15          5.27         3.87 o
   0  -5  10          3.35          5.69         3.29 o
   1  -5  10          4.87         12.65         3.73 o
   2  -5  10        125.46        122.77         6.47 o
   3  -5  10         23.15         22.70         6.68 o
   4  -5  10          0.14          3.66         6.19 o
   5  -5  10         41.44         55.79         6.91 o
   6  -5  10        500.91        513.25        14.38 o
   7  -5  10         49.96         57.25         7.17 o
 -11  -4  10          8.88          7.44         7.90 o
 -10  -4  10          0.18         -1.96        16.39 o
  -9  -4  10        323.84        328.96        10.99 o
  -8  -4  10        230.46        238.97        11.07 o
  -7  -4  10         85.15         75.68         5.65 o
  -6  -4  10        838.42        849.14        20.04 o
  -5  -4  10          6.00         -1.70         3.10 o
  -4  -4  10         22.15         19.71         3.31 o
  -3  -4  10        426.36        427.54         8.20 o
  -2  -4  10        751.22        722.79        14.51 o
  -1  -4  10        263.80        238.40         7.86 o
   0  -4  10         30.17         27.97         3.62 o
   1  -4  10        220.60        216.63         8.74 o
   2  -4  10        944.79        962.22        14.83 o
   3  -4  10          0.73          5.47         4.31 o
   4  -4  10        564.03        570.82        15.99 o
   5  -4  10        346.81        356.46        13.13 o
   6  -4  10         15.29         21.94         6.74 o
   7  -4  10          6.82         15.85         8.35 o
 -11  -3  10        239.14        239.54        14.49 o
 -10  -3  10        147.98        180.41        13.63 o
  -9  -3  10         86.75         92.33         9.69 o
  -8  -3  10         31.37         26.27         5.58 o
  -7  -3  10        488.63        457.69        12.33 o
  -6  -3  10         49.63         44.16         4.31 o
  -5  -3  10        356.52        350.72        11.40 o
  -4  -3  10        475.93        463.01         9.34 o
  -3  -3  10         53.59         58.80         5.01 o
  -2  -3  10       3634.09       3622.48        36.97 o
  -1  -3  10       1201.58       1154.87        14.42 o
   0  -3  10         61.00         63.42         8.27 o
   1  -3  10       4698.11       4781.19        56.67 o
   2  -3  10          0.57          1.21         4.47 o
   3  -3  10         58.01         56.78         6.21 o
   4  -3  10          6.78          9.75         5.52 o
   5  -3  10         22.41         13.66         5.29 o
   6  -3  10         95.37        103.12         7.84 o
   7  -3  10         26.35         21.18         8.65 o
   8  -3  10          5.86        -18.21         9.11 o
 -11  -2  10        178.04        192.07        12.21 o
 -10  -2  10          2.38         -0.94         5.98 o
  -9  -2  10         40.83         32.20         5.90 o
  -8  -2  10        106.20        110.62         8.74 o
  -7  -2  10        564.05        568.78        11.19 o
  -6  -2  10        992.28        986.68        15.50 o
  -5  -2  10        213.87        205.14         6.77 o
  -4  -2  10        107.28        108.22         5.06 o
  -3  -2  10        911.67        875.50        11.33 o
  -2  -2  10        181.58        195.51        11.69 o
  -1  -2  10        217.36        196.91         9.20 o
   0  -2  10       1543.03       1498.05        23.01 o
   1  -2  10          0.63         -3.84         4.52 o
   2  -2  10          0.67          1.23         4.67 o
   3  -2  10          4.23          7.29         5.13 o
   4  -2  10        286.02        277.18        13.95 o
   5  -2  10        893.58        867.41        15.44 o
   6  -2  10        105.10        118.26         8.19 o
   7  -2  10         16.66         14.54         7.42 o
   8  -2  10         50.25         70.65        24.75 o
 -11  -1  10         23.56         27.06         9.06 o
 -10  -1  10        181.48        173.02         9.93 o
  -9  -1  10         19.82         16.53        12.37 o
  -8  -1  10          2.43          6.46         5.69 o
  -7  -1  10         64.76         63.02         4.23 o
  -6  -1  10         12.81         15.47         3.62 o
  -5  -1  10         90.97         76.55         4.18 o
  -4  -1  10        424.43        403.82         7.55 o
  -3  -1  10         17.76         19.89         2.53 o
  -2  -1  10         15.53         16.25         2.89 o
  -1  -1  10        325.25        306.81        15.71 o
   0  -1  10         56.74         53.45         6.24 o
   1  -1  10        200.71        172.10         8.40 o
   2  -1  10        730.72        727.13        15.68 o
   3  -1  10          8.49          6.15         4.90 o
   4  -1  10        131.91        127.18         9.05 o
   5  -1  10         75.11         79.17         8.93 o
   6  -1  10        113.21        128.76         7.04 o
   7  -1  10          4.27         -5.41         7.20 o
 -11   0  10         22.99         17.77         7.55 o
 -10   0  10         83.87         78.09         7.41 o
  -9   0  10       1118.02       1167.64        19.31 o
  -8   0  10         44.92         43.07         5.44 o
  -7   0  10          0.80         -3.99         3.01 o
  -6   0  10        180.38        175.39         5.47 o
  -5   0  10         48.07         45.28         3.35 o
  -4   0  10        130.64        136.83         4.77 o
  -3   0  10        123.99        113.61         5.12 o
  -2   0  10       1356.79       1319.70        16.03 o
  -1   0  10        609.04        575.36         9.63 o
   0   0  10        409.05        399.98         7.93 o
   1   0  10          8.87          4.88         3.96 o
   2   0  10       1293.76       1271.17        17.16 o
   3   0  10        288.29        278.47        10.81 o
   4   0  10        285.12        283.21        10.54 o
   5   0  10         69.30         79.45         7.17 o
   6   0  10         33.15         31.74         5.64 o
   7   0  10         19.32         32.57         9.33 o
 -11   1  10        120.00        125.36        14.64 o
 -10   1  10          6.88          8.40         6.48 o
  -9   1  10        159.19        149.98         8.21 o
  -8   1  10         22.03         28.89         4.96 o
  -7   1  10        179.28        183.44         5.60 o
  -6   1  10         16.42         19.80         3.09 o
  -5   1  10          8.78          7.11         2.66 o
  -4   1  10       1932.08       1882.42        16.90 o
  -3   1  10         62.09         58.67         4.04 o
  -2   1  10         82.27         79.50         4.18 o
  -1   1  10         16.44         14.90         2.74 o
   0   1  10        178.34        160.84         9.54 o
   1   1  10         69.34         63.23         3.89 o
   2   1  10        292.09        285.20        10.78 o
   3   1  10         34.56         35.28         4.76 o
   4   1  10        422.23        423.58        11.89 o
   5   1  10         54.29         49.44         6.36 o
   6   1  10        141.66        165.68         8.99 o
   7   1  10        292.45        318.61        14.15 o
 -11   2  10         89.98         95.95         8.97 o
 -10   2  10          0.98         -0.98         5.06 o
  -9   2  10         45.08         40.18         5.53 o
  -8   2  10         64.53         60.27         5.09 o
  -7   2  10         77.61         73.29         4.05 o
  -6   2  10        472.91        463.10         7.95 o
  -5   2  10         21.06         18.52         2.98 o
  -4   2  10        166.29        149.62         4.84 o
  -3   2  10          0.78          3.79         2.88 o
  -2   2  10        466.45        429.91         8.68 o
  -1   2  10         16.16         15.82         3.16 o
   0   2  10        563.54        554.81         9.49 o
   1   2  10        142.46        129.72         5.74 o
   2   2  10          8.06          7.96         4.72 o
   3   2  10        810.89        766.70        12.23 o
   4   2  10          0.71         -4.72         4.91 o
   5   2  10        143.62        155.24         9.09 o
   6   2  10        180.57        158.85        17.52 o
   7   2  10         56.34         59.14         9.69 o
 -11   3  10          0.27          1.91        14.44 o
 -10   3  10         35.30         23.23         7.01 o
  -9   3  10         71.24         58.45         5.68 o
  -8   3  10         95.23         99.83         6.13 o
  -7   3  10         80.36         79.06         4.30 o
  -6   3  10          0.81          1.28         3.13 o
  -5   3  10        811.26        789.51        10.21 o
  -4   3  10          2.27          3.50         2.66 o
  -3   3  10        585.08        551.08        10.14 o
  -2   3  10        879.64        857.89        12.87 o
  -1   3  10         54.66         64.93         4.72 o
   0   3  10         64.91         55.92         4.42 o
   1   3  10         70.00         78.43         4.75 o
   2   3  10         60.47         77.30         7.38 o
   3   3  10         48.87         52.59         5.05 o
   4   3  10         21.13         22.54         5.10 o
   5   3  10         38.81         52.89         7.02 o
   6   3  10          0.29          7.35         5.97 o
 -11   4  10         16.92         10.45         7.01 o
 -10   4  10         47.03         49.32         9.65 o
  -9   4  10        573.10        579.14        12.79 o
  -8   4  10         30.04         34.61         3.94 o
  -7   4  10          2.44          1.11         5.43 o
  -6   4  10         18.24         14.63         3.41 o
  -5   4  10         10.85          7.19         3.35 o
  -4   4  10         70.79         67.54         4.25 o
  -3   4  10        266.25        275.13         7.85 o
  -2   4  10        113.04        123.03        13.16 o
  -1   4  10        421.90        411.74         9.15 o
   0   4  10       1113.04       1132.24        15.83 o
   1   4  10         23.06         21.69         4.18 o
   2   4  10        762.63        805.01        13.57 o
   3   4  10        243.24        245.89         9.89 o
   4   4  10          0.59         -5.41         6.64 o
   5   4  10         27.63         27.58         5.90 o
   6   4  10        103.42        108.59         8.29 o
 -10   5  10          0.55         23.68         9.82 o
  -9   5  10        101.01        103.99         7.14 o
  -8   5  10         56.06         52.11         4.58 o
  -7   5  10        232.31        231.21        11.12 o
  -6   5  10        130.19        143.18         7.88 o
  -5   5  10        430.38        448.62         9.50 o
  -4   5  10       1146.76       1148.48        14.87 o
  -3   5  10        303.40        301.55        10.36 o
  -2   5  10         97.75        104.88         5.59 o
  -1   5  10         17.86         27.39         4.44 o
   0   5  10         68.96         68.80         5.11 o
   1   5  10         35.60         22.85         6.60 o
   2   5  10        169.30        175.00         7.53 o
   3   5  10        124.13        130.12         7.36 o
   4   5  10        513.81        504.54        13.45 o
   5   5  10         12.41          6.49         5.94 o
 -10   6  10        142.99        142.09        15.02 o
  -9   6  10          0.00         -3.67         5.74 o
  -8   6  10         15.57         17.33         4.74 o
  -7   6  10         59.73         50.58         5.40 o
  -6   6  10         14.58         14.49         4.44 o
  -5   6  10        252.13        252.92         8.14 o
  -4   6  10        312.29        331.03        10.75 o
  -3   6  10          1.98          0.65         3.71 o
  -2   6  10          2.01          4.67         3.80 o
  -1   6  10         70.13         64.00         5.21 o
   0   6  10        568.88        560.78        11.76 o
   1   6  10          5.06          6.69         4.31 o
   2   6  10         27.07         28.52         5.09 o
   3   6  10          2.32         -3.14         5.07 o
   4   6  10         34.87         44.96         6.58 o
  -9   7  10         19.69         28.83         6.69 o
  -8   7  10        194.57        214.97         9.91 o
  -7   7  10          0.13         -7.67         6.35 o
  -6   7  10         10.57         16.14         4.56 o
  -5   7  10        110.97        106.29         8.18 o
  -4   7  10        315.09        340.32        14.56 o
  -3   7  10        161.78        161.87         6.82 o
  -2   7  10         43.18         42.72         5.71 o
  -1   7  10        282.46        256.62         8.25 o
   0   7  10        490.06        462.26        11.39 o
   1   7  10        296.41        315.87        12.73 o
   2   7  10        305.36        310.81        11.06 o
   3   7  10         37.33         35.62         6.38 o
  -8   8  10         50.83         51.41         8.62 o
  -7   8  10         92.80         90.35         7.78 o
  -6   8  10        550.69        555.93        13.74 o
  -5   8  10          3.22         -3.29         7.25 o
  -4   8  10        237.22        257.20         9.01 o
  -3   8  10        508.90        487.96        11.43 o
  -2   8  10        304.54        322.19        12.26 o
  -1   8  10        243.57        251.74         8.35 o
   0   8  10        129.85        126.96         6.82 o
   1   8  10         84.52         91.40         7.14 o
   2   8  10         29.53         23.60         9.94 o
  -6   9  10        179.67        186.28         9.95 o
  -5   9  10         40.65         35.25         6.01 o
  -4   9  10         17.03         13.99         6.38 o
  -3   9  10          1.36          4.53         5.30 o
  -2   9  10          6.08          8.54         5.14 o
  -1   9  10          2.57        -13.07         6.54 o
   0   9  10        113.46        114.82        12.69 o
   1   9  10         50.11         60.15         7.84 o
  -4 -11  11        371.16        390.87        26.96 o
  -3 -11  11          2.81          9.48        12.54 o
  -2 -11  11        242.86        257.98        12.83 o
  -1 -11  11        230.01        274.54        13.43 o
   0 -11  11         35.53         41.98        11.99 o
   1 -11  11        201.26        198.84        17.22 o
   2 -11  11        202.62        210.23        16.57 o
  -6 -10  11         23.26         39.08         8.52 o
  -5 -10  11        160.82        164.61         8.02 o
  -4 -10  11        100.32         95.86         7.53 o
  -3 -10  11         28.33         28.19         5.68 o
  -2 -10  11        250.08        283.10        14.61 o
  -1 -10  11         19.10         21.46         6.90 o
   0 -10  11        215.54        206.87        10.18 o
   1 -10  11         61.92         76.97        11.99 o
   2 -10  11        633.57        674.60        44.19 o
   3 -10  11        684.90        765.85        39.25 o
   4 -10  11          1.37          3.19        10.42 o
  -7  -9  11         46.74         46.69         9.27 o
  -6  -9  11        468.80        490.55        11.79 o
  -5  -9  11        104.53        108.43         7.35 o
  -4  -9  11        114.01        120.13         6.13 o
  -3  -9  11         89.60         93.14         8.35 o
  -2  -9  11        236.22        271.06        10.13 o
  -1  -9  11          9.29         16.71         6.00 o
   0  -9  11         57.14         55.47         6.28 o
   1  -9  11          1.65          5.17         5.52 o
   2  -9  11         23.18         18.22         8.03 o
   3  -9  11         21.46         35.43        11.94 o
   4  -9  11          4.02        -17.04         8.52 o
   5  -9  11          2.26        -13.37        12.10 o
  -8  -8  11          5.34          9.36         6.41 o
  -7  -8  11         36.02         40.70         6.15 o
  -6  -8  11          0.55         16.05         6.70 o
  -5  -8  11        108.52        129.49         8.05 o
  -4  -8  11          0.02          8.41         4.48 o
  -3  -8  11        192.37        171.95         7.22 o
  -2  -8  11         95.40        106.84         7.08 o
  -1  -8  11        208.90        225.58        13.04 o
   0  -8  11         78.92         92.88         7.36 o
   1  -8  11          7.99         -0.35         4.93 o
   2  -8  11         47.07         44.70         6.45 o
   3  -8  11         26.72         28.76         7.25 o
   4  -8  11          2.56          2.33         8.96 o
   5  -8  11         85.34         90.50        12.50 o
  -9  -7  11         46.34         55.50         7.81 o
  -8  -7  11          2.27         12.41         6.50 o
  -7  -7  11        393.79        426.89        11.23 o
  -6  -7  11         32.45         34.28         9.31 o
  -5  -7  11         19.76         27.25         4.72 o
  -4  -7  11        160.90        164.58         6.87 o
  -3  -7  11          0.10          0.18         3.75 o
  -2  -7  11         76.87         73.74         5.78 o
  -1  -7  11        380.22        379.09        10.96 o
   0  -7  11          0.74         -0.04         4.94 o
   1  -7  11        694.45        688.66        15.13 o
   2  -7  11         75.38         72.24         6.10 o
   3  -7  11        182.10        211.85         9.51 o
   4  -7  11        276.65        284.42        13.71 o
   5  -7  11         23.78         36.96        11.19 o
   6  -7  11         22.00         22.71        12.54 o
  -9  -6  11         24.72         20.29         7.54 o
  -8  -6  11        212.98        219.33         8.93 o
  -7  -6  11         12.22         11.32         5.35 o
  -6  -6  11         32.06         36.94         4.93 o
  -5  -6  11        146.42        130.04         6.05 o
  -4  -6  11         15.63         12.34         4.16 o
  -3  -6  11        703.75        695.23        11.28 o
  -2  -6  11          2.56          5.22         4.38 o
  -1  -6  11          1.09          3.73         4.17 o
   0  -6  11        750.44        699.64        16.28 o
   1  -6  11         19.32         21.86         4.87 o
   2  -6  11         14.64         12.91         5.63 o
   3  -6  11        264.44        261.36        10.14 o
   4  -6  11         32.07         26.93         6.92 o
   5  -6  11         56.96         70.22         9.06 o
   6  -6  11         15.78         18.41        10.07 o
 -10  -5  11          3.14         15.73         8.14 o
  -9  -5  11         31.75         37.26         6.60 o
  -8  -5  11         80.57         82.56         8.43 o
  -7  -5  11          5.39          1.90         4.65 o
  -6  -5  11        145.29        143.39         6.79 o
  -5  -5  11         34.99         43.29         4.57 o
  -4  -5  11         67.57         60.99         4.88 o
  -3  -5  11          0.29          2.84         3.38 o
  -2  -5  11          0.39          2.08         4.08 o
  -1  -5  11          0.00         -3.00         4.04 o
   0  -5  11         27.60         19.45         4.24 o
   1  -5  11          2.65         -0.71         4.13 o
   2  -5  11         58.02         69.53         8.13 o
   3  -5  11         39.19         46.82         7.96 o
   4  -5  11          7.37         11.36         7.24 o
   5  -5  11         29.88         31.38         9.07 o
   6  -5  11        155.10        166.17        13.23 o
 -10  -4  11          0.90         -0.08         6.92 o
  -9  -4  11          1.28         -0.05         8.11 o
  -8  -4  11          0.91          2.22         5.58 o
  -7  -4  11         17.75         18.35         7.31 o
  -6  -4  11        178.57        172.81         7.75 o
  -5  -4  11          4.57          5.50         4.47 o
  -4  -4  11        359.00        358.38         9.51 o
  -3  -4  11        493.92        458.74         9.20 o
  -2  -4  11        192.03        192.69         8.67 o
  -1  -4  11        500.24        492.01        11.22 o
   0  -4  11         10.05         16.11         5.10 o
   1  -4  11        162.49        158.73        14.78 o
   2  -4  11         59.17         52.64         6.39 o
   3  -4  11         52.22         54.55         5.84 o
   4  -4  11         20.87         17.49         6.31 o
   5  -4  11         31.50         41.04         6.95 o
   6  -4  11         15.73         19.71        16.15 o
   7  -4  11          0.56          9.15        11.87 o
 -10  -3  11          1.15         -0.81         9.64 o
  -9  -3  11        348.88        343.33        16.18 o
  -8  -3  11        189.97        203.08         8.59 o
  -7  -3  11        144.84        164.81         7.50 o
  -6  -3  11        222.31        209.01         9.83 o
  -5  -3  11         67.92         64.60         4.96 o
  -4  -3  11        114.03         95.18         5.21 o
  -3  -3  11          6.77          2.23         4.22 o
  -2  -3  11        247.06        218.22         8.06 o
  -1  -3  11        404.64        404.16        12.10 o
   0  -3  11         54.38         60.08         6.21 o
   1  -3  11       1209.83       1180.30        20.87 o
   2  -3  11          4.29         -0.09         5.26 o
   3  -3  11        539.64        535.16        18.11 o
   4  -3  11        575.37        569.95        20.86 o
   5  -3  11          0.17         11.40         6.83 o
   6  -3  11         73.89         93.72        10.23 o
   7  -3  11         39.54         46.29        11.98 o
 -11  -2  11         36.33         53.88        13.39 o
 -10  -2  11        194.42        228.66        12.27 o
  -9  -2  11         26.79         34.02        11.61 o
  -8  -2  11        227.30        226.73        13.02 o
  -7  -2  11          2.76          3.68         4.42 o
  -6  -2  11         19.35         13.78         4.17 o
  -5  -2  11         10.99         13.98         3.37 o
  -4  -2  11         94.98         86.45         4.46 o
  -3  -2  11       1463.86       1434.80        19.12 o
  -2  -2  11          0.36         -2.58         3.39 o
  -1  -2  11          0.15          6.36         4.98 o
   0  -2  11        108.64        107.07         7.33 o
   1  -2  11         27.80         21.52         5.24 o
   2  -2  11          1.92          2.81         5.40 o
   3  -2  11         51.27         37.85         7.32 o
   4  -2  11        254.29        261.92        13.12 o
   5  -2  11        168.20        158.76        12.29 o
   6  -2  11        110.09        111.56        11.97 o
   7  -2  11         32.22         27.46        31.53 o
 -11  -1  11        181.39        218.77        25.71 o
 -10  -1  11        110.96        116.97        11.16 o
  -9  -1  11         21.86         37.53         9.03 o
  -8  -1  11          0.71        -11.79         9.70 o
  -7  -1  11        467.15        462.68         9.73 o
  -6  -1  11        247.29        226.31         6.74 o
  -5  -1  11         50.49         54.70         3.93 o
  -4  -1  11        163.12        155.10         5.84 o
  -3  -1  11       1235.23       1269.34        25.95 o
  -2  -1  11       1928.47       1867.42        21.59 o
  -1  -1  11          9.99         12.45         7.49 o
   0  -1  11        146.78        138.17         7.09 o
   1  -1  11         35.38         46.08         6.65 o
   2  -1  11         66.23         55.10         6.78 o
   3  -1  11         34.19         29.62         6.34 o
   4  -1  11          1.60         -3.99         6.11 o
   5  -1  11         28.18         19.83        12.38 o
   6  -1  11        441.32        441.66        22.97 o
 -11   0  11        111.59         92.49         9.38 o
 -10   0  11        111.41        110.10         8.76 o
  -9   0  11        124.86        148.34         8.63 o
  -8   0  11         35.84         33.15         5.40 o
  -7   0  11         22.51         19.47         3.57 o
  -6   0  11       1088.60       1082.57        12.52 o
  -5   0  11        137.76        129.50         4.74 o
  -4   0  11         45.99         53.34         3.41 o
  -3   0  11        200.40        199.57         6.54 o
  -2   0  11        963.43        950.58        14.37 o
  -1   0  11          1.41          0.00         3.22 o
   0   0  11        171.73        161.92         5.87 o
   1   0  11        193.58        182.54         7.30 o
   2   0  11       1352.64       1362.86        21.95 o
   3   0  11        114.48        100.31        15.43 o
   4   0  11          2.57          0.21         5.78 o
   5   0  11         75.41         82.28         8.50 o
   6   0  11          5.96         -4.57         7.76 o
 -11   1  11          7.85          5.31         8.02 o
 -10   1  11        106.50        128.58        16.49 o
  -9   1  11         17.44         23.79         9.76 o
  -8   1  11          1.57         11.65         5.04 o
  -7   1  11        144.06        139.21         6.14 o
  -6   1  11        215.12        195.67         6.30 o
  -5   1  11        377.57        383.86         7.38 o
  -4   1  11          5.39          4.19         3.14 o
  -3   1  11         10.02          8.03         3.66 o
  -2   1  11       1183.96       1139.22        14.79 o
  -1   1  11         59.32         48.82         4.71 o
   0   1  11         19.73         19.94         3.59 o
   1   1  11       1697.21       1671.86        19.18 o
   2   1  11        446.09        460.51        11.20 o
   3   1  11          6.95         10.94         5.28 o
   4   1  11         48.32         51.38        10.80 o
   5   1  11         68.88         80.16        11.40 o
   6   1  11        379.79        387.06        20.57 o
 -10   2  11        204.65        215.99        12.23 o
  -9   2  11         13.21         11.23         5.05 o
  -8   2  11        148.21        157.21         9.15 o
  -7   2  11        846.74        835.86        14.27 o
  -6   2  11        227.92        203.38         7.85 o
  -5   2  11        106.03         97.13         4.83 o
  -4   2  11        169.37        154.76         6.20 o
  -3   2  11         84.14         88.28         4.73 o
  -2   2  11         66.30         64.93         4.65 o
  -1   2  11        434.75        398.98         8.78 o
   0   2  11         66.77         70.96         4.65 o
   1   2  11         66.71         64.39         6.54 o
   2   2  11        346.33        371.03        10.55 o
   3   2  11         60.09         55.42         4.87 o
   4   2  11         59.75         58.28         7.59 o
   5   2  11        425.43        419.63        16.86 o
   6   2  11        146.95        155.41        13.42 o
 -10   3  11        160.39        183.36         9.98 o
  -9   3  11          1.09          1.62         7.23 o
  -8   3  11          0.22          1.66         5.35 o
  -7   3  11          4.53         14.61         3.96 o
  -6   3  11          0.03          4.94         3.70 o
  -5   3  11         16.12         19.37         3.94 o
  -4   3  11         20.19         21.52         3.93 o
  -3   3  11        233.19        231.32         7.69 o
  -2   3  11          0.99          4.42         3.54 o
  -1   3  11         22.91         29.33         5.46 o
   0   3  11         93.82         91.54         5.42 o
   1   3  11         22.61         12.06         3.89 o
   2   3  11         40.55         44.59         5.98 o
   3   3  11         15.24         21.75         4.58 o
   4   3  11         51.56         60.34        11.15 o
   5   3  11         28.77         29.00         6.34 o
 -10   4  11         28.86         39.36        16.83 o
  -9   4  11        231.21        253.31         9.92 o
  -8   4  11         93.77        100.30         7.47 o
  -7   4  11         25.16         22.06         4.28 o
  -6   4  11        520.46        529.56        10.67 o
  -5   4  11         34.96         38.44         4.13 o
  -4   4  11         18.67         13.69         4.10 o
  -3   4  11        229.14        230.34         8.03 o
  -2   4  11        428.03        398.06         9.72 o
  -1   4  11        584.89        575.02        11.33 o
   0   4  11         61.57         53.37         5.13 o
   1   4  11          4.31          5.24         6.75 o
   2   4  11       1045.58       1052.46        17.13 o
   3   4  11         29.62         33.92         8.61 o
   4   4  11          0.54          3.53         5.33 o
   5   4  11        114.36        122.45         8.97 o
  -9   5  11          4.24          3.05         7.12 o
  -8   5  11        337.16        350.74        13.02 o
  -7   5  11        100.55        107.91         6.20 o
  -6   5  11        353.93        378.83        11.29 o
  -5   5  11        571.81        573.87        10.66 o
  -4   5  11          3.26         -3.39         4.00 o
  -3   5  11         42.29         37.76         4.88 o
  -2   5  11        845.64        814.44        14.06 o
  -1   5  11         36.15         33.01         4.54 o
   0   5  11          0.00          7.05         5.70 o
   1   5  11        702.01        719.16        16.71 o
   2   5  11        224.99        243.34        11.05 o
   3   5  11          5.57          2.39         5.19 o
   4   5  11         16.84         21.06         7.34 o
  -9   6  11         76.06         76.12        18.66 o
  -8   6  11         10.87         17.79         5.75 o
  -7   6  11         38.31         32.00         5.86 o
  -6   6  11          0.61          0.57         4.61 o
  -5   6  11        108.28        102.61         6.14 o
  -4   6  11         30.72         35.71         4.72 o
  -3   6  11          9.22          7.51         4.63 o
  -2   6  11          3.50         -3.13         6.76 o
  -1   6  11         16.89          9.28         4.74 o
   0   6  11         41.76         43.80         6.97 o
   1   6  11          0.20          1.58        10.42 o
   2   6  11          0.08         -1.11         5.04 o
   3   6  11        119.13        135.95        12.55 o
  -8   7  11        255.97        270.72        16.59 o
  -7   7  11         72.49         73.45         6.78 o
  -6   7  11          8.86         19.56         7.64 o
  -5   7  11        224.96        241.26         9.01 o
  -4   7  11         67.52         82.27         6.19 o
  -3   7  11        225.16        252.61        12.11 o
  -2   7  11        123.23        127.41         7.39 o
  -1   7  11        430.68        442.31        12.39 o
   0   7  11        125.78        122.14         8.14 o
   1   7  11         28.43         26.89         8.27 o
   2   7  11         31.40         28.45         8.40 o
  -6   8  11        107.24        102.54         9.69 o
  -5   8  11          3.34         -0.38         5.24 o
  -4   8  11        112.07        131.88         8.57 o
  -3   8  11          9.61          3.97         5.30 o
  -2   8  11         71.85         66.24         8.52 o
  -1   8  11        254.46        250.49        10.51 o
   0   8  11          7.21          0.47         5.49 o
  -3   9  11          7.47          4.78        18.13 o
  -4 -10  12         72.13         63.47         7.64 o
  -3 -10  12         36.38         20.77         8.07 o
  -2 -10  12         30.51         34.02         8.16 o
  -1 -10  12         74.59         71.23         8.70 o
   0 -10  12        238.23        250.82        13.79 o
   1 -10  12        174.40        172.84        14.24 o
   2 -10  12         87.96        104.83        12.15 o
  -6  -9  12         41.93         43.42         7.03 o
  -5  -9  12          5.90          7.20         6.20 o
  -4  -9  12         69.66         87.56        10.96 o
  -3  -9  12          2.28         -7.05         6.60 o
  -2  -9  12         80.64         81.28         8.01 o
  -1  -9  12         22.77         27.76         6.93 o
   0  -9  12          6.70          0.43         6.43 o
   1  -9  12         19.14         29.67         8.31 o
   2  -9  12         19.64         18.48        12.67 o
   3  -9  12          1.02         -4.51        10.59 o
  -7  -8  12         24.04         29.47         7.04 o
  -6  -8  12        116.17        114.80         7.47 o
  -5  -8  12        205.22        215.69        11.04 o
  -4  -8  12         56.42         59.23         6.13 o
  -3  -8  12         16.14         12.53         6.97 o
  -2  -8  12         12.47         15.84         8.33 o
  -1  -8  12        187.31        175.87         8.84 o
   0  -8  12          9.92          1.19         5.59 o
   1  -8  12          0.70         -0.45         5.89 o
   2  -8  12          0.02         11.41         6.46 o
   3  -8  12         64.34         62.00        10.19 o
   4  -8  12         17.83         79.00        25.09 o
  -8  -7  12         16.91          7.89         7.23 o
  -7  -7  12         37.87         55.98         7.23 o
  -6  -7  12        139.85        125.56         7.49 o
  -5  -7  12         48.25         43.33         5.94 o
  -4  -7  12         14.25          8.79         4.71 o
  -3  -7  12         67.74         53.92         5.46 o
  -2  -7  12        207.83        207.66         9.04 o
  -1  -7  12        495.21        477.00        12.12 o
   0  -7  12        143.17        139.41         7.93 o
   1  -7  12         11.13         16.02         6.35 o
   2  -7  12        133.79        137.66         8.32 o
   3  -7  12         29.12         25.46        17.25 o
   4  -7  12        412.54        468.70        20.32 o
   5  -7  12        231.07        212.92        20.68 o
  -8  -6  12          0.48          7.48         6.69 o
  -7  -6  12         11.26          4.40         6.64 o
  -6  -6  12        137.71        150.48         7.42 o
  -5  -6  12         69.78         78.82         5.93 o
  -4  -6  12          0.44          1.48         4.27 o
  -3  -6  12         35.15         42.57         4.71 o
  -2  -6  12         52.78         63.84         7.59 o
  -1  -6  12          0.51          9.14         5.11 o
   0  -6  12        138.75        138.35         7.14 o
   1  -6  12         19.37         28.78         5.53 o
   2  -6  12        574.75        568.57        20.75 o
   3  -6  12        507.06        536.52        15.71 o
   4  -6  12        317.60        331.03        14.90 o
   5  -6  12        145.25        174.93        27.12 o
  -9  -5  12          9.44         -3.91         7.24 o
  -8  -5  12         20.53         15.32        11.41 o
  -7  -5  12          0.06         -5.03        15.35 o
  -6  -5  12        592.17        619.97        13.53 o
  -5  -5  12          1.58          0.88         5.51 o
  -4  -5  12         45.42         37.42         4.70 o
  -3  -5  12        151.27        157.77        11.71 o
  -2  -5  12        159.05        141.02         6.15 o
  -1  -5  12         32.53         29.57         7.72 o
   0  -5  12         12.51         15.10         4.74 o
   1  -5  12          9.74          2.70         6.10 o
   2  -5  12        121.25        110.61         8.78 o
   3  -5  12         34.61         41.69        10.62 o
   4  -5  12          0.29          8.88         7.23 o
   5  -5  12         78.66         89.87        12.30 o
  -9  -4  12         12.91         27.81         8.12 o
  -8  -4  12          0.60          5.38         5.57 o
  -7  -4  12         13.02         14.02         7.68 o
  -6  -4  12          1.60         14.10         5.01 o
  -5  -4  12        141.99        140.04         8.59 o
  -4  -4  12        211.38        232.09         8.28 o
  -3  -4  12         65.35         55.77         6.98 o
  -2  -4  12         30.46         30.36         4.26 o
  -1  -4  12        803.49        782.90        37.17 o
   0  -4  12         59.27         58.93         6.85 o
   1  -4  12          9.47         13.63         5.93 o
   2  -4  12         56.42         67.38         9.64 o
   3  -4  12        332.39        331.21        16.64 o
   4  -4  12          4.91          1.64         8.47 o
   5  -4  12          8.61         -5.52        19.16 o
 -10  -3  12          0.02          1.53        17.94 o
  -9  -3  12        105.35        106.11        10.42 o
  -8  -3  12        121.06        116.80         8.63 o
  -7  -3  12        394.24        412.92        11.58 o
  -6  -3  12          2.01         -6.80         5.53 o
  -5  -3  12        233.52        216.28         7.93 o
  -4  -3  12        489.04        503.97        10.25 o
  -3  -3  12         25.16         19.76         3.93 o
  -2  -3  12         15.05         16.55         4.28 o
  -1  -3  12       2023.60       2001.08        26.19 o
   0  -3  12         31.74         39.11         7.24 o
   1  -3  12        227.72        235.42        11.00 o
   2  -3  12        113.69        110.77         9.00 o
   3  -3  12        420.56        414.62        15.33 o
   4  -3  12         79.38         92.19        23.39 o
   5  -3  12        108.89        131.39        17.46 o
   6  -3  12          9.01        -13.56        29.84 o
 -10  -2  12         10.17         12.18         7.04 o
  -9  -2  12        201.17        195.03        11.76 o
  -8  -2  12         43.29         49.69         6.65 o
  -7  -2  12         32.46         13.66         6.34 o
  -6  -2  12         55.03         55.55         5.05 o
  -5  -2  12        656.54        664.41        12.16 o
  -4  -2  12          5.19          8.35         4.97 o
  -3  -2  12         50.90         50.43         5.15 o
  -2  -2  12        102.35         98.50         7.75 o
  -1  -2  12         41.45         45.69         4.96 o
   0  -2  12          8.22          6.38         5.64 o
   1  -2  12         47.23         43.69         6.62 o
   2  -2  12         26.01         26.81         6.55 o
   3  -2  12        426.83        412.31        15.39 o
   4  -2  12        171.96        183.94        14.92 o
   5  -2  12         10.42          8.80         9.83 o
   6  -2  12         59.20         57.29        26.45 o
 -10  -1  12          0.03         -4.81        15.48 o
  -9  -1  12         20.15         19.95        11.74 o
  -8  -1  12          1.14          0.68         3.95 o
  -7  -1  12          0.07         -1.00         5.01 o
  -6  -1  12        212.74        219.09         7.68 o
  -5  -1  12          0.04         -0.65         3.35 o
  -4  -1  12        457.63        436.87        12.61 o
  -3  -1  12          0.51         -1.84         3.92 o
  -2  -1  12         12.82         12.77         3.94 o
  -1  -1  12         28.12         24.20         4.57 o
   0  -1  12          0.14          8.75         4.26 o
   1  -1  12         99.64        100.53         8.32 o
   2  -1  12          0.85          1.12         5.92 o
   3  -1  12         45.72         44.62         7.66 o
   4  -1  12         65.47         57.61        10.54 o
   5  -1  12         20.59         23.96        20.41 o
 -10   0  12          4.01         17.00         6.67 o
  -9   0  12         23.35          5.87         5.89 o
  -8   0  12         43.72         38.35         5.00 o
  -7   0  12         18.39         25.24         4.11 o
  -6   0  12         13.23         11.20         3.53 o
  -5   0  12         47.27         51.47         4.09 o
  -4   0  12         72.50         69.68         4.69 o
  -3   0  12        350.72        355.86        17.31 o
  -2   0  12         29.50         35.29         4.51 o
  -1   0  12        364.21        358.19         8.48 o
   0   0  12        926.53        924.08        15.62 o
   1   0  12          4.68          3.92         5.38 o
   2   0  12         10.04         12.08         7.34 o
   3   0  12        233.90        211.36        10.91 o
   4   0  12         71.57         56.42        54.59 o
   5   0  12          4.81         -0.07         9.10 o
 -10   1  12         20.28         40.83         7.15 o
  -9   1  12        320.14        307.04        10.75 o
  -8   1  12          4.01          1.77         4.45 o
  -7   1  12        381.42        413.04         9.09 o
  -6   1  12        139.92        147.91         5.86 o
  -5   1  12          0.01          5.77         3.66 o
  -4   1  12        268.10        240.27         7.55 o
  -3   1  12        289.71        280.97        10.70 o
  -2   1  12        107.85        112.64         5.55 o
  -1   1  12        676.54        641.47        13.00 o
   0   1  12        100.08         81.93         5.20 o
   1   1  12        141.43        150.55         6.91 o
   2   1  12         11.09          2.88         4.50 o
   3   1  12        557.21        570.47        12.29 o
   4   1  12        492.15        499.55        15.92 o
   5   1  12         44.18         50.35        14.41 o
 -10   2  12        170.33        162.85        12.86 o
  -9   2  12        154.28        172.63         8.94 o
  -8   2  12        138.84        152.28         6.90 o
  -7   2  12         34.14         34.56         5.17 o
  -6   2  12          6.75         12.42         3.93 o
  -5   2  12        851.28        843.04        14.14 o
  -4   2  12         86.38         82.87         5.33 o
  -3   2  12        361.14        340.20         8.89 o
  -2   2  12         12.46         15.32         4.93 o
  -1   2  12        313.93        297.92         8.62 o
   0   2  12        285.56        267.57         8.44 o
   1   2  12          7.74          6.95         6.79 o
   2   2  12         48.83         41.41         5.01 o
   3   2  12         81.41         98.05         7.82 o
   4   2  12          0.55         -0.46         5.65 o
   5   2  12         11.53          5.30         6.03 o
  -9   3  12         35.45         45.26         6.94 o
  -8   3  12         28.51         24.04         5.21 o
  -7   3  12         42.44         43.40         4.75 o
  -6   3  12        388.24        376.75         9.46 o
  -5   3  12         41.72         37.70         6.90 o
  -4   3  12        517.87        509.64        10.82 o
  -3   3  12         95.35         96.63         6.43 o
  -2   3  12        132.38        131.16         6.36 o
  -1   3  12          2.71         10.27         4.03 o
   0   3  12        221.32        236.99         8.17 o
   1   3  12          0.04          3.45         8.45 o
   2   3  12         23.62         25.57         7.99 o
   3   3  12         53.53         46.02         7.01 o
   4   3  12        219.02        212.52        10.93 o
  -9   4  12        161.85        164.81         9.37 o
  -8   4  12         82.05         89.94        10.93 o
  -7   4  12        393.00        431.51        10.81 o
  -6   4  12        293.22        285.18         8.17 o
  -5   4  12         49.78         61.08         5.81 o
  -4   4  12         72.06         74.40         5.60 o
  -3   4  12        555.78        574.65        11.74 o
  -2   4  12        118.87        118.34         6.45 o
  -1   4  12          0.52          6.40         4.25 o
   0   4  12        505.56        515.16        12.07 o
   1   4  12         16.02         16.31         8.10 o
   2   4  12        454.31        411.15        13.32 o
   3   4  12        363.03        343.67        12.82 o
  -8   5  12         90.13         79.36         8.64 o
  -7   5  12        195.47        228.09         8.49 o
  -6   5  12         13.54         13.53         4.74 o
  -5   5  12         66.74         60.25         8.45 o
  -4   5  12          9.37         12.43         8.83 o
  -3   5  12         49.17         53.27         5.86 o
  -2   5  12        125.26        108.23         6.65 o
  -1   5  12        305.46        328.08        11.37 o
   0   5  12        125.84        133.30        12.82 o
   1   5  12         22.64         13.82         6.33 o
   2   5  12        439.26        458.66        21.40 o
  -7   6  12          0.02          6.24         6.52 o
  -6   6  12        104.80        106.03         6.77 o
  -5   6  12        192.47        204.03         8.19 o
  -4   6  12        230.59        228.09         9.82 o
  -3   6  12         12.55         15.58         5.04 o
  -2   6  12        174.48        170.94        11.94 o
  -1   6  12         42.19         37.30         9.56 o
   0   6  12         38.69         35.66         7.49 o
   1   6  12         49.06         40.73         6.36 o
  -6   7  12          0.09         -3.25         6.83 o
  -5   7  12          0.65         -1.85         5.58 o
  -4   7  12        133.44        117.49        10.42 o
  -3   7  12        305.45        276.56        12.52 o
  -2   7  12         82.34        119.85        11.26 o
  -1   7  12        181.45        163.03        13.02 o
   0   7  12         15.73         10.34         5.98 o
  -4  -9  13         14.35         -4.38         9.31 o
  -3  -9  13         33.18         40.63         9.47 o
  -2  -9  13         56.25         68.96        14.36 o
  -1  -9  13         49.43         62.45         8.49 o
   0  -9  13          1.58         -6.01         8.05 o
   1  -9  13         16.01          6.71        10.49 o
  -6  -8  13          8.93          0.00         6.49 o
  -5  -8  13        216.49        228.52         9.86 o
  -4  -8  13          7.77          0.55         6.92 o
  -3  -8  13         51.44         56.32         8.65 o
  -2  -8  13        129.73        128.61        14.74 o
  -1  -8  13        184.35        192.61        11.18 o
   0  -8  13          1.68         11.25         6.92 o
   1  -8  13         41.03         40.34         8.15 o
   2  -8  13        111.34        107.55        28.31 o
  -7  -7  13          3.72         14.54        10.91 o
  -6  -7  13         71.32         74.75        11.40 o
  -5  -7  13        175.37        185.47         8.83 o
  -4  -7  13          1.15          9.12         8.69 o
  -3  -7  13         35.24         38.36         6.37 o
  -2  -7  13        243.57        251.92        11.45 o
  -1  -7  13         50.56         42.75         7.62 o
   0  -7  13          7.76         19.08         6.65 o
   1  -7  13        249.36        276.06        11.74 o
   2  -7  13        441.16        432.40        20.85 o
   3  -7  13         15.55          9.83        11.19 o
  -7  -6  13         33.42         34.70         7.20 o
  -6  -6  13         34.68         42.27         6.33 o
  -5  -6  13         19.37         25.37         7.24 o
  -4  -6  13        327.91        351.95        14.22 o
  -3  -6  13        370.28        390.36        13.11 o
  -2  -6  13         56.33         55.76         6.65 o
  -1  -6  13        264.75        275.82        13.70 o
   0  -6  13        535.94        498.25        16.53 o
   1  -6  13         19.46         28.39         9.96 o
   2  -6  13        489.86        493.27        25.64 o
   3  -6  13         34.27         36.04        10.17 o
   4  -6  13          0.05          9.83        10.85 o
  -8  -5  13        172.05        180.86        12.13 o
  -7  -5  13          9.93          5.28         6.16 o
  -6  -5  13        195.88        205.19         9.30 o
  -5  -5  13         41.79         50.02         6.32 o
  -4  -5  13        126.03        126.94         7.13 o
  -3  -5  13         76.07         74.43         6.87 o
  -2  -5  13        269.50        269.10         9.10 o
  -1  -5  13        166.36        189.46        21.43 o
   0  -5  13         20.23         22.68        11.70 o
   1  -5  13        131.57        125.21         9.89 o
   2  -5  13         45.43         54.58        16.14 o
   3  -5  13         48.59         53.40        10.83 o
   4  -5  13        132.57        123.34        13.68 o
  -8  -4  13         26.35         26.55        20.46 o
  -7  -4  13          4.35          6.50         6.06 o
  -6  -4  13        439.49        418.30        13.48 o
  -5  -4  13        785.84        806.93        13.47 o
  -4  -4  13         77.92         72.93         6.22 o
  -3  -4  13        593.55        605.01        14.16 o
  -2  -4  13        125.69        118.06         7.51 o
  -1  -4  13        526.44        510.50        18.77 o
   0  -4  13          5.10         -5.65         6.53 o
   1  -4  13         93.36        106.60        11.06 o
   2  -4  13         38.78         38.24         8.68 o
   3  -4  13         19.62         27.72         9.08 o
   4  -4  13         51.98         56.08        15.27 o
  -9  -3  13         63.50         78.34         9.53 o
  -8  -3  13         18.27         10.12         8.22 o
  -7  -3  13          0.94          9.11         5.60 o
  -6  -3  13         35.20         24.47         5.09 o
  -5  -3  13        168.90        189.64         7.75 o
  -4  -3  13         39.81         39.59         5.81 o
  -3  -3  13        222.93        207.25         9.74 o
  -2  -3  13        165.75        176.53         8.42 o
  -1  -3  13        627.82        630.73        14.37 o
   0  -3  13         49.01         58.64         8.61 o
   1  -3  13       1229.69       1256.45        27.06 o
   2  -3  13        228.06        232.27        20.69 o
   3  -3  13        204.66        212.61        13.88 o
   4  -3  13         40.59         68.83        31.53 o
  -9  -2  13         15.71         17.92        10.24 o
  -8  -2  13         70.59         67.56         5.69 o
  -7  -2  13          2.69         -2.09         8.43 o
  -6  -2  13        283.87        285.35         9.09 o
  -5  -2  13        191.71        195.47         7.40 o
  -4  -2  13         70.79         89.41         5.99 o
  -3  -2  13         87.69        100.26         9.39 o
  -2  -2  13          5.94         10.32         4.81 o
  -1  -2  13        375.63        376.38        14.38 o
   0  -2  13        129.00        139.55         8.60 o
   1  -2  13         22.15         37.17         7.71 o
   2  -2  13         84.72         89.92         9.75 o
   3  -2  13         11.14         10.48        11.36 o
   4  -2  13        120.43        116.12        32.38 o
  -9  -1  13          6.43          0.38         5.91 o
  -8  -1  13          1.57         -0.07         4.73 o
  -7  -1  13          9.94         13.52         5.54 o
  -6  -1  13        478.21        482.48        11.63 o
  -5  -1  13         46.57         48.50         4.96 o
  -4  -1  13        244.50        242.75         9.25 o
  -3  -1  13         25.03         19.89         5.37 o
  -2  -1  13         32.39         24.34         4.87 o
  -1  -1  13         14.64         18.38         5.05 o
   0  -1  13         65.03         57.59         6.67 o
   1  -1  13          2.93          3.74         6.42 o
   2  -1  13         14.68          9.58         7.72 o
   3  -1  13          3.34         -2.30        14.93 o
   4  -1  13         48.19         39.85        10.28 o
  -9   0  13         48.02         69.38        11.07 o
  -8   0  13          1.43         -0.09         4.96 o
  -7   0  13         18.03         22.50         4.79 o
  -6   0  13        163.81        175.91         6.61 o
  -5   0  13        208.81        221.55         7.99 o
  -4   0  13         27.53         27.37         4.66 o
  -3   0  13        111.82        105.83         8.77 o
  -2   0  13         17.11         18.94         4.28 o
  -1   0  13        271.04        282.83         9.72 o
   0   0  13         53.06         62.18         6.08 o
   1   0  13         21.21          9.44         5.51 o
   2   0  13         10.01         16.16        12.37 o
   3   0  13        298.03        300.89        20.11 o
   4   0  13          6.01         13.56        11.19 o
  -9   1  13        111.58        113.50        10.47 o
  -8   1  13        369.87        401.01        15.01 o
  -7   1  13         17.14         13.44         4.70 o
  -6   1  13         32.49         26.15         5.74 o
  -5   1  13        126.87        120.89         6.36 o
  -4   1  13         72.06         76.80         6.44 o
  -3   1  13         36.36         44.94         5.03 o
  -2   1  13        237.57        230.20         7.89 o
  -1   1  13        491.95        492.45        10.92 o
   0   1  13         87.45        104.08         7.19 o
   1   1  13         18.88         17.88         7.88 o
   2   1  13         17.69         22.04         5.80 o
   3   1  13        233.51        189.60        12.53 o
   4   1  13          7.21          4.92        18.48 o
  -9   2  13         50.84         65.23         7.47 o
  -8   2  13         69.16         58.46         8.03 o
  -7   2  13         72.39         74.67         6.30 o
  -6   2  13         38.75         43.47         5.04 o
  -5   2  13        107.72        112.76         6.57 o
  -4   2  13        175.97        177.59         7.42 o
  -3   2  13          1.92          6.93         4.20 o
  -2   2  13         52.86         48.63         5.17 o
  -1   2  13          8.08         11.32         4.58 o
   0   2  13         68.08         75.58         7.78 o
   1   2  13        161.29        164.82         9.85 o
   2   2  13          1.28         12.38         5.53 o
   3   2  13        879.09        880.02        18.43 o
  -8   3  13         11.04          0.85        10.69 o
  -7   3  13        117.23        120.05         7.25 o
  -6   3  13         20.38         16.33         5.42 o
  -5   3  13        113.95        127.24         7.06 o
  -4   3  13        237.55        247.49         8.59 o
  -3   3  13        249.76        234.44         8.43 o
  -2   3  13         78.24         76.22         5.81 o
  -1   3  13         44.28         52.76         6.45 o
   0   3  13          1.75          8.96         5.21 o
   1   3  13        202.67        207.65         9.73 o
   2   3  13        186.98        205.73        10.06 o
  -8   4  13        133.79        126.70        14.28 o
  -7   4  13         19.98         30.74        10.57 o
  -6   4  13         13.66          3.86         9.42 o
  -5   4  13         97.92         82.70         6.63 o
  -4   4  13        136.66        144.17         7.93 o
  -3   4  13         12.24         14.37         5.92 o
  -2   4  13        165.27        162.73         9.65 o
  -1   4  13        472.97        484.05        12.48 o
   0   4  13       1020.41       1052.86        18.61 o
   1   4  13         36.43         38.49        11.34 o
   2   4  13        130.44        137.54        13.85 o
  -7   5  13          3.39          7.00         6.87 o
  -6   5  13          7.09         16.23        19.89 o
  -5   5  13        116.62        118.61         8.69 o
  -4   5  13        322.55        333.32        13.02 o
  -3   5  13        496.16        513.31        20.44 o
  -2   5  13        254.83        242.83        11.28 o
  -1   5  13         57.45         67.06         9.01 o
   0   5  13          3.22          9.83         7.05 o
   1   5  13        143.91        166.86        10.15 o
  -5   6  13        325.44        289.74        18.66 o
  -4   6  13          2.17        -12.89        11.43 o
  -3   6  13         36.88         37.00         6.48 o
  -2   6  13         48.41         38.32        11.26 o
  -1   6  13          3.69         -3.89         5.75 o
  -3  -8  14         99.42        106.78         8.71 o
  -2  -8  14        153.75        157.44        14.59 o
  -1  -8  14         13.45         18.48        17.46 o
   0  -8  14        322.68        314.31        52.72 o
  -5  -7  14         51.33         36.76         7.51 o
  -4  -7  14        497.78        530.00        14.63 o
  -3  -7  14          3.13          2.02         9.91 o
  -2  -7  14         59.78         71.57        12.67 o
  -1  -7  14        157.23        187.05        13.75 o
   0  -7  14        334.24        369.36        27.25 o
   1  -7  14        150.45        166.13        27.46 o
  -6  -6  14        189.01        192.97        11.24 o
  -5  -6  14        158.31        163.35        12.43 o
  -4  -6  14         74.95         81.06         7.17 o
  -3  -6  14         12.98         14.25         6.49 o
  -2  -6  14          3.15          9.78         7.04 o
  -1  -6  14          0.00        -16.35        16.38 o
   0  -6  14       1846.63       1981.39        49.90 o
   1  -6  14         77.90         82.41        19.71 o
   2  -6  14         97.87        115.40        16.44 o
  -7  -5  14        155.57        160.99        11.82 o
  -6  -5  14         27.01         40.30        10.23 o
  -5  -5  14          0.87         -4.55         6.90 o
  -4  -5  14          7.94          8.90         5.63 o
  -3  -5  14         19.35         33.93         8.17 o
  -2  -5  14         24.66         41.46         8.16 o
  -1  -5  14          7.55         17.67        15.76 o
   0  -5  14         45.75         50.16        28.48 o
   1  -5  14        149.22        169.38        21.19 o
   2  -5  14         72.96         67.20        14.60 o
  -7  -4  14         14.87         27.07         6.22 o
  -6  -4  14          5.91         -1.83         5.35 o
  -5  -4  14         11.68         13.42         9.30 o
  -4  -4  14          0.10          1.70         8.99 o
  -3  -4  14        469.60        472.24        22.22 o
  -2  -4  14         24.10         26.83         6.23 o
  -1  -4  14         25.66         29.35         7.27 o
   0  -4  14         17.94         18.38        13.44 o
   1  -4  14         20.77         37.79        18.29 o
   2  -4  14         57.19         85.08        16.54 o
   3  -4  14          6.28         -7.68         9.39 o
  -8  -3  14         63.69         75.43         7.98 o
  -7  -3  14        636.45        687.00        17.77 o
  -6  -3  14         46.60         52.45         6.30 o
  -5  -3  14        204.62        203.28         8.24 o
  -4  -3  14        232.12        236.79        12.65 o
  -3  -3  14         14.60         20.48         7.12 o
  -2  -3  14          0.15          5.76         5.49 o
  -1  -3  14         13.72         11.97         7.86 o
   0  -3  14         28.44         31.50         7.57 o
   1  -3  14        214.75        230.35        22.29 o
   2  -3  14         10.62         14.62        11.58 o
   3  -3  14          0.10          8.85        15.81 o
  -8  -2  14        310.29        315.01        15.42 o
  -7  -2  14         31.01         38.53         7.51 o
  -6  -2  14         14.14         14.53         4.86 o
  -5  -2  14         62.93         66.71         9.45 o
  -4  -2  14         70.64         68.13         8.99 o
  -3  -2  14         85.96         95.70        11.40 o
  -2  -2  14         14.94          8.20         7.32 o
  -1  -2  14          0.80         17.29         6.80 o
   0  -2  14        416.27        411.69        16.86 o
   1  -2  14         17.55         17.76         8.37 o
   2  -2  14         30.62         36.17         9.38 o
   3  -2  14         11.68          1.67         8.45 o
  -8  -1  14        151.06        194.92        20.31 o
  -7  -1  14          3.97          9.59         7.94 o
  -6  -1  14         12.46          7.18         5.11 o
  -5  -1  14         19.64         18.60         8.82 o
  -4  -1  14        111.85        117.43         7.65 o
  -3  -1  14          1.51         -1.41         6.68 o
  -2  -1  14         12.63         22.26        11.20 o
  -1  -1  14         28.20         34.43         6.76 o
   0  -1  14          2.02         -0.29         5.57 o
   1  -1  14         84.63         88.30         7.93 o
   2  -1  14          1.24         -3.68        10.81 o
   3  -1  14          0.13         11.85        17.46 o
  -8   0  14          2.05         -0.61         8.21 o
  -7   0  14        139.48        161.86         7.96 o
  -6   0  14        169.45        169.74        14.40 o
  -5   0  14         32.94         37.34         6.27 o
  -4   0  14         43.73         43.05         6.35 o
  -3   0  14        646.58        661.74        14.63 o
  -2   0  14         44.85         53.00         8.43 o
  -1   0  14        125.96        139.24        10.23 o
   0   0  14         26.74         21.46         6.42 o
   1   0  14         13.36         14.44        12.76 o
   2   0  14        238.44        247.77        21.19 o
  -8   1  14          6.63         -0.98         6.21 o
  -7   1  14         41.80         54.97         8.72 o
  -6   1  14          5.95          6.87         5.21 o
  -5   1  14        507.44        537.53        14.76 o
  -4   1  14          0.02          3.71         5.41 o
  -3   1  14         43.52         50.26         6.56 o
  -2   1  14        429.28        456.14        12.17 o
  -1   1  14        367.00        368.22        11.39 o
   0   1  14          0.54          7.70         7.78 o
   1   1  14       1486.31       1567.30        27.94 o
   2   1  14         91.25         92.00        13.26 o
  -7   2  14        116.29        130.61         8.80 o
  -6   2  14         55.51         58.43         8.03 o
  -5   2  14        146.86        142.85         8.26 o
  -4   2  14         20.81         24.02         5.26 o
  -3   2  14        121.68        127.61         9.99 o
  -2   2  14         39.54         45.40         6.90 o
  -1   2  14         70.58         83.94         7.70 o
   0   2  14         80.59         74.20         7.22 o
   1   2  14          0.89         -0.26         8.45 o
  -7   3  14         27.29         27.84         7.10 o
  -6   3  14         52.35         64.92         7.62 o
  -5   3  14         12.44          6.83         7.16 o
  -4   3  14        346.70        321.27        11.17 o
  -3   3  14          6.30         -3.24         8.24 o
  -2   3  14         85.19         97.15         7.24 o
  -1   3  14        110.11        122.09         8.15 o
   0   3  14          0.26         -2.10         9.25 o
  -5   4  14         71.63         65.17         7.12 o
  -4   4  14        166.81        178.53        11.22 o
  -3   4  14        346.16        335.04        14.36 o
  -2   4  14         17.19          6.72         8.06 o
  -1   4  14         37.67         30.30         8.28 o
  -3  -6  15         51.94         35.15        11.60 o
  -2  -6  15         55.86         67.59         9.85 o
  -5  -5  15          1.31         -7.63        10.02 o
  -4  -5  15         17.78          5.97        11.84 o
  -3  -5  15         40.04         56.03        20.36 o
  -2  -5  15         87.27         68.73        11.62 o
  -1  -5  15          5.16         11.75        10.68 o
   0  -5  15         23.39         20.31        12.72 o
  -5  -4  15         28.30         27.39        26.33 o
  -4  -4  15        137.87        142.87        15.95 o
  -3  -4  15         41.63         31.95         8.20 o
  -2  -4  15         28.32         39.81        12.23 o
  -1  -4  15         54.01         64.70        11.46 o
   0  -4  15         12.27         11.14         9.44 o
  -6  -3  15        184.44        196.46        17.49 o
  -5  -3  15         12.59         16.24         9.89 o
  -4  -3  15        175.54        208.88        12.47 o
  -3  -3  15         17.96         25.17         8.64 o
  -2  -3  15        183.04        158.04        17.41 o
  -1  -3  15         86.37         72.56        14.47 o
   0  -3  15         17.30         16.96         9.15 o
  -6  -2  15         52.91         53.34         8.30 o
  -5  -2  15          0.13          5.14        17.18 o
  -4  -2  15        145.20        127.84        12.41 o
  -3  -2  15         12.30         12.65         7.43 o
  -2  -2  15         71.85         74.81        11.40 o
  -1  -2  15          0.01          7.95        10.58 o
   0  -2  15        250.26        225.06        16.05 o
  -6  -1  15         38.87         45.74         6.83 o
  -5  -1  15         19.71         14.01        11.22 o
  -4  -1  15         14.54         -1.23         8.83 o
  -3  -1  15          0.01         -7.58         9.93 o
  -2  -1  15          1.31          1.51         8.07 o
  -1  -1  15         30.00         15.70         9.51 o
   0  -1  15          0.49         -4.05        13.21 o
  -6   0  15         77.00         71.12         9.04 o
  -5   0  15         50.60         60.40         7.45 o
  -4   0  15         52.67         63.06         8.58 o
  -3   0  15        775.99        758.92        23.09 o
  -2   0  15         83.10         67.18         9.85 o
  -1   0  15        100.40        103.75        14.19 o
   0   0  15        265.17        231.96        17.17 o
  -5   1  15        179.18        213.02        14.15 o
  -4   1  15        208.75        221.11        10.23 o
  -3   1  15          0.15         -2.76         8.57 o
  -2   1  15         16.51         15.72        17.42 o
  -1   1  15         27.87         31.69         7.64 o
  -4   2  15          5.59         13.75         6.26 o
  -3   2  15        229.61        235.24        11.11 o
  -2   2  15        284.51        293.69        12.42 o
                                                
